# Supplementary material for: Direct synthesis of anomeric tetrazolyl iminosugars from sugar-derived lactams
Source: Beilstein J Org Chem. 2021 Jan 13;17:115–23. doi: 10.3762/bjoc.17.12 (PMC7814180; doi:10.3762/bjoc.17.12)
Supplement: File 2 — CCDC-2001373; X-ray crystallographic data for compound 3a. [file Beilstein_J_Org_Chem-17-115-s002.cif]

 
data_MMW221_A_0ma
 
_audit_creation_method            SHELXL-2014
_chemical_name_systematic
;
 ?
;
_chemical_name_common             ?
_chemical_melting_point           ?
_chemical_formula_moiety          'C41 H47 N5 O4'
_chemical_formula_sum
 'C41 H47 N5 O4' 
_chemical_formula_weight          673.83

loop_
 _atom_type_symbol
 _atom_type_description
 _atom_type_scat_dispersion_real
 _atom_type_scat_dispersion_imag
 _atom_type_scat_source
 'C'  'C'   0.0181   0.0091
 'International Tables Vol C Tables 4.2.6.8 and 6.1.1.4'
 'H'  'H'   0.0000   0.0000
 'International Tables Vol C Tables 4.2.6.8 and 6.1.1.4'
 'N'  'N'   0.0311   0.0180
 'International Tables Vol C Tables 4.2.6.8 and 6.1.1.4'
 'O'  'O'   0.0492   0.0322
 'International Tables Vol C Tables 4.2.6.8 and 6.1.1.4'
 
_space_group_crystal_system       monoclinic
_space_group_IT_number            4
_space_group_name_H-M_alt         'P 21'
_space_group_name_Hall            'P 2yb'
 
_shelx_space_group_comment
;
The symmetry employed for this shelxl refinement is uniquely defined
by the following loop, which should always be used as a source of
symmetry information in preference to the above space-group names.
They are only intended as comments.
;
 
loop_
 _space_group_symop_operation_xyz
 'x, y, z'
 '-x, y+1/2, -z'
 
_cell_length_a                    11.7353(5)
_cell_length_b                    10.8296(4)
_cell_length_c                    15.1159(6)
_cell_angle_alpha                 90
_cell_angle_beta                  93.981(3)
_cell_angle_gamma                 90
_cell_volume                      1916.42(13)
_cell_formula_units_Z             2
_cell_measurement_temperature     296(2)
_cell_measurement_reflns_used     4104 
_cell_measurement_theta_min       3.78 
_cell_measurement_theta_max       68.43 
 
_exptl_crystal_description        cubic 
_exptl_crystal_colour             colourless 
_exptl_crystal_density_meas       ? 
_exptl_crystal_density_method     'not measured'              
_exptl_crystal_density_diffrn     1.168          
_exptl_crystal_F_000              720
_exptl_transmission_factor_min    ?                                             
_exptl_transmission_factor_max    ?                                             
_exptl_crystal_size_max           0.426
_exptl_crystal_size_mid           0.391
_exptl_crystal_size_min           0.228
_exptl_absorpt_coefficient_mu     0.605
_shelx_estimated_absorpt_T_min    0.783
_shelx_estimated_absorpt_T_max    0.874
_exptl_absorpt_correction_type    numerical 
_exptl_absorpt_correction_T_min   0.7830 
_exptl_absorpt_correction_T_max   0.8740 
_exptl_absorpt_process_details    'sadabs' 
 
_exptl_special_details
;
 ?
;
 
_diffrn_ambient_temperature       296(2)
_diffrn_radiation_wavelength      1.54178
_diffrn_radiation_type            CuK\a
_diffrn_source                    'fine-focus sealed tube' 
_diffrn_radiation_monochromator   graphite 
_diffrn_measurement_device_type   'Bruker APEX-II CCD' 
_diffrn_measurement_method        '\f and \w scans' 
_diffrn_detector_area_resol_mean  ? 
_diffrn_reflns_number             53770
_diffrn_reflns_av_unetI/netI      0.0487
_diffrn_reflns_av_R_equivalents   0.0840
_diffrn_reflns_limit_h_min        -13
_diffrn_reflns_limit_h_max        13
_diffrn_reflns_limit_k_min        -12
_diffrn_reflns_limit_k_max        12
_diffrn_reflns_limit_l_min        -17
_diffrn_reflns_limit_l_max        18
_diffrn_reflns_theta_min          3.776
_diffrn_reflns_theta_max          68.433
_diffrn_reflns_theta_full         67.679
_diffrn_measured_fraction_theta_max   0.981
_diffrn_measured_fraction_theta_full  0.988
_diffrn_reflns_Laue_measured_fraction_max    0.981
_diffrn_reflns_Laue_measured_fraction_full   0.988
_diffrn_reflns_point_group_measured_fraction_max   0.982
_diffrn_reflns_point_group_measured_fraction_full  0.989
_reflns_number_total              6754
_reflns_number_gt                 4104
_reflns_threshold_expression      'I > 2\s(I)'
_reflns_Friedel_coverage          0.893
_reflns_Friedel_fraction_max      0.983
_reflns_Friedel_fraction_full     0.990
 
_reflns_special_details
;
 Reflections were merged by SHELXL according to the crystal
 class for the calculation of statistics and refinement.
 
 _reflns_Friedel_fraction is defined as the number of unique
 Friedel pairs measured divided by the number that would be
 possible theoretically, ignoring centric projections and
 systematic absences.
;
 
_computing_data_collection        'Bruker APEX2'
_computing_cell_refinement        'Bruker SAINT'
_computing_data_reduction         'Bruker SAINT'
_computing_structure_solution     'SHELXL-2014 (Sheldrick, 2014)'
_computing_structure_refinement   'SHELXL-2014 (Sheldrick, 2014)'
_computing_molecular_graphics     'Bruker SHELXTL'
_computing_publication_material   'Bruker SHELXTL'
 
_refine_special_details
;
 Refined as a 2-component inversion twin.
;
_refine_ls_structure_factor_coef  Fsqd
_refine_ls_matrix_type            full
_refine_ls_weighting_scheme       calc
_refine_ls_weighting_details
'w=1/[\s^2^(Fo^2^)+(0.1097P)^2^+0.2011P] where P=(Fo^2^+2Fc^2^)/3'
_atom_sites_solution_primary      direct
_atom_sites_solution_secondary    difmap
_atom_sites_solution_hydrogens    mixed
_refine_ls_hydrogen_treatment     mixed
_refine_ls_extinction_method      none
_refine_ls_extinction_coef        .
_refine_ls_abs_structure_details
;
 Refined as an inversion twin.
;
_refine_ls_abs_structure_Flack    -0.1(5)
_chemical_absolute_configuration  'rm'
_refine_ls_number_reflns          6754
_refine_ls_number_parameters      472
_refine_ls_number_restraints      2
_refine_ls_R_factor_all           0.1053
_refine_ls_R_factor_gt            0.0577
_refine_ls_wR_factor_ref          0.1927
_refine_ls_wR_factor_gt           0.1575
_refine_ls_goodness_of_fit_ref    1.020
_refine_ls_restrained_S_all       1.020
_refine_ls_shift/su_max           0.000
_refine_ls_shift/su_mean          0.000
 
loop_
 _atom_site_label
 _atom_site_type_symbol
 _atom_site_fract_x
 _atom_site_fract_y
 _atom_site_fract_z
 _atom_site_U_iso_or_equiv
 _atom_site_adp_type
 _atom_site_occupancy
 _atom_site_site_symmetry_order  
 _atom_site_calc_flag
 _atom_site_refinement_flags_posn
 _atom_site_refinement_flags_adp
 _atom_site_refinement_flags_occupancy
 _atom_site_disorder_assembly
 _atom_site_disorder_group
O1 O 0.2709(3) 0.5897(3) 0.9350(2) 0.0809(10) Uani 1 1 d . . . . .
O2 O 0.1499(2) 0.6278(3) 0.7684(2) 0.0770(9) Uani 1 1 d . . . . .
O3 O 0.2852(3) 0.6489(3) 0.6237(2) 0.0820(10) Uani 1 1 d . . . . .
O4 O 0.4685(3) 0.8983(3) 0.6560(2) 0.0835(10) Uani 1 1 d . . . . .
N1 N 0.4888(3) 0.7483(4) 0.8086(3) 0.0733(11) Uani 1 1 d . . . . .
H1A H 0.5360 0.8088 0.8161 0.088 Uiso 1 1 calc R U . . .
N2 N 0.5741(3) 0.5394(4) 0.9680(3) 0.0735(11) Uani 1 1 d . . . . .
N3 N 0.6047(4) 0.4187(4) 0.9620(3) 0.0842(12) Uani 1 1 d . . . . .
N4 N 0.5472(4) 0.3722(4) 0.8949(3) 0.0851(12) Uani 1 1 d . . . . .
N5 N 0.4794(4) 0.4602(4) 0.8551(3) 0.0836(12) Uani 1 1 d . . . . .
C1 C 0.4405(4) 0.6847(4) 0.8826(4) 0.0677(13) Uani 1 1 d . . . . .
C2 C 0.3100(4) 0.6719(4) 0.8701(3) 0.0658(12) Uani 1 1 d . . . . .
C3 C 0.2710(4) 0.6239(5) 0.7801(3) 0.0659(11) Uani 1 1 d . . . . .
C4 C 0.3216(4) 0.7003(5) 0.7082(3) 0.0667(12) Uani 1 1 d . . . . .
C5 C 0.4510(4) 0.7013(5) 0.7213(3) 0.0694(12) Uani 1 1 d . . . . .
C6 C 0.4973(4) 0.5629(4) 0.9009(3) 0.0664(12) Uani 1 1 d . . . . .
C7 C 0.6305(5) 0.6202(5) 1.0346(3) 0.0819(15) Uani 1 1 d . . . . .
H7 H 0.5863 0.6969 1.0358 0.098 Uiso 1 1 calc R U . . .
C8 C 0.7475(7) 0.6521(9) 1.0100(4) 0.130(3) Uani 1 1 d . . . . .
H8A H 0.7910 0.5770 1.0032 0.155 Uiso 1 1 calc R U . . .
H8B H 0.7426 0.6952 0.9536 0.155 Uiso 1 1 calc R U . . .
C9 C 0.8068(9) 0.7309(10) 1.0784(5) 0.154(4) Uani 1 1 d . . . . .
H9A H 0.7673 0.8095 1.0803 0.184 Uiso 1 1 calc R U . . .
H9B H 0.8837 0.7471 1.0617 0.184 Uiso 1 1 calc R U . . .
C10 C 0.8128(7) 0.6748(7) 1.1678(5) 0.118(2) Uani 1 1 d . . . . .
H10A H 0.8485 0.7320 1.2107 0.142 Uiso 1 1 calc R U . . .
H10B H 0.8587 0.6003 1.1682 0.142 Uiso 1 1 calc R U . . .
C11 C 0.6947(9) 0.6444(9) 1.1925(4) 0.133(3) Uani 1 1 d . . . . .
H11A H 0.6521 0.7204 1.1985 0.160 Uiso 1 1 calc R U . . .
H11B H 0.6993 0.6029 1.2495 0.160 Uiso 1 1 calc R U . . .
C12 C 0.6320(7) 0.5630(8) 1.1246(4) 0.113(2) Uani 1 1 d . . . . .
H12A H 0.6690 0.4830 1.1236 0.136 Uiso 1 1 calc R U . . .
H12B H 0.5542 0.5506 1.1406 0.136 Uiso 1 1 calc R U . . .
C13 C 0.2257(9) 0.6431(8) 1.0091(5) 0.146(3) Uani 1 1 d . . . . .
H13A H 0.1657 0.7009 0.9902 0.175 Uiso 1 1 calc R U . . .
H13B H 0.2850 0.6881 1.0435 0.175 Uiso 1 1 calc R U . . .
C14 C 0.1793(6) 0.5455(7) 1.0639(4) 0.0969(18) Uani 1 1 d . . . . .
C15 C 0.2388(9) 0.4776(15) 1.1278(7) 0.178(5) Uani 1 1 d . . . . .
H15 H 0.3160 0.4954 1.1392 0.214 Uiso 1 1 calc R U . . .
C16 C 0.191(2) 0.3813(19) 1.1783(11) 0.235(10) Uani 1 1 d . . . . .
H16 H 0.2299 0.3401 1.2253 0.282 Uiso 1 1 calc R U . . .
C17 C 0.086(2) 0.3593(14) 1.1489(10) 0.205(8) Uani 1 1 d . . . . .
H17 H 0.0534 0.2904 1.1741 0.246 Uiso 1 1 calc R U . . .
C18 C 0.0185(11) 0.4163(13) 1.0911(10) 0.173(4) Uani 1 1 d . . . . .
H18 H -0.0583 0.3963 1.0802 0.208 Uiso 1 1 calc R U . . .
C19 C 0.0703(7) 0.5081(9) 1.0478(6) 0.133(3) Uani 1 1 d . . . . .
H19 H 0.0268 0.5487 1.0030 0.159 Uiso 1 1 calc R U . . .
C20 C 0.1005(5) 0.5095(6) 0.7720(5) 0.1037(19) Uani 1 1 d . . . . .
H20A H 0.1144 0.4753 0.8311 0.124 Uiso 1 1 calc R U . . .
H20B H 0.1346 0.4549 0.7304 0.124 Uiso 1 1 calc R U . . .
C21 C -0.0272(4) 0.5200(6) 0.7488(4) 0.0870(16) Uani 1 1 d . . . . .
C22 C -0.0968(8) 0.4452(10) 0.7937(6) 0.136(3) Uani 1 1 d . . . . .
H22 H -0.0658 0.3928 0.8379 0.164 Uiso 1 1 calc R U . . .
C23 C -0.2147(11) 0.4475(16) 0.7733(11) 0.191(5) Uani 1 1 d . . . . .
H23 H -0.2631 0.3957 0.8023 0.229 Uiso 1 1 calc R U . . .
C24 C -0.2552(9) 0.5243(15) 0.7123(16) 0.213(8) Uani 1 1 d . . . . .
H24 H -0.3339 0.5285 0.7002 0.255 Uiso 1 1 calc R U . . .
C25 C -0.1874(10) 0.5983(11) 0.6657(9) 0.181(5) Uani 1 1 d . . . . .
H25 H -0.2188 0.6501 0.6214 0.217 Uiso 1 1 calc R U . . .
C26 C -0.0723(6) 0.5949(8) 0.6854(5) 0.121(2) Uani 1 1 d . . . . .
H26 H -0.0247 0.6452 0.6544 0.145 Uiso 1 1 calc R U . . .
C27 C 0.2238(7) 0.7287(7) 0.5650(4) 0.121(3) Uani 1 1 d . . . . .
H27A H 0.2764 0.7854 0.5394 0.145 Uiso 1 1 calc R U . . .
H27B H 0.1709 0.7768 0.5975 0.145 Uiso 1 1 calc R U . . .
C28 C 0.1602(5) 0.6615(7) 0.4938(4) 0.0963(18) Uani 1 1 d . . . . .
C29 C 0.1280(11) 0.5418(11) 0.5021(7) 0.179(5) Uani 1 1 d . . . . .
H29 H 0.1514 0.4986 0.5533 0.215 Uiso 1 1 calc R U . . .
C30 C 0.0610(14) 0.4826(15) 0.4360(10) 0.235(7) Uani 1 1 d . . . . .
H30 H 0.0392 0.4012 0.4447 0.282 Uiso 1 1 calc R U . . .
C31 C 0.0285(14) 0.536(2) 0.3636(10) 0.221(7) Uani 1 1 d . . . . .
H31 H -0.0248 0.4999 0.3234 0.266 Uiso 1 1 calc R U . . .
C32 C 0.0739(15) 0.648(3) 0.3470(8) 0.252(9) Uani 1 1 d . . . . .
H32 H 0.0658 0.6814 0.2902 0.302 Uiso 1 1 calc R U . . .
C33 C 0.1334(9) 0.7138(13) 0.4158(7) 0.186(5) Uani 1 1 d . . . . .
H33 H 0.1544 0.7954 0.4065 0.223 Uiso 1 1 calc R U . . .
C34 C 0.5072(5) 0.7756(5) 0.6515(4) 0.0841(15) Uani 1 1 d . . . . .
H34A H 0.5896 0.7726 0.6622 0.101 Uiso 1 1 calc R U . . .
H34B H 0.4871 0.7416 0.5931 0.101 Uiso 1 1 calc R U . . .
C35 C 0.5177(7) 0.9748(6) 0.5917(5) 0.122(2) Uani 1 1 d . . . . .
H35A H 0.5018 0.9409 0.5328 0.146 Uiso 1 1 calc R U . . .
H35B H 0.5998 0.9793 0.6038 0.146 Uiso 1 1 calc R U . . .
C36 C 0.4667(7) 1.0996(5) 0.5971(4) 0.0945(18) Uani 1 1 d . . . . .
C37 C 0.3576(8) 1.1229(7) 0.5628(4) 0.110(2) Uani 1 1 d . . . . .
H37 H 0.3142 1.0605 0.5349 0.132 Uiso 1 1 calc R U . . .
C38 C 0.3131(9) 1.2402(8) 0.5700(5) 0.132(3) Uani 1 1 d . . . . .
H38 H 0.2396 1.2563 0.5457 0.159 Uiso 1 1 calc R U . . .
C39 C 0.3730(12) 1.3314(8) 0.6110(6) 0.131(3) Uani 1 1 d . . . . .
H39 H 0.3401 1.4090 0.6154 0.157 Uiso 1 1 calc R U . . .
C40 C 0.4781(11) 1.3126(8) 0.6452(7) 0.142(3) Uani 1 1 d . . . . .
H40 H 0.5194 1.3765 0.6732 0.170 Uiso 1 1 calc R U . . .
C41 C 0.5260(7) 1.1959(9) 0.6388(6) 0.131(3) Uani 1 1 d . . . . .
H41 H 0.5999 1.1823 0.6632 0.158 Uiso 1 1 calc R U . . .
H2 H 0.273(4) 0.749(5) 0.878(3) 0.063(12) Uiso 1 1 d . . . . .
H3 H 0.296(3) 0.537(4) 0.771(2) 0.052(10) Uiso 1 1 d . . . . .
H5 H 0.475(3) 0.612(5) 0.716(3) 0.058(11) Uiso 1 1 d . . . . .
H4 H 0.290(3) 0.781(4) 0.713(2) 0.050(10) Uiso 1 1 d . . . . .
H1 H 0.456(4) 0.728(5) 0.923(3) 0.062(14) Uiso 1 1 d . . . . .
 
loop_
 _atom_site_aniso_label
 _atom_site_aniso_U_11
 _atom_site_aniso_U_22
 _atom_site_aniso_U_33
 _atom_site_aniso_U_23
 _atom_site_aniso_U_13
 _atom_site_aniso_U_12
O1 0.087(2) 0.076(2) 0.081(2) 0.0001(17) 0.0134(17) 0.0100(18)
O2 0.0523(18) 0.066(2) 0.111(2) 0.0039(17) -0.0078(15) -0.0018(15)
O3 0.096(2) 0.068(2) 0.079(2) 0.0009(16) -0.0177(17) 0.0082(18)
O4 0.096(3) 0.058(2) 0.099(2) 0.0102(17) 0.0254(19) 0.0069(17)
N1 0.065(2) 0.056(2) 0.097(3) 0.004(2) -0.005(2) -0.0102(18)
N2 0.075(2) 0.056(2) 0.088(3) 0.0025(19) -0.012(2) -0.0005(19)
N3 0.094(3) 0.053(2) 0.104(3) 0.009(2) -0.008(3) 0.007(2)
N4 0.085(3) 0.059(3) 0.109(3) -0.002(2) -0.011(3) 0.008(2)
N5 0.085(3) 0.061(3) 0.103(3) -0.009(2) -0.015(2) 0.010(2)
C1 0.067(3) 0.052(3) 0.082(3) -0.009(3) -0.011(2) 0.008(2)
C2 0.061(3) 0.054(3) 0.082(3) -0.001(2) 0.001(2) 0.004(2)
C3 0.051(3) 0.058(3) 0.088(3) 0.002(2) -0.007(2) 0.003(2)
C4 0.070(3) 0.046(3) 0.082(3) -0.005(2) -0.007(2) 0.006(2)
C5 0.066(3) 0.054(3) 0.087(3) 0.002(2) 0.002(2) 0.005(2)
C6 0.060(3) 0.057(3) 0.081(3) -0.001(2) -0.006(2) -0.003(2)
C7 0.096(4) 0.066(3) 0.079(3) -0.003(2) -0.024(3) 0.008(3)
C8 0.151(6) 0.151(7) 0.085(4) -0.001(4) -0.005(4) -0.078(5)
C9 0.169(8) 0.172(8) 0.115(5) 0.002(5) -0.031(5) -0.086(7)
C10 0.125(6) 0.113(5) 0.109(5) -0.018(4) -0.047(4) 0.006(4)
C11 0.191(9) 0.140(7) 0.066(3) -0.014(4) -0.010(4) 0.010(6)
C12 0.121(5) 0.136(6) 0.084(4) 0.001(4) 0.012(3) -0.021(4)
C13 0.194(8) 0.114(6) 0.139(6) -0.037(5) 0.086(6) -0.035(6)
C14 0.097(5) 0.106(5) 0.090(4) -0.004(4) 0.023(3) 0.010(4)
C15 0.139(8) 0.263(15) 0.134(7) 0.021(10) 0.019(6) 0.033(9)
C16 0.27(2) 0.258(19) 0.180(13) 0.095(13) 0.047(14) 0.127(18)
C17 0.31(2) 0.168(11) 0.149(10) 0.045(9) 0.092(12) 0.095(16)
C18 0.152(9) 0.154(9) 0.223(12) -0.031(9) 0.077(9) -0.036(8)
C19 0.112(6) 0.140(7) 0.150(6) -0.011(5) 0.034(5) -0.032(5)
C20 0.068(3) 0.082(4) 0.157(5) 0.015(4) -0.018(3) -0.010(3)
C21 0.055(3) 0.094(4) 0.111(4) -0.015(3) -0.003(3) -0.006(3)
C22 0.102(6) 0.173(8) 0.137(6) -0.005(6) 0.027(4) -0.031(5)
C23 0.105(10) 0.209(14) 0.267(15) -0.011(12) 0.074(9) -0.021(8)
C24 0.068(6) 0.154(11) 0.41(3) -0.094(13) 0.002(10) -0.010(7)
C25 0.114(7) 0.139(8) 0.277(13) -0.021(9) -0.078(8) 0.023(7)
C26 0.080(4) 0.134(6) 0.145(6) 0.018(5) -0.019(4) 0.014(4)
C27 0.162(7) 0.092(4) 0.100(4) 0.021(3) -0.050(4) 0.014(4)
C28 0.099(4) 0.105(5) 0.082(4) 0.011(3) -0.018(3) 0.004(4)
C29 0.252(12) 0.136(8) 0.134(6) -0.023(6) -0.100(7) 0.014(8)
C30 0.280(16) 0.182(11) 0.221(12) -0.045(11) -0.140(13) -0.012(11)
C31 0.210(13) 0.28(2) 0.161(11) -0.018(11) -0.105(10) -0.037(13)
C32 0.242(15) 0.38(3) 0.120(7) 0.052(12) -0.093(9) -0.074(16)
C33 0.185(9) 0.218(12) 0.144(7) 0.063(8) -0.072(7) -0.057(9)
C34 0.085(4) 0.060(3) 0.109(4) -0.002(3) 0.019(3) 0.005(3)
C35 0.152(6) 0.083(4) 0.139(5) 0.031(4) 0.064(5) 0.016(4)
C36 0.130(6) 0.061(4) 0.097(4) 0.006(3) 0.039(4) -0.003(4)
C37 0.145(6) 0.082(4) 0.102(4) 0.005(3) 0.006(4) -0.004(4)
C38 0.169(8) 0.106(7) 0.122(6) 0.025(5) 0.007(5) 0.029(6)
C39 0.212(11) 0.072(5) 0.115(6) 0.000(4) 0.050(6) 0.002(6)
C40 0.172(9) 0.081(6) 0.176(8) -0.025(5) 0.037(7) -0.027(6)
C41 0.124(6) 0.117(7) 0.154(7) 0.012(5) 0.017(5) -0.019(5)
 
_geom_special_details
;
 All esds (except the esd in the dihedral angle between two l.s. planes)
 are estimated using the full covariance matrix.  The cell esds are taken
 into account individually in the estimation of esds in distances, angles
 and torsion angles; correlations between esds in cell parameters are only
 used when they are defined by crystal symmetry.  An approximate (isotropic)
 treatment of cell esds is used for estimating esds involving l.s. planes.
;
 
loop_
 _geom_bond_atom_site_label_1
 _geom_bond_atom_site_label_2
 _geom_bond_distance
 _geom_bond_site_symmetry_2
 _geom_bond_publ_flag
O1 C13 1.397(7) . ?
O1 C2 1.424(6) . ?
O2 C20 1.408(7) . ?
O2 C3 1.421(5) . ?
O3 C27 1.402(6) . ?
O3 C4 1.430(6) . ?
O4 C34 1.407(6) . ?
O4 C35 1.429(7) . ?
N1 C5 1.454(6) . ?
N1 C1 1.462(7) . ?
N1 H1A 0.8600 . ?
N2 C6 1.334(6) . ?
N2 N3 1.360(6) . ?
N2 C7 1.457(6) . ?
N3 N4 1.282(6) . ?
N4 N5 1.355(6) . ?
N5 C6 1.320(6) . ?
C1 C6 1.495(7) . ?
C1 C2 1.535(7) . ?
C1 H1 0.79(5) . ?
C2 C3 1.499(7) . ?
C2 H2 0.95(5) . ?
C3 C4 1.519(7) . ?
C3 H3 1.00(4) . ?
C4 C5 1.518(7) . ?
C4 H4 0.95(5) . ?
C5 C34 1.514(8) . ?
C5 H5 1.01(5) . ?
C7 C8 1.488(9) . ?
C7 C12 1.493(8) . ?
C7 H7 0.9800 . ?
C8 C9 1.477(9) . ?
C8 H8A 0.9700 . ?
C8 H8B 0.9700 . ?
C9 C10 1.480(11) . ?
C9 H9A 0.9700 . ?
C9 H9B 0.9700 . ?
C10 C11 1.497(11) . ?
C10 H10A 0.9700 . ?
C10 H10B 0.9700 . ?
C11 C12 1.507(10) . ?
C11 H11A 0.9700 . ?
C11 H11B 0.9700 . ?
C12 H12A 0.9700 . ?
C12 H12B 0.9700 . ?
C13 C14 1.471(11) . ?
C13 H13A 0.9700 . ?
C13 H13B 0.9700 . ?
C14 C19 1.347(10) . ?
C14 C15 1.367(13) . ?
C15 C16 1.43(2) . ?
C15 H15 0.9300 . ?
C16 C17 1.31(2) . ?
C16 H16 0.9300 . ?
C17 C18 1.294(19) . ?
C17 H17 0.9300 . ?
C18 C19 1.357(14) . ?
C18 H18 0.9300 . ?
C19 H19 0.9300 . ?
C20 C21 1.520(8) . ?
C20 H20A 0.9700 . ?
C20 H20B 0.9700 . ?
C21 C26 1.335(9) . ?
C21 C22 1.365(10) . ?
C22 C23 1.397(15) . ?
C22 H22 0.9300 . ?
C23 C24 1.31(2) . ?
C23 H23 0.9300 . ?
C24 C25 1.36(2) . ?
C24 H24 0.9300 . ?
C25 C26 1.363(12) . ?
C25 H25 0.9300 . ?
C26 H26 0.9300 . ?
C27 C28 1.460(9) . ?
C27 H27A 0.9700 . ?
C27 H27B 0.9700 . ?
C28 C33 1.326(11) . ?
C28 C29 1.359(13) . ?
C29 C30 1.384(13) . ?
C29 H29 0.9300 . ?
C30 C31 1.27(2) . ?
C30 H30 0.9300 . ?
C31 C32 1.35(2) . ?
C31 H31 0.9300 . ?
C32 C33 1.41(2) . ?
C32 H32 0.9300 . ?
C33 H33 0.9300 . ?
C34 H34A 0.9700 . ?
C34 H34B 0.9700 . ?
C35 C36 1.482(9) . ?
C35 H35A 0.9700 . ?
C35 H35B 0.9700 . ?
C36 C37 1.371(9) . ?
C36 C41 1.382(11) . ?
C37 C38 1.380(11) . ?
C37 H37 0.9300 . ?
C38 C39 1.339(12) . ?
C38 H38 0.9300 . ?
C39 C40 1.319(13) . ?
C39 H39 0.9300 . ?
C40 C41 1.389(13) . ?
C40 H40 0.9300 . ?
C41 H41 0.9300 . ?
 
loop_
 _geom_angle_atom_site_label_1
 _geom_angle_atom_site_label_2
 _geom_angle_atom_site_label_3
 _geom_angle
 _geom_angle_site_symmetry_1
 _geom_angle_site_symmetry_3
 _geom_angle_publ_flag
C13 O1 C2 116.8(5) . . ?
C20 O2 C3 112.3(4) . . ?
C27 O3 C4 115.7(4) . . ?
C34 O4 C35 111.6(4) . . ?
C5 N1 C1 114.7(4) . . ?
C5 N1 H1A 122.6 . . ?
C1 N1 H1A 122.6 . . ?
C6 N2 N3 107.4(4) . . ?
C6 N2 C7 131.4(4) . . ?
N3 N2 C7 120.9(4) . . ?
N4 N3 N2 107.7(4) . . ?
N3 N4 N5 109.6(4) . . ?
C6 N5 N4 107.0(4) . . ?
N1 C1 C6 111.4(4) . . ?
N1 C1 C2 112.7(4) . . ?
C6 C1 C2 111.8(4) . . ?
N1 C1 H1 104(4) . . ?
C6 C1 H1 107(4) . . ?
C2 C1 H1 109(4) . . ?
O1 C2 C3 108.5(4) . . ?
O1 C2 C1 109.8(4) . . ?
C3 C2 C1 112.4(4) . . ?
O1 C2 H2 107(3) . . ?
C3 C2 H2 107(3) . . ?
C1 C2 H2 111(3) . . ?
O2 C3 C2 110.0(4) . . ?
O2 C3 C4 109.4(4) . . ?
C2 C3 C4 110.6(4) . . ?
O2 C3 H3 108(2) . . ?
C2 C3 H3 112(2) . . ?
C4 C3 H3 106(2) . . ?
O3 C4 C5 110.7(4) . . ?
O3 C4 C3 108.7(4) . . ?
C5 C4 C3 110.3(4) . . ?
O3 C4 H4 109(2) . . ?
C5 C4 H4 112(2) . . ?
C3 C4 H4 106(2) . . ?
N1 C5 C34 109.0(4) . . ?
N1 C5 C4 111.2(4) . . ?
C34 C5 C4 113.1(4) . . ?
N1 C5 H5 109(2) . . ?
C34 C5 H5 109(2) . . ?
C4 C5 H5 105(2) . . ?
N5 C6 N2 108.2(4) . . ?
N5 C6 C1 126.4(4) . . ?
N2 C6 C1 125.3(4) . . ?
N2 C7 C8 110.5(5) . . ?
N2 C7 C12 110.9(5) . . ?
C8 C7 C12 111.8(5) . . ?
N2 C7 H7 107.8 . . ?
C8 C7 H7 107.8 . . ?
C12 C7 H7 107.8 . . ?
C9 C8 C7 111.0(7) . . ?
C9 C8 H8A 109.4 . . ?
C7 C8 H8A 109.4 . . ?
C9 C8 H8B 109.4 . . ?
C7 C8 H8B 109.4 . . ?
H8A C8 H8B 108.0 . . ?
C8 C9 C10 113.1(7) . . ?
C8 C9 H9A 109.0 . . ?
C10 C9 H9A 109.0 . . ?
C8 C9 H9B 109.0 . . ?
C10 C9 H9B 109.0 . . ?
H9A C9 H9B 107.8 . . ?
C9 C10 C11 109.4(6) . . ?
C9 C10 H10A 109.8 . . ?
C11 C10 H10A 109.8 . . ?
C9 C10 H10B 109.8 . . ?
C11 C10 H10B 109.8 . . ?
H10A C10 H10B 108.2 . . ?
C10 C11 C12 112.1(6) . . ?
C10 C11 H11A 109.2 . . ?
C12 C11 H11A 109.2 . . ?
C10 C11 H11B 109.2 . . ?
C12 C11 H11B 109.2 . . ?
H11A C11 H11B 107.9 . . ?
C7 C12 C11 110.7(6) . . ?
C7 C12 H12A 109.5 . . ?
C11 C12 H12A 109.5 . . ?
C7 C12 H12B 109.5 . . ?
C11 C12 H12B 109.5 . . ?
H12A C12 H12B 108.1 . . ?
O1 C13 C14 109.2(6) . . ?
O1 C13 H13A 109.8 . . ?
C14 C13 H13A 109.8 . . ?
O1 C13 H13B 109.8 . . ?
C14 C13 H13B 109.8 . . ?
H13A C13 H13B 108.3 . . ?
C19 C14 C15 113.4(9) . . ?
C19 C14 C13 119.9(8) . . ?
C15 C14 C13 126.4(9) . . ?
C14 C15 C16 124.8(13) . . ?
C14 C15 H15 117.6 . . ?
C16 C15 H15 117.6 . . ?
C17 C16 C15 110.3(14) . . ?
C17 C16 H16 124.8 . . ?
C15 C16 H16 124.8 . . ?
C18 C17 C16 131.4(19) . . ?
C18 C17 H17 114.3 . . ?
C16 C17 H17 114.3 . . ?
C17 C18 C19 113.7(13) . . ?
C17 C18 H18 123.1 . . ?
C19 C18 H18 123.1 . . ?
C14 C19 C18 125.8(11) . . ?
C14 C19 H19 117.1 . . ?
C18 C19 H19 117.1 . . ?
O2 C20 C21 109.0(5) . . ?
O2 C20 H20A 109.9 . . ?
C21 C20 H20A 109.9 . . ?
O2 C20 H20B 109.9 . . ?
C21 C20 H20B 109.9 . . ?
H20A C20 H20B 108.3 . . ?
C26 C21 C22 119.8(7) . . ?
C26 C21 C20 123.1(6) . . ?
C22 C21 C20 117.0(7) . . ?
C21 C22 C23 119.8(10) . . ?
C21 C22 H22 120.1 . . ?
C23 C22 H22 120.1 . . ?
C24 C23 C22 118.3(12) . . ?
C24 C23 H23 120.8 . . ?
C22 C23 H23 120.8 . . ?
C23 C24 C25 122.9(11) . . ?
C23 C24 H24 118.5 . . ?
C25 C24 H24 118.5 . . ?
C24 C25 C26 118.5(12) . . ?
C24 C25 H25 120.8 . . ?
C26 C25 H25 120.8 . . ?
C21 C26 C25 120.7(10) . . ?
C21 C26 H26 119.7 . . ?
C25 C26 H26 119.7 . . ?
O3 C27 C28 112.0(6) . . ?
O3 C27 H27A 109.2 . . ?
C28 C27 H27A 109.2 . . ?
O3 C27 H27B 109.2 . . ?
C28 C27 H27B 109.2 . . ?
H27A C27 H27B 107.9 . . ?
C33 C28 C29 116.1(8) . . ?
C33 C28 C27 121.3(8) . . ?
C29 C28 C27 122.6(6) . . ?
C28 C29 C30 121.5(10) . . ?
C28 C29 H29 119.2 . . ?
C30 C29 H29 119.2 . . ?
C31 C30 C29 121.9(16) . . ?
C31 C30 H30 119.0 . . ?
C29 C30 H30 119.0 . . ?
C30 C31 C32 118.0(13) . . ?
C30 C31 H31 121.0 . . ?
C32 C31 H31 121.0 . . ?
C31 C32 C33 119.9(13) . . ?
C31 C32 H32 120.1 . . ?
C33 C32 H32 120.1 . . ?
C28 C33 C32 121.1(14) . . ?
C28 C33 H33 119.5 . . ?
C32 C33 H33 119.5 . . ?
O4 C34 C5 108.1(4) . . ?
O4 C34 H34A 110.1 . . ?
C5 C34 H34A 110.1 . . ?
O4 C34 H34B 110.1 . . ?
C5 C34 H34B 110.1 . . ?
H34A C34 H34B 108.4 . . ?
O4 C35 C36 108.0(5) . . ?
O4 C35 H35A 110.1 . . ?
C36 C35 H35A 110.1 . . ?
O4 C35 H35B 110.1 . . ?
C36 C35 H35B 110.1 . . ?
H35A C35 H35B 108.4 . . ?
C37 C36 C41 117.5(6) . . ?
C37 C36 C35 121.1(7) . . ?
C41 C36 C35 121.4(8) . . ?
C36 C37 C38 119.2(8) . . ?
C36 C37 H37 120.4 . . ?
C38 C37 H37 120.4 . . ?
C39 C38 C37 121.7(9) . . ?
C39 C38 H38 119.1 . . ?
C37 C38 H38 119.1 . . ?
C40 C39 C38 120.9(9) . . ?
C40 C39 H39 119.5 . . ?
C38 C39 H39 119.5 . . ?
C39 C40 C41 119.0(9) . . ?
C39 C40 H40 120.5 . . ?
C41 C40 H40 120.5 . . ?
C36 C41 C40 121.6(9) . . ?
C36 C41 H41 119.2 . . ?
C40 C41 H41 119.2 . . ?
 
loop_
 _geom_torsion_atom_site_label_1
 _geom_torsion_atom_site_label_2
 _geom_torsion_atom_site_label_3
 _geom_torsion_atom_site_label_4
 _geom_torsion
 _geom_torsion_site_symmetry_1
 _geom_torsion_site_symmetry_2
 _geom_torsion_site_symmetry_3
 _geom_torsion_site_symmetry_4
 _geom_torsion_publ_flag
C6 N2 N3 N4 -0.9(6) . . . . ?
C7 N2 N3 N4 -175.9(4) . . . . ?
N2 N3 N4 N5 0.8(6) . . . . ?
N3 N4 N5 C6 -0.4(6) . . . . ?
C5 N1 C1 C6 77.1(5) . . . . ?
C5 N1 C1 C2 -49.5(5) . . . . ?
C13 O1 C2 C3 -137.1(6) . . . . ?
C13 O1 C2 C1 99.7(7) . . . . ?
N1 C1 C2 O1 169.0(4) . . . . ?
C6 C1 C2 O1 42.6(6) . . . . ?
N1 C1 C2 C3 48.2(6) . . . . ?
C6 C1 C2 C3 -78.3(5) . . . . ?
C20 O2 C3 C2 -106.7(5) . . . . ?
C20 O2 C3 C4 131.6(5) . . . . ?
O1 C2 C3 O2 65.3(5) . . . . ?
C1 C2 C3 O2 -173.1(4) . . . . ?
O1 C2 C3 C4 -173.7(4) . . . . ?
C1 C2 C3 C4 -52.1(5) . . . . ?
C27 O3 C4 C5 -117.6(6) . . . . ?
C27 O3 C4 C3 121.1(6) . . . . ?
O2 C3 C4 O3 -60.5(5) . . . . ?
C2 C3 C4 O3 178.1(4) . . . . ?
O2 C3 C4 C5 178.0(4) . . . . ?
C2 C3 C4 C5 56.6(5) . . . . ?
C1 N1 C5 C34 179.8(4) . . . . ?
C1 N1 C5 C4 54.4(5) . . . . ?
O3 C4 C5 N1 -177.5(4) . . . . ?
C3 C4 C5 N1 -57.2(5) . . . . ?
O3 C4 C5 C34 59.4(5) . . . . ?
C3 C4 C5 C34 179.7(4) . . . . ?
N4 N5 C6 N2 -0.2(6) . . . . ?
N4 N5 C6 C1 -179.3(5) . . . . ?
N3 N2 C6 N5 0.7(6) . . . . ?
C7 N2 C6 N5 175.0(5) . . . . ?
N3 N2 C6 C1 179.7(5) . . . . ?
C7 N2 C6 C1 -6.0(8) . . . . ?
N1 C1 C6 N5 -77.2(6) . . . . ?
C2 C1 C6 N5 49.9(7) . . . . ?
N1 C1 C6 N2 103.9(6) . . . . ?
C2 C1 C6 N2 -129.0(5) . . . . ?
C6 N2 C7 C8 -99.9(7) . . . . ?
N3 N2 C7 C8 73.7(6) . . . . ?
C6 N2 C7 C12 135.6(6) . . . . ?
N3 N2 C7 C12 -50.8(7) . . . . ?
N2 C7 C8 C9 -178.3(6) . . . . ?
C12 C7 C8 C9 -54.3(9) . . . . ?
C7 C8 C9 C10 56.2(12) . . . . ?
C8 C9 C10 C11 -56.2(11) . . . . ?
C9 C10 C11 C12 55.3(9) . . . . ?
N2 C7 C12 C11 177.6(6) . . . . ?
C8 C7 C12 C11 53.8(8) . . . . ?
C10 C11 C12 C7 -54.9(9) . . . . ?
C2 O1 C13 C14 174.3(6) . . . . ?
O1 C13 C14 C19 -88.2(10) . . . . ?
O1 C13 C14 C15 85.8(10) . . . . ?
C19 C14 C15 C16 -4.1(16) . . . . ?
C13 C14 C15 C16 -178.4(12) . . . . ?
C14 C15 C16 C17 6(2) . . . . ?
C15 C16 C17 C18 -8(3) . . . . ?
C16 C17 C18 C19 7(2) . . . . ?
C15 C14 C19 C18 2.8(12) . . . . ?
C13 C14 C19 C18 177.5(8) . . . . ?
C17 C18 C19 C14 -3.7(14) . . . . ?
C3 O2 C20 C21 -173.7(5) . . . . ?
O2 C20 C21 C26 39.3(9) . . . . ?
O2 C20 C21 C22 -143.1(7) . . . . ?
C26 C21 C22 C23 -0.1(13) . . . . ?
C20 C21 C22 C23 -177.8(9) . . . . ?
C21 C22 C23 C24 -1.5(19) . . . . ?
C22 C23 C24 C25 3(2) . . . . ?
C23 C24 C25 C26 -2(2) . . . . ?
C22 C21 C26 C25 0.7(12) . . . . ?
C20 C21 C26 C25 178.3(8) . . . . ?
C24 C25 C26 C21 0.3(15) . . . . ?
C4 O3 C27 C28 -162.0(5) . . . . ?
O3 C27 C28 C33 -153.9(9) . . . . ?
O3 C27 C28 C29 24.1(12) . . . . ?
C33 C28 C29 C30 -6.4(19) . . . . ?
C27 C28 C29 C30 175.5(12) . . . . ?
C28 C29 C30 C31 2(3) . . . . ?
C29 C30 C31 C32 9(3) . . . . ?
C30 C31 C32 C33 -14(3) . . . . ?
C29 C28 C33 C32 0.8(19) . . . . ?
C27 C28 C33 C32 178.9(13) . . . . ?
C31 C32 C33 C28 10(3) . . . . ?
C35 O4 C34 C5 -179.9(6) . . . . ?
N1 C5 C34 O4 -63.8(5) . . . . ?
C4 C5 C34 O4 60.4(6) . . . . ?
C34 O4 C35 C36 176.3(6) . . . . ?
O4 C35 C36 C37 -75.4(9) . . . . ?
O4 C35 C36 C41 103.0(7) . . . . ?
C41 C36 C37 C38 0.9(10) . . . . ?
C35 C36 C37 C38 179.4(6) . . . . ?
C36 C37 C38 C39 -1.1(12) . . . . ?
C37 C38 C39 C40 0.9(13) . . . . ?
C38 C39 C40 C41 -0.5(14) . . . . ?
C37 C36 C41 C40 -0.6(11) . . . . ?
C35 C36 C41 C40 -179.1(8) . . . . ?
C39 C40 C41 C36 0.4(14) . . . . ?
 
loop_
 _geom_hbond_atom_site_label_D 
 _geom_hbond_atom_site_label_H 
 _geom_hbond_atom_site_label_A 
 _geom_hbond_distance_DH 
 _geom_hbond_distance_HA 
 _geom_hbond_distance_DA 
 _geom_hbond_angle_DHA 
 _geom_hbond_site_symmetry_A 
C5 H5 N5  1.01(5) 2.66(4) 3.305(7) 121(3) .
C3 H3 N5  1.00(4) 2.56(4) 3.166(6) 119(3) .
C20 H20A O1  0.97 2.64 3.184(7) 115.7 .
C5 H5 N5  1.01(5) 2.66(4) 3.305(7) 121(3) .
C3 H3 N5  1.00(4) 2.56(4) 3.166(6) 119(3) .
C20 H20A O1  0.97 2.64 3.184(7) 115.7 .
C3 H3 N5  1.00(4) 2.56(4) 3.166(6) 119(3) .
C20 H20A O1  0.97 2.64 3.184(7) 115.7 .
C5 H5 N5  1.01(5) 2.66(4) 3.305(7) 121(3) .
C3 H3 N5  1.00(4) 2.56(4) 3.166(6) 119(3) .
C20 H20A O1  0.97 2.64 3.184(7) 115.7 .
C5 H5 N5  1.01(5) 2.66(4) 3.305(7) 121(3) .
C3 H3 N5  1.00(4) 2.56(4) 3.166(6) 119(3) .
C20 H20A O1  0.97 2.64 3.184(7) 115.7 .
C3 H3 N5  1.00(4) 2.56(4) 3.166(6) 119(3) .
C20 H20A O1  0.97 2.64 3.184(7) 115.7 .
C1 H1 N3  0.79(5) 2.82(5) 3.521(7) 150(4) 2_657
C5 H5 N5  1.01(5) 2.66(4) 3.305(7) 121(3) .
C3 H3 N5  1.00(4) 2.56(4) 3.166(6) 119(3) .
C5 H5 N5  1.01(5) 2.66(4) 3.305(7) 121(3) .
C3 H3 N5  1.00(4) 2.56(4) 3.166(6) 119(3) .
C3 H3 N5  1.00(4) 2.56(4) 3.166(6) 119(3) .
C5 H5 N5  1.01(5) 2.66(4) 3.305(7) 121(3) .
C3 H3 N5  1.00(4) 2.56(4) 3.166(6) 119(3) .
C5 H5 N5  1.01(5) 2.66(4) 3.305(7) 121(3) .
C1 H1 N3  0.79(5) 2.82(5) 3.521(7) 150(4) 2_657
C20 H20A O1  0.97 2.64 3.184(7) 115.7 .
C3 H3 N5  1.00(4) 2.56(4) 3.166(6) 119(3) .
C5 H5 N5  1.01(5) 2.66(4) 3.305(7) 121(3) .
C20 H20A O1  0.97 2.64 3.184(7) 115.7 .
C3 H3 N5  1.00(4) 2.56(4) 3.166(6) 119(3) .
C5 H5 N5  1.01(5) 2.66(4) 3.305(7) 121(3) .
C20 H20A O1  0.97 2.64 3.184(7) 115.7 .
C3 H3 N5  1.00(4) 2.56(4) 3.166(6) 119(3) .
C5 H5 N5  1.01(5) 2.66(4) 3.305(7) 121(3) .
C20 H20A O1  0.97 2.64 3.184(7) 115.7 .
C3 H3 N5  1.00(4) 2.56(4) 3.166(6) 119(3) .
C20 H20A O1  0.97 2.64 3.184(7) 115.7 .
C3 H3 N5  1.00(4) 2.56(4) 3.166(6) 119(3) .
C5 H5 N5  1.01(5) 2.66(4) 3.305(7) 121(3) .
 
_refine_diff_density_max    0.235
_refine_diff_density_min   -0.230
_refine_diff_density_rms    0.038

_shelxl_version_number 2014-3

_shelx_res_file
;
TITL MMW221_A_0ma in P2(1)
CELL 1.54178 11.7353 10.8296 15.1159 90.000 93.981 90.000
ZERR 2.00 0.0005 0.0004 0.0006 0.000 0.003 0.000
LATT -1
SYMM -x, y+1/2, -z
SFAC C  H  N  O
UNIT 82  94  10  8
MERG 2
L.S. 30
ACTA
BOND $H
FMAP 2
PLAN -3
HTAB C5 N5
HTAB C3 N5
HTAB C20 O1
HTAB C5 N5
HTAB C3 N5
HTAB C20 O1
HTAB C3 N5
HTAB C20 O1
HTAB C5 N5
HTAB C3 N5
HTAB C20 O1
HTAB C5 N5
HTAB C3 N5
HTAB C20 O1
HTAB C3 N5
HTAB C20 O1
HTAB C1 N3_$1
HTAB C5 N5
HTAB C3 N5
HTAB C5 N5
HTAB C3 N5
SIZE 0.228 0.391 0.426
HTAB
CONF
TWIN
HTAB C3 N5
HTAB C5 N5
HTAB C3 N5
HTAB C5 N5
EQIV $1 -x+1, y+1/2, -z+2
HTAB C1 N3_$1
HTAB C20 O1
HTAB C3 N5
HTAB C5 N5
HTAB C20 O1
HTAB C3 N5
HTAB C5 N5
HTAB C20 O1
HTAB C3 N5
HTAB C5 N5
HTAB C20 O1
HTAB C3 N5
HTAB C20 O1
HTAB C3 N5
HTAB C5 N5
FLAT 0.1 C14 C19 C18 C17
TEMP 23.000
WGHT    0.109700    0.201100
BASF  -0.14258
FVAR       0.19551
O1    4    0.270877    0.589697    0.935045    11.00000    0.08681    0.07647 =
         0.08060    0.00007    0.01336    0.01003
O2    4    0.149923    0.627762    0.768395    11.00000    0.05231    0.06554 =
         0.11137    0.00387   -0.00779   -0.00184
O3    4    0.285203    0.648933    0.623721    11.00000    0.09584    0.06755 =
         0.07937    0.00094   -0.01774    0.00824
O4    4    0.468548    0.898253    0.655996    11.00000    0.09564    0.05811 =
         0.09943    0.01020    0.02541    0.00692
N1    3    0.488849    0.748300    0.808586    11.00000    0.06462    0.05644 =
         0.09733    0.00420   -0.00528   -0.01020
AFIX  43
H1A   2    0.536034    0.808773    0.816065    11.00000   -1.20000
AFIX   0
N2    3    0.574083    0.539408    0.968031    11.00000    0.07498    0.05553 =
         0.08757    0.00254   -0.01223   -0.00045
N3    3    0.604699    0.418724    0.961994    11.00000    0.09369    0.05260 =
         0.10426    0.00930   -0.00767    0.00677
N4    3    0.547157    0.372198    0.894921    11.00000    0.08531    0.05883 =
         0.10884   -0.00247   -0.01087    0.00762
N5    3    0.479415    0.460161    0.855078    11.00000    0.08466    0.06055 =
         0.10274   -0.00880   -0.01479    0.00959
C1    1    0.440453    0.684684    0.882580    11.00000    0.06741    0.05175 =
         0.08162   -0.00887   -0.01122    0.00791
C2    1    0.310044    0.671880    0.870141    11.00000    0.06104    0.05357 =
         0.08221   -0.00053    0.00108    0.00442
C3    1    0.271046    0.623944    0.780070    11.00000    0.05082    0.05758 =
         0.08773    0.00181   -0.00680    0.00323
C4    1    0.321567    0.700310    0.708170    11.00000    0.06995    0.04632 =
         0.08229   -0.00507   -0.00680    0.00577
C5    1    0.450958    0.701326    0.721334    11.00000    0.06641    0.05422 =
         0.08697    0.00225    0.00185    0.00537
C6    1    0.497284    0.562885    0.900914    11.00000    0.06014    0.05701 =
         0.08063   -0.00069   -0.00621   -0.00281
C7    1    0.630468    0.620172    1.034592    11.00000    0.09622    0.06635 =
         0.07893   -0.00338   -0.02391    0.00813
AFIX  13
H7    2    0.586269    0.696855    1.035843    11.00000   -1.20000
AFIX   0
C8    1    0.747464    0.652146    1.009981    11.00000    0.15072    0.15098 =
         0.08504   -0.00142   -0.00450   -0.07776
AFIX  23
H8A   2    0.790975    0.576998    1.003179    11.00000   -1.20000
H8B   2    0.742624    0.695242    0.953591    11.00000   -1.20000
AFIX   0
C9    1    0.806796    0.730947    1.078353    11.00000    0.16906    0.17164 =
         0.11474    0.00196   -0.03144   -0.08625
AFIX  23
H9A   2    0.767300    0.809480    1.080305    11.00000   -1.20000
H9B   2    0.883742    0.747111    1.061704    11.00000   -1.20000
AFIX   0
C10   1    0.812829    0.674825    1.167838    11.00000    0.12536    0.11256 =
         0.10854   -0.01849   -0.04694    0.00614
AFIX  23
H10A  2    0.848547    0.732030    1.210666    11.00000   -1.20000
H10B  2    0.858723    0.600307    1.168243    11.00000   -1.20000
AFIX   0
C11   1    0.694720    0.644416    1.192541    11.00000    0.19122    0.14022 =
         0.06606   -0.01447   -0.01025    0.00965
AFIX  23
H11A  2    0.652116    0.720366    1.198510    11.00000   -1.20000
H11B  2    0.699261    0.602900    1.249539    11.00000   -1.20000
AFIX   0
C12   1    0.631978    0.563039    1.124561    11.00000    0.12073    0.13588 =
         0.08396    0.00111    0.01166   -0.02134
AFIX  23
H12A  2    0.669042    0.483035    1.123633    11.00000   -1.20000
H12B  2    0.554213    0.550609    1.140647    11.00000   -1.20000
AFIX   0
C13   1    0.225731    0.643143    1.009090    11.00000    0.19445    0.11442 =
         0.13943   -0.03670    0.08600   -0.03545
AFIX  23
H13A  2    0.165711    0.700892    0.990192    11.00000   -1.20000
H13B  2    0.285027    0.688091    1.043462    11.00000   -1.20000
AFIX   0
C14   1    0.179280    0.545538    1.063871    11.00000    0.09689    0.10621 =
         0.08979   -0.00367    0.02266    0.01004
C15   1    0.238822    0.477580    1.127793    11.00000    0.13892    0.26343 =
         0.13415    0.02143    0.01888    0.03258
AFIX  43
H15   2    0.315962    0.495385    1.139247    11.00000   -1.20000
AFIX   0
C16   1    0.191296    0.381251    1.178283    11.00000    0.27062    0.25787 =
         0.18046    0.09550    0.04711    0.12680
AFIX  43
H16   2    0.229882    0.340061    1.225322    11.00000   -1.20000
AFIX   0
C17   1    0.085819    0.359254    1.148932    11.00000    0.30914    0.16775 =
         0.14919    0.04488    0.09176    0.09472
AFIX  43
H17   2    0.053443    0.290404    1.174085    11.00000   -1.20000
AFIX   0
C18   1    0.018467    0.416318    1.091070    11.00000    0.15150    0.15429 =
         0.22318   -0.03093    0.07662   -0.03637
AFIX  43
H18   2   -0.058293    0.396306    1.080188    11.00000   -1.20000
AFIX   0
C19   1    0.070329    0.508052    1.047785    11.00000    0.11178    0.13992 =
         0.14987   -0.01094    0.03381   -0.03223
AFIX  43
H19   2    0.026786    0.548693    1.003008    11.00000   -1.20000
AFIX   0
C20   1    0.100546    0.509524    0.771997    11.00000    0.06843    0.08210 =
         0.15688    0.01453   -0.01837   -0.01025
AFIX  23
H20A  2    0.114354    0.475290    0.831068    11.00000   -1.20000
H20B  2    0.134621    0.454894    0.730365    11.00000   -1.20000
AFIX   0
C21   1   -0.027228    0.520041    0.748769    11.00000    0.05521    0.09417 =
         0.11058   -0.01473   -0.00270   -0.00552
C22   1   -0.096761    0.445180    0.793740    11.00000    0.10231    0.17285 =
         0.13670   -0.00472    0.02651   -0.03084
AFIX  43
H22   2   -0.065767    0.392816    0.837857    11.00000   -1.20000
AFIX   0
C23   1   -0.214655    0.447488    0.773269    11.00000    0.10481    0.20899 =
         0.26742   -0.01096    0.07383   -0.02119
AFIX  43
H23   2   -0.263065    0.395680    0.802311    11.00000   -1.20000
AFIX   0
C24   1   -0.255175    0.524272    0.712292    11.00000    0.06818    0.15365 =
         0.41396   -0.09382    0.00230   -0.00977
AFIX  43
H24   2   -0.333870    0.528494    0.700209    11.00000   -1.20000
AFIX   0
C25   1   -0.187394    0.598321    0.665686    11.00000    0.11405    0.13857 =
         0.27724   -0.02126   -0.07820    0.02255
AFIX  43
H25   2   -0.218837    0.650115    0.621385    11.00000   -1.20000
AFIX   0
C26   1   -0.072287    0.594870    0.685410    11.00000    0.08018    0.13419 =
         0.14519    0.01831   -0.01899    0.01400
AFIX  43
H26   2   -0.024656    0.645157    0.654414    11.00000   -1.20000
AFIX   0
C27   1    0.223771    0.728669    0.564981    11.00000    0.16212    0.09208 =
         0.10042    0.02118   -0.05018    0.01423
AFIX  23
H27A  2    0.276350    0.785445    0.539442    11.00000   -1.20000
H27B  2    0.170918    0.776847    0.597501    11.00000   -1.20000
AFIX   0
C28   1    0.160157    0.661504    0.493788    11.00000    0.09877    0.10457 =
         0.08229    0.01114   -0.01815    0.00376
C29   1    0.127952    0.541785    0.502060    11.00000    0.25216    0.13642 =
         0.13363   -0.02301   -0.10018    0.01389
AFIX  43
H29   2    0.151416    0.498593    0.553299    11.00000   -1.20000
AFIX   0
C30   1    0.061041    0.482628    0.436001    11.00000    0.27966    0.18191 =
         0.22101   -0.04527   -0.14006   -0.01194
AFIX  43
H30   2    0.039154    0.401234    0.444692    11.00000   -1.20000
AFIX   0
C31   1    0.028518    0.536429    0.363578    11.00000    0.21021    0.27596 =
         0.16148   -0.01789   -0.10494   -0.03715
AFIX  43
H31   2   -0.024842    0.499946    0.323362    11.00000   -1.20000
AFIX   0
C32   1    0.073924    0.648109    0.346992    11.00000    0.24233    0.37801 =
         0.11971    0.05157   -0.09332   -0.07354
AFIX  43
H32   2    0.065790    0.681363    0.290180    11.00000   -1.20000
AFIX   0
C33   1    0.133440    0.713829    0.415798    11.00000    0.18525    0.21810 =
         0.14361    0.06337   -0.07171   -0.05699
AFIX  43
H33   2    0.154426    0.795357    0.406470    11.00000   -1.20000
AFIX   0
C34   1    0.507182    0.775551    0.651481    11.00000    0.08480    0.06045 =
         0.10881   -0.00160    0.01937    0.00532
AFIX  23
H34A  2    0.589593    0.772631    0.662232    11.00000   -1.20000
H34B  2    0.487142    0.741600    0.593083    11.00000   -1.20000
AFIX   0
C35   1    0.517661    0.974840    0.591738    11.00000    0.15168    0.08255 =
         0.13913    0.03081    0.06376    0.01640
AFIX  23
H35A  2    0.501832    0.940874    0.532786    11.00000   -1.20000
H35B  2    0.599824    0.979326    0.603807    11.00000   -1.20000
AFIX   0
C36   1    0.466665    1.099604    0.597127    11.00000    0.12966    0.06120 =
         0.09704    0.00638    0.03913   -0.00256
C37   1    0.357637    1.122893    0.562752    11.00000    0.14492    0.08203 =
         0.10235    0.00522    0.00564   -0.00394
AFIX  43
H37   2    0.314171    1.060456    0.534892    11.00000   -1.20000
AFIX   0
C38   1    0.313129    1.240169    0.569988    11.00000    0.16923    0.10555 =
         0.12200    0.02514    0.00717    0.02927
AFIX  43
H38   2    0.239623    1.256261    0.545742    11.00000   -1.20000
AFIX   0
C39   1    0.373011    1.331357    0.610996    11.00000    0.21153    0.07167 =
         0.11469    0.00009    0.04975    0.00151
AFIX  43
H39   2    0.340073    1.409022    0.615427    11.00000   -1.20000
AFIX   0
C40   1    0.478062    1.312587    0.645201    11.00000    0.17206    0.08063 =
         0.17645   -0.02472    0.03656   -0.02692
AFIX  43
H40   2    0.519401    1.376512    0.673174    11.00000   -1.20000
AFIX   0
C41   1    0.526038    1.195948    0.638826    11.00000    0.12389    0.11732 =
         0.15381    0.01159    0.01663   -0.01916
AFIX  43
H41   2    0.599918    1.182346    0.663213    11.00000   -1.20000
AFIX   0
H2    2    0.273316    0.748926    0.877555    11.00000    0.06337
H3    2    0.296433    0.537067    0.771255    11.00000    0.05167
H5    2    0.475053    0.611739    0.716297    11.00000    0.05849
H4    2    0.290427    0.781209    0.712530    11.00000    0.04963
H1    2    0.456196    0.727660    0.923458    11.00000    0.06155
HKLF 4 1 1 0 0 0 1 0 0 0 1

REM  MMW221_A_0ma in P2(1)
REM R1 =  0.0577 for    4104 Fo > 4sig(Fo)  and  0.1053 for all    6754 data
REM    472 parameters refined using      2 restraints

END

WGHT      0.1112      0.1897

REM Instructions for potential hydrogen bonds
HTAB C20 O1
HTAB C3 N5
HTAB C5 N5

REM Highest difference peak  0.235,  deepest hole -0.230,  1-sigma level  0.038
Q1    1   0.2749  0.5744  1.1390  11.00000  0.05    0.23
Q2    1   0.2781  0.4927  1.2045  11.00000  0.05    0.23
Q3    1   0.6210  0.4704  1.0335  11.00000  0.05    0.20
;
_shelx_res_checksum    6440

_shelx_hkl_file
;
   0  -1   0   -0.94    0.06
   0   2   0  728.39   50.98
   0  -2   0  706.40   50.81
   0  -2   0  815.47   50.90
   0   3   0    0.01    0.08
   0   3   0   -0.03    0.04
   0   3   0   -0.01    0.18
   0  -3   0   -0.07    0.17
   0  -3   0    0.01    0.04
   0  -3   0   -0.03    0.15
   0   4   0   49.60    3.24
   0   4   0   47.97    3.23
   0  -4   0   49.93    3.44
   0  -4   0   46.08    3.24
   0  -4   0   44.81    3.24
   0  -4   0   46.13    3.25
   0   5   0   -0.02    0.06
   0   5   0    0.01    0.10
   0   5   0    0.11    0.07
   0   5   0    0.05    0.09
   0  -5   0   -0.08    0.19
   0  -5   0    0.04    0.09
   0  -5   0   -0.09    0.06
   0   6   0    0.13    0.12
   0   6   0    0.26    0.15
   0  -6   0    0.17    0.09
   0  -6   0    0.59    0.14
   0  -6   0    0.26    0.12
   0  -6   0    0.41    0.13
   0  -6   0    0.38    0.16
   0   7   0    0.21    0.15
   0   7   0    0.04    0.14
   0   7   0   -0.14    0.11
   0   7   0    0.04    0.14
   0   7   0   -0.02    0.13
   0   7   0   -0.13    0.15
   0   7   0    0.04    0.13
   0  -7   0   -0.06    0.13
   0  -7   0    0.10    0.11
   0  -7   0   -0.10    0.12
   0  -7   0    0.06    0.12
   0  -7   0    0.25    0.17
   0   8   0    1.34    0.25
   0   8   0    1.35    0.26
   0   8   0    1.52    0.29
   0   8   0   -0.04    0.88
   0   8   0    1.44    0.31
   0   8   0    1.16    0.43
   0   8   0    1.19    0.34
   0   8   0    1.17    0.24
   0  -8   0    1.28    0.30
   0  -8   0    1.31    0.29
   0  -8   0    1.30    0.27
   0  -8   0    1.02    0.24
   0  -8   0    1.19    0.22
   0   9   0    0.37    1.16
   0   9   0    0.15    0.41
   0   9   0   -0.07    0.19
   0   9   0    0.04    0.17
   0   9   0   -0.15    0.17
   0   9   0   -0.36    0.23
   0   9   0    0.34    0.33
   0   9   0   -0.03    0.19
   0  -9   0    0.10    0.25
   0  -9   0   -0.30    0.19
   0  -9   0   -0.34    0.17
   0  -9   0    0.05    0.26
   0  -9   0    0.08    0.46
   0  10   0    0.14    0.25
   0  10   0    0.14    0.38
   0  10   0    0.53    0.26
   0  10   0   -0.22    1.22
   0  10   0    0.23    0.20
   0 -10   0    0.07    0.34
   0 -10   0    0.67    0.25
   0 -10   0    0.29    0.28
   0 -10   0    0.76    0.26
   0 -10   0   -0.05    0.39
   0  11   0    0.09    1.24
   0  11   0   -0.04    0.18
   0 -11   0    0.21    0.32
   0  12   0    0.11    0.15
  -1  12   0    0.28    0.97
   1 -11   0   -0.08    0.39
   1 -11   0    0.50    0.32
  -1  11   0   -0.62    1.18
   1 -10   0    0.99    0.38
   1 -10   0    0.02    0.47
   1 -10   0    0.92    0.30
   1 -10   0    1.64    0.37
   1 -10   0    0.44    0.25
  -1  10   0   -0.13    1.22
  -1  10   0    0.95    0.24
  -1  10   0    1.01    0.29
  -1  10   0    0.72    0.38
  -1  10   0    0.93    0.29
   1  -9   0    0.35    0.51
   1  -9   0    0.48    0.20
   1  -9   0    0.80    0.29
   1  -9   0    0.51    0.25
   1  -9   0    0.91    0.27
   1  -9   0    0.85    0.31
  -1   9   0    0.82    0.31
  -1   9   0    0.72    0.24
  -1   9   0   -0.42    0.41
  -1   9   0    0.12    0.18
  -1   9   0    0.24    0.33
  -1   9   0    0.23    0.20
  -1   9   0    1.41    1.35
   1  -8   0    2.31    0.34
   1  -8   0    2.13    0.31
   1  -8   0    1.03    0.58
   1  -8   0    2.16    0.34
   1  -8   0    1.74    0.33
   1  -8   0    2.23    0.31
   1  -8   0    1.94    0.26
  -1   8   0    2.32    0.40
  -1   8   0    1.95    0.27
  -1   8   0    1.76    0.29
  -1   8   0    2.01    0.31
  -1   8   0    1.65    0.44
  -1   8   0    1.79    0.31
  -1   8   0    1.53    0.30
  -1   8   0    2.23    0.30
  -1   8   0   -0.14    0.97
   1  -7   0    3.06    0.34
   1  -7   0    2.84    0.35
   1  -7   0    2.82    0.34
   1  -7   0    2.80    0.29
   1  -7   0    3.05    0.35
   1  -7   0    2.76    0.32
  -1   7   0    2.27    0.30
  -1   7   0    3.00    0.31
  -1   7   0    2.83    0.43
  -1   7   0    3.26    0.32
  -1   7   0    2.59    0.37
   1  -6   0    9.05    0.69
   1  -6   0    9.47    0.74
   1  -6   0    9.73    0.73
   1  -6   0    9.19    0.73
   1  -6   0    8.15    0.67
   1  -6   0    9.44    0.72
  -1   6   0    9.79    0.72
  -1   6   0    9.52    0.69
  -1   6   0    9.99    0.77
  -1   6   0    8.99    0.69
  -1   6   0    8.92    0.72
   1  -5   0   16.84    1.15
   1  -5   0   15.22    1.12
   1  -5   0   16.47    1.13
   1  -5   0   15.08    1.12
   1  -5   0   15.39    1.16
   1  -5   0   15.65    1.14
   1  -5   0   15.18    1.37
  -1   5   0   16.29    1.14
  -1   5   0   15.79    1.14
  -1   5   0   16.70    1.18
  -1   5   0   16.86    1.13
  -1   5   0   15.85    1.13
   1  -4   0    6.64    0.47
   1  -4   0    6.65    0.48
   1  -4   0    6.82    0.67
   1  -4   0    6.05    0.49
   1  -4   0    5.91    0.47
   1  -4   0    5.94    0.47
  -1   4   0    7.18    0.49
  -1   4   0    5.98    0.47
  -1   4   0    6.39    0.48
  -1   4   0    6.69    0.52
  -1   4   0    6.60    0.47
   1  -3   0   35.97    2.49
   1  -3   0   37.35    2.63
   1  -3   0   41.36    2.64
   1  -3   0   35.36    2.48
   1  -3   0   33.73    2.48
  -1   3   0   35.78    2.51
  -1   3   0   35.22    2.49
  -1   3   0   36.89    2.50
   1  -2   0  149.28   10.02
   1  -2   0  139.99   10.01
  -1   2   0  151.10   10.02
   1  -1   0   61.87    4.51
   1  -1   0   64.08    4.51
  -1   1   0   71.12    4.52
   1   0   0  199.49   13.49
   1   1   0   71.77    4.75
   1   1   0   62.07    4.74
   1   1   0   76.26    4.80
  -1  -1   0   68.54    4.79
  -1  -1   0   69.87    4.79
   1   2   0  142.87   10.14
   1   2   0  152.63   10.23
  -1  -2   0  164.51   10.24
  -1  -2   0  139.75   10.22
   1   3   0   38.71    2.46
  -1  -3   0   32.81    2.43
  -1  -3   0   33.99    2.57
  -1  -3   0   36.93    2.57
   1   4   0    6.72    0.52
  -1  -4   0    6.13    0.65
  -1  -4   0    6.38    0.47
   1   5   0   16.31    1.14
  -1  -5   0   13.86    1.31
  -1  -5   0   14.96    1.08
  -1  -5   0   16.27    1.10
   1   6   0    9.52    0.76
   1   6   0    9.31    0.70
  -1  -6   0    9.33    0.71
  -1  -6   0    9.11    0.70
  -1  -6   0    8.91    0.71
  -1  -6   0    8.87    0.68
   1   7   0    2.39    0.31
   1   7   0    2.61    0.38
   1   7   0    2.92    0.37
   1   7   0    2.55    0.29
   1   7   0    3.06    0.34
   1   7   0    2.90    0.31
  -1  -7   0    2.33    0.26
  -1  -7   0    2.83    0.34
  -1  -7   0    2.76    0.31
  -1  -7   0    2.59    0.30
   1   8   0    2.08    0.32
   1   8   0    2.09    0.30
   1   8   0    2.80    0.52
   1   8   0   -0.46    0.97
   1   8   0    2.29    0.28
   1   8   0    2.06    0.30
   1   8   0    2.17    0.40
   1   8   0    1.99    0.30
   1   8   0    2.34    0.38
  -1  -8   0    1.95    0.34
  -1  -8   0    2.29    0.30
  -1  -8   0    2.30    0.32
  -1  -8   0    1.74    0.28
   1   9   0    0.37    0.19
   1   9   0    0.96    1.21
   1   9   0    0.09    0.18
   1   9   0    0.38    0.28
   1   9   0    1.74    0.50
   1   9   0    0.51    0.24
  -1  -9   0    0.86    0.26
  -1  -9   0    0.39    0.27
  -1  -9   0    0.19    0.53
  -1  -9   0    0.31    0.22
  -1  -9   0    0.38    0.22
   1  10   0    0.45    0.23
   1  10   0    1.44    0.32
   1  10   0    0.96    0.39
   1  10   0    0.60    0.43
   1  10   0   -0.09    1.38
  -1 -10   0    1.19    0.28
  -1 -10   0    1.22    0.37
   1  11   0   -0.25    1.20
   1  11   0    0.16    0.18
   1  12   0    0.15    0.15
   2 -12   0    0.06    0.37
  -2  12   0   -0.42    0.87
   2 -11   0    0.85    0.32
   2 -11   0   -0.05    0.45
  -2  11   0    0.79    0.22
  -2  11   0    0.33    1.10
   2 -10   0    0.43    0.52
   2 -10   0    1.00    0.28
   2 -10   0    0.94    0.39
   2 -10   0    1.09    0.36
   2 -10   0    1.69    0.34
  -2  10   0    0.73    0.26
  -2  10   0    1.06    0.27
  -2  10   0    0.82    1.35
   2  -9   0    7.24    0.68
   2  -9   0    7.48    0.67
   2  -9   0    7.06    0.64
   2  -9   0    8.09    0.71
   2  -9   0    6.88    0.60
   2  -9   0    6.46    0.67
  -2   9   0    6.35    0.62
  -2   9   0    6.06    1.88
  -2   9   0    6.61    0.63
  -2   9   0    6.15    0.75
  -2   9   0    7.11    0.70
  -2   9   0    6.29    0.62
   2  -8   0    0.59    0.19
   2  -8   0    0.78    0.23
   2  -8   0    0.66    0.22
   2  -8   0    0.86    0.25
   2  -8   0    0.81    0.26
   2  -8   0    0.71    0.27
   2  -8   0    1.07    0.53
  -2   8   0    0.65    0.28
  -2   8   0    1.02    0.24
  -2   8   0    1.00    0.31
  -2   8   0    0.66    0.23
  -2   8   0    1.24    1.10
  -2   8   0    0.74    0.23
   2  -7   0    4.46    0.44
   2  -7   0    5.11    0.46
   2  -7   0    4.95    0.47
   2  -7   0    3.93    0.39
   2  -7   0    4.38    0.39
   2  -7   0    5.36    0.43
   2  -7   0    4.16    0.46
   2  -7   0    4.54    0.45
  -2   7   0    4.63    0.42
  -2   7   0    4.52    0.47
  -2   7   0    4.00    0.42
  -2   7   0    4.95    0.41
  -2   7   0    4.79    0.46
  -2   7   0    4.58    0.53
   2  -6   0   14.11    1.03
   2  -6   0   14.90    1.02
   2  -6   0   13.76    0.98
   2  -6   0   13.44    1.03
   2  -6   0   13.78    0.99
   2  -6   0   13.62    1.02
   2  -6   0   12.13    0.97
   2  -6   0   14.59    1.01
  -2   6   0   13.42    1.00
  -2   6   0   13.50    1.00
  -2   6   0   13.26    0.99
  -2   6   0   13.13    0.98
  -2   6   0   12.79    1.05
   2  -5   0   25.22    1.73
   2  -5   0   24.23    1.69
   2  -5   0   24.04    1.70
   2  -5   0   20.50    1.91
   2  -5   0   24.67    1.70
   2  -5   0   25.80    1.72
   2  -5   0   24.25    1.71
   2  -5   0   22.80    1.72
  -2   5   0   23.72    1.69
  -2   5   0   24.89    1.74
  -2   5   0   25.85    1.71
  -2   5   0   23.34    1.70
  -2   5   0   25.08    1.71
  -2   5   0   24.98    1.69
  -2   5   0   24.76    1.70
   2  -4   0   36.61    2.52
   2  -4   0   37.40    2.52
   2  -4   0   37.83    2.51
   2  -4   0   38.08    2.52
   2  -4   0   36.40    2.53
   2  -4   0   33.90    2.68
   2  -4   0   37.20    2.50
  -2   4   0   37.13    2.52
  -2   4   0   34.14    2.49
  -2   4   0   38.44    2.51
  -2   4   0   37.64    2.51
  -2   4   0   38.04    2.52
  -2   4   0   32.34    2.53
   2  -3   0   27.52    1.77
   2  -3   0   26.14    1.76
   2  -3   0   24.67    1.88
   2  -3   0   25.35    1.75
   2  -3   0   24.87    1.76
   2  -3   0   28.57    1.90
  -2   3   0   24.47    1.76
  -2   3   0   24.88    1.74
  -2   3   0   24.37    1.78
  -2   3   0   25.21    1.76
  -2   3   0   24.79    1.76
   2  -2   0  347.22   21.04
   2  -2   0  298.49   21.03
   2  -2   0  292.11   21.03
   2  -2   0  298.46   21.10
   2  -2   0  299.12   21.10
  -2   2   0  312.82   21.04
  -2   2   0  330.46   21.03
   2  -1   0  216.97   15.43
   2  -1   0  237.49   15.45
   2  -1   0  230.06   15.45
   2   0   0   15.12    1.02
   2   0   0   14.33    1.02
   2   0   0   14.33    1.02
   2   1   0  228.94   15.96
   2   1   0  211.22   15.95
  -2  -1   0  241.47   15.99
  -2  -1   0  242.21   15.99
  -2  -1   0  256.81   15.96
   2   2   0  331.20   24.39
  -2  -2   0  361.19   24.47
  -2  -2   0  367.78   24.47
  -2  -2   0  383.35   24.40
   2   3   0   27.46    1.82
   2   3   0   24.50    1.82
  -2  -3   0   28.35    1.95
  -2  -3   0   29.20    1.96
  -2  -3   0   22.45    1.80
   2   4   0   37.54    2.45
   2   4   0   35.62    2.46
  -2  -4   0   36.20    2.63
  -2  -4   0   32.67    2.42
   2   5   0   24.36    1.61
  -2  -5   0   20.14    1.79
  -2  -5   0   22.44    1.56
  -2  -5   0   21.45    1.56
  -2  -5   0   22.56    1.55
   2   6   0   12.38    0.94
   2   6   0   13.11    1.01
  -2  -6   0   16.82    1.03
  -2  -6   0   12.10    0.95
  -2  -6   0   12.34    0.96
   2   7   0    5.76    0.61
   2   7   0    4.74    0.45
   2   7   0    4.57    0.50
   2   7   0    4.19    0.40
   2   7   0    4.75    0.44
   2   7   0    4.22    0.41
  -2  -7   0    4.44    0.42
  -2  -7   0    4.53    0.42
  -2  -7   0    4.35    0.43
   2   8   0    1.10    0.41
   2   8   0    0.75    0.20
   2   8   0    0.61    0.20
   2   8   0   -0.57    1.17
   2   8   0    0.47    0.20
   2   8   0    0.56    0.26
   2   8   0    0.55    0.21
  -2  -8   0    0.82    0.23
  -2  -8   0    0.61    0.23
   2   9   0    6.74    0.78
   2   9   0    7.77    0.66
   2   9   0    7.75    0.88
   2   9   0    6.22    0.61
   2   9   0    7.01    0.67
   2   9   0    6.70    0.65
  -2  -9   0    7.73    0.69
   2  10   0    0.56    1.58
   2  10   0    0.89    0.27
   2  10   0    1.84    0.52
   2  11   0    0.40    0.19
   2  12   0    0.15    0.16
   3 -12   0    0.01    0.37
  -3  12   0    0.16    0.88
   3 -11   0   -0.01    0.43
   3 -11   0    0.79    0.33
  -3  11   0   -0.15    0.94
  -3  11   0    0.09    0.20
   3 -10   0    1.32    0.39
   3 -10   0    1.18    0.29
   3 -10   0    1.40    0.36
   3 -10   0    0.88    0.33
   3 -10   0    0.43    0.55
  -3  10   0    0.73    0.26
  -3  10   0    0.80    1.29
  -3  10   0    1.02    0.33
  -3  10   0    0.98    0.23
  -3  10   0    0.93    0.27
   3  -9   0    1.41    0.36
   3  -9   0    0.14    0.48
   3  -9   0    1.20    0.34
   3  -9   0    1.10    0.25
   3  -9   0    1.91    0.34
   3  -9   0    1.56    0.33
   3  -9   0    1.24    0.34
  -3   9   0    1.26    0.30
  -3   9   0    1.26    0.35
  -3   9   0    1.43    0.36
  -3   9   0    1.40    0.35
  -3   9   0    1.05    0.26
  -3   9   0    0.27    1.13
   3  -8   0    0.74    0.19
   3  -8   0    0.24    0.19
   3  -8   0    0.45    0.21
   3  -8   0    0.65    0.24
   3  -8   0    0.59    0.19
   3  -8   0    0.57    0.22
   3  -8   0    0.23    0.17
   3  -8   0    0.43    0.48
   3  -8   0    0.20    0.19
   3  -8   0    0.60    0.27
  -3   8   0    0.46    0.21
  -3   8   0    0.63    0.22
  -3   8   0    0.47    0.28
  -3   8   0    0.28    0.18
  -3   8   0   -0.52    0.90
  -3   8   0    0.86    0.24
  -3   8   0    0.40    0.25
  -3   8   0    0.11    0.18
  -3   8   0    0.53    0.22
   3  -7   0    0.76    0.16
   3  -7   0    0.59    0.50
   3  -7   0    0.74    0.23
   3  -7   0    0.63    0.16
   3  -7   0    0.61    0.19
   3  -7   0    0.88    0.21
   3  -7   0    0.94    0.20
   3  -7   0    0.81    0.17
   3  -7   0    0.86    0.23
  -3   7   0    0.93    0.23
  -3   7   0    0.20    0.15
  -3   7   0    0.39    0.22
  -3   7   0    0.92    0.93
  -3   7   0    0.43    0.18
  -3   7   0    0.44    0.16
  -3   7   0    0.51    0.19
   3  -6   0    4.55    0.37
   3  -6   0    4.73    0.40
   3  -6   0    3.16    0.37
   3  -6   0    4.39    0.40
   3  -6   0    3.76    0.41
   3  -6   0    4.60    0.42
   3  -6   0    4.87    0.43
   3  -6   0    4.46    0.38
   3  -6   0    4.26    0.37
  -3   6   0    4.81    0.42
  -3   6   0    4.36    0.38
  -3   6   0    4.01    0.38
  -3   6   0    3.76    0.39
  -3   6   0    4.28    0.40
  -3   6   0    3.94    0.44
  -3   6   0    4.48    0.38
   3  -5   0   76.41    5.29
   3  -5   0   69.76    5.24
   3  -5   0   71.68    5.25
   3  -5   0   78.38    5.29
   3  -5   0   79.55    5.26
   3  -5   0   75.02    5.28
   3  -5   0   78.26    5.27
   3  -5   0   73.24    5.27
   3  -5   0   77.70    5.28
   3  -5   0   81.45    5.26
  -3   5   0   77.34    5.26
  -3   5   0   76.68    5.29
  -3   5   0   78.52    5.26
  -3   5   0   82.62    5.28
  -3   5   0   78.70    5.27
  -3   5   0   77.48    5.26
  -3   5   0   76.62    5.27
   3  -4   0    6.15    0.51
   3  -4   0    6.27    0.47
   3  -4   0    6.08    0.49
   3  -4   0    5.58    0.48
   3  -4   0    6.32    0.49
   3  -4   0    5.99    0.48
   3  -4   0    6.76    0.47
   3  -4   0    5.55    0.62
  -3   4   0    6.33    0.48
  -3   4   0    5.49    0.49
  -3   4   0    6.80    0.48
  -3   4   0    6.22    0.49
  -3   4   0    6.47    0.47
  -3   4   0    6.49    0.48
  -3   4   0    5.73    0.45
   3  -3   0   16.38    1.19
   3  -3   0   17.94    1.31
   3  -3   0   13.80    1.28
   3  -3   0   16.67    1.18
   3  -3   0   16.11    1.18
   3  -3   0   19.05    1.21
   3  -3   0   18.14    1.19
   3  -3   0   16.03    1.19
  -3   3   0   17.59    1.19
  -3   3   0   15.10    1.19
  -3   3   0   17.70    1.20
  -3   3   0   17.20    1.19
  -3   3   0   18.62    1.19
  -3   3   0   17.78    1.18
   3  -2   0   11.85    0.91
   3  -2   0   15.56    0.93
   3  -2   0   13.21    0.91
   3  -2   0   12.07    0.97
   3  -2   0   14.59    0.99
   3  -2   0   13.45    0.91
  -3   2   0   13.36    0.91
  -3   2   0   11.82    0.91
  -3   2   0   11.10    0.92
   3  -1   0    7.20    0.52
   3  -1   0    7.67    0.54
   3  -1   0    7.61    0.53
   3  -1   0    7.21    0.54
   3  -1   0    8.13    0.54
  -3   1   0    6.02    0.52
   3   0   0  229.72   15.75
   3   0   0  233.91   15.75
   3   0   0  238.00   15.75
  -3   0   0  230.04   15.74
   3   1   0    6.92    0.54
   3   1   0    7.16    0.54
  -3  -1   0    7.64    0.56
  -3  -1   0    8.13    0.53
   3   2   0   14.35    0.98
   3   2   0   12.26    0.96
  -3  -2   0   14.09    1.05
  -3  -2   0   14.51    1.05
  -3  -2   0   14.84    0.98
   3   3   0   17.14    1.18
   3   3   0   15.29    1.18
  -3  -3   0   17.04    1.31
  -3  -3   0   17.56    1.19
  -3  -3   0   16.90    1.30
   3   4   0    6.42    0.47
   3   4   0    5.91    0.46
  -3  -4   0    5.19    0.61
  -3  -4   0    5.52    0.49
   3   5   0   68.95    4.75
   3   6   0    3.75    0.37
   3   6   0    3.59    0.40
   3   6   0    3.94    0.37
   3   7   0    0.55    0.18
   3   7   0    1.11    0.36
   3   7   0    0.31    0.19
   3   7   0    0.40    0.19
   3   7   0    0.16    0.16
   3   8   0    0.64    0.21
   3   8   0    0.40    0.21
   3   8   0    0.37    0.22
   3   8   0    0.11    0.18
   3   8   0    0.80    0.41
   3   8   0    0.51    0.21
   3   9   0    1.50    0.31
   3   9   0    2.26    0.56
   3   9   0    0.98    0.35
   3   9   0    1.15    0.30
   3  10   0    1.66    0.33
   3  10   0    2.10    0.55
   3  11   0    0.48    0.39
   3  11   0    0.60    0.22
   3  12   0    0.09    0.15
   4 -12   0    0.05    0.36
  -4  12   0   -0.27    0.74
   4 -11   0   -0.14    0.29
   4 -11   0    0.07    0.45
  -4  11   0   -0.09    0.16
  -4  11   0   -0.28    0.99
  -4  11   0   -0.08    0.18
   4 -10   0    1.51    0.34
   4 -10   0    1.40    0.35
   4 -10   0    0.19    0.52
   4 -10   0    0.71    0.24
   4 -10   0    1.75    0.38
  -4  10   0    0.87    0.23
  -4  10   0   -0.05    1.06
  -4  10   0    0.87    0.23
  -4  10   0    1.18    0.29
   4  -9   0    0.15    0.57
   4  -9   0    0.04    0.16
   4  -9   0    0.09    0.23
   4  -9   0    0.16    0.18
   4  -9   0    0.25    0.25
   4  -9   0    0.07    0.23
   4  -9   0    0.05    0.23
   4  -9   0    0.35    0.25
   4  -9   0    0.44    0.32
  -4   9   0   -0.05    0.28
  -4   9   0    0.03    0.28
  -4   9   0    0.07    0.22
  -4   9   0    0.23    0.19
  -4   9   0   -1.01    1.04
  -4   9   0   -0.17    0.18
  -4   9   0    0.40    0.27
  -4   9   0    0.27    0.21
   4  -8   0    0.12    0.49
   4  -8   0    0.09    0.16
   4  -8   0    0.39    0.24
   4  -8   0    0.28    0.22
   4  -8   0    0.00    0.15
   4  -8   0   -0.06    0.16
   4  -8   0    0.11    0.16
   4  -8   0    0.07    0.23
   4  -8   0    0.11    0.23
   4  -8   0    0.43    0.21
  -4   8   0    0.25    0.26
  -4   8   0   -0.19    1.01
  -4   8   0    0.14    0.20
  -4   8   0    0.10    0.21
  -4   8   0    0.05    0.19
  -4   8   0    0.01    0.22
  -4   8   0    0.42    0.28
  -4   8   0   -0.05    0.18
  -4   8   0    0.07    0.21
   4  -7   0    3.93    0.40
   4  -7   0    3.46    0.38
   4  -7   0    2.85    0.34
   4  -7   0    3.83    0.41
   4  -7   0    3.79    0.42
   4  -7   0    3.74    0.42
   4  -7   0    2.99    0.35
   4  -7   0    3.97    0.37
   4  -7   0    3.87    0.36
   4  -7   0    3.30    0.76
  -4   7   0    2.78    0.35
  -4   7   0    3.45    0.37
  -4   7   0    6.17    1.35
  -4   7   0    3.00    0.38
  -4   7   0    3.05    0.36
  -4   7   0    3.86    0.42
  -4   7   0    3.85    0.47
  -4   7   0    1.77    0.35
  -4   7   0    3.26    0.39
   4  -6   0    2.08    0.26
   4  -6   0    2.96    0.28
   4  -6   0    2.68    0.28
   4  -6   0    2.65    0.30
   4  -6   0    2.58    0.31
   4  -6   0    2.57    0.29
   4  -6   0    2.51    0.30
   4  -6   0    2.11    0.60
   4  -6   0    2.59    0.31
   4  -6   0    2.14    0.28
   4  -6   0    2.38    0.27
  -4   6   0    2.34    0.30
  -4   6   0    2.50    0.29
  -4   6   0    2.26    0.33
  -4   6   0    1.90    0.30
  -4   6   0    2.53    0.29
  -4   6   0    2.18    0.28
  -4   6   0    2.49    0.31
  -4   6   0    2.50    0.28
  -4   6   0    2.69    0.31
   4  -5   0    6.65    0.50
   4  -5   0    5.95    0.49
   4  -5   0    6.09    0.52
   4  -5   0    7.17    0.50
   4  -5   0    5.59    0.51
   4  -5   0    5.37    0.49
   4  -5   0    6.46    0.51
   4  -5   0    6.79    0.50
   4  -5   0    6.37    0.53
   4  -5   0    5.71    0.51
  -4   5   0    5.67    0.50
  -4   5   0    6.84    0.50
  -4   5   0    6.30    0.50
  -4   5   0    5.39    0.52
  -4   5   0    6.45    0.51
  -4   5   0    5.84    0.50
  -4   5   0    6.53    0.52
  -4   5   0    5.85    0.46
  -4   5   0    6.00    0.51
   4  -4   0    6.69    0.52
   4  -4   0    6.50    0.49
   4  -4   0    6.00    0.49
   4  -4   0    5.87    0.51
   4  -4   0    6.65    0.52
   4  -4   0    6.46    0.49
   4  -4   0    5.33    0.63
   4  -4   0    6.21    0.51
   4  -4   0    5.97    0.49
   4  -4   0    5.86    0.49
   4  -4   0    5.98    0.49
  -4   4   0    6.82    0.50
  -4   4   0    7.26    0.51
  -4   4   0    7.07    0.51
  -4   4   0    6.37    0.47
  -4   4   0    6.77    0.51
  -4   4   0    6.19    0.50
   4  -3   0    0.13    0.08
   4  -3   0    0.17    0.09
   4  -3   0    0.11    0.10
   4  -3   0    0.16    0.07
   4  -3   0    0.24    0.10
   4  -3   0    0.27    0.08
   4  -3   0    0.16    0.14
  -4   3   0    0.27    0.10
  -4   3   0    0.18    0.08
  -4   3   0    0.15    0.09
  -4   3   0    0.17    0.07
  -4   3   0    0.31    0.09
  -4   3   0    0.26    0.10
   4  -2   0    0.75    0.12
   4  -2   0    0.78    0.16
   4  -2   0    0.92    0.12
   4  -2   0    0.84    0.11
   4  -2   0    0.71    0.15
   4  -2   0    0.81    0.16
   4  -2   0    0.65    0.11
  -4   2   0    0.85    0.12
  -4   2   0    0.76    0.11
  -4   2   0    0.76    0.12
  -4   2   0    0.82    0.12
   4  -1   0   30.04    2.03
   4  -1   0   26.55    2.04
   4  -1   0   29.51    2.03
   4  -1   0   34.83    2.06
  -4   1   0   26.53    2.03
  -4   1   0   27.55    2.03
  -4   1   0   33.07    2.04
   4   0   0  164.76   10.63
   4   0   0  151.37   10.62
   4   0   0  161.32   10.64
   4   0   0  154.59   10.62
   4   0   0  151.40   10.62
  -4   0   0  158.44   10.62
   4   1   0   30.43    2.06
   4   1   0   30.34    2.06
  -4  -1   0   28.96    2.04
   4   2   0    0.91    0.12
   4   2   0    0.69    0.10
  -4  -2   0    0.82    0.11
  -4  -2   0    0.96    0.17
   4   3   0    0.14    0.10
  -4  -3   0    0.20    0.15
   4   4   0    5.32    0.45
   4   4   0    6.39    0.45
  -4  -4   0    4.90    0.59
   4   5   0    5.87    0.50
   4   5   0    5.58    0.48
   4   6   0    2.42    0.29
   4   6   0    2.04    0.31
   4   6   0    2.80    0.30
   4   6   0    2.54    0.30
   4   7   0    3.04    0.35
   4   7   0    2.40    0.53
   4   7   0    3.43    0.54
   4   7   0    2.45    0.34
   4   7   0    3.16    0.37
   4   8   0    0.15    0.37
   4   8   0    0.45    0.22
   4   8   0    0.21    0.21
   4   8   0    0.22    0.18
   4   9   0   -0.10    0.20
   4   9   0    0.50    0.22
   4   9   0    0.29    0.22
   4   9   0    0.48    0.42
   4  10   0    1.51    0.32
   4  10   0    2.08    0.53
   4  11   0    0.14    0.36
   4  11   0    0.32    0.19
   4  12   0   -0.10    0.13
   5 -12   0    0.02    0.26
  -5  12   0   -0.51    0.71
   5 -11   0   -0.16    0.38
  -5  11   0    0.12    0.15
  -5  11   0   -0.17    0.91
   5 -10   0    0.43    0.18
   5 -10   0    1.19    0.33
   5 -10   0    0.51    0.53
   5 -10   0    1.01    0.45
   5 -10   0    0.80    0.30
  -5  10   0    0.20    0.20
  -5  10   0    1.40    0.29
  -5  10   0    0.20    1.00
   5  -9   0    0.12    0.53
   5  -9   0    0.45    0.20
   5  -9   0    0.03    0.18
   5  -9   0    0.50    0.37
   5  -9   0    0.40    0.32
   5  -9   0    0.64    0.27
   5  -9   0    0.21    0.26
   5  -9   0    0.39    0.27
   5  -9   0    0.01    0.16
  -5   9   0    0.18    0.31
  -5   9   0    0.01    0.23
  -5   9   0    1.44    1.30
  -5   9   0    0.12    0.26
  -5   9   0    0.29    0.25
  -5   9   0    0.27    0.22
   5  -8   0    0.69    0.20
   5  -8   0    0.83    0.21
   5  -8   0    0.57    0.26
   5  -8   0    0.37    0.23
   5  -8   0    0.69    0.56
   5  -8   0    1.23    0.24
   5  -8   0    0.79    0.27
   5  -8   0    0.89    0.29
   5  -8   0    0.55    0.22
   5  -8   0    0.84    0.26
  -5   8   0    0.33    0.21
  -5   8   0    0.76    0.27
  -5   8   0    1.92    1.28
  -5   8   0    0.39    0.30
  -5   8   0    0.49    0.24
  -5   8   0    0.40    0.27
  -5   8   0    0.51    0.25
  -5   8   0    0.76    0.26
   5  -7   0    6.94    0.64
   5  -7   0    6.84    1.06
   5  -7   0    7.05    0.58
   5  -7   0    7.10    0.60
   5  -7   0    8.08    0.68
   5  -7   0    6.12    0.57
   5  -7   0    6.20    0.62
   5  -7   0    7.51    0.60
   5  -7   0    6.43    0.59
   5  -7   0    7.08    0.62
  -5   7   0    6.58    0.62
  -5   7   0    7.85    0.65
  -5   7   0    7.08    0.63
  -5   7   0    6.42    0.59
  -5   7   0    6.44    0.60
  -5   7   0    6.16    0.60
  -5   7   0    7.73    1.53
  -5   7   0    6.46    0.62
   5  -6   0    1.52    0.23
   5  -6   0    1.49    0.23
   5  -6   0    1.72    0.24
   5  -6   0    1.80    0.24
   5  -6   0    1.44    0.25
   5  -6   0    1.74    0.28
   5  -6   0    1.69    0.26
   5  -6   0    1.72    0.29
   5  -6   0    1.41    0.27
   5  -6   0    1.90    0.26
   5  -6   0    1.51    0.24
  -5   6   0    1.56    0.27
  -5   6   0    1.05    0.22
  -5   6   0    0.91    0.24
  -5   6   0    1.30    0.19
  -5   6   0    1.75    0.26
  -5   6   0    1.52    0.27
  -5   6   0    1.50    0.25
  -5   6   0    2.11    0.27
  -5   6   0    1.36    0.25
   5  -5   0    4.70    0.43
   5  -5   0    5.14    0.43
   5  -5   0    4.77    0.41
   5  -5   0    5.07    0.42
   5  -5   0    5.19    0.41
   5  -5   0    4.22    0.44
   5  -5   0    5.01    0.46
   5  -5   0    4.99    0.41
   5  -5   0    5.15    0.45
   5  -5   0    4.29    0.41
  -5   5   0    4.40    0.38
  -5   5   0    5.28    0.43
  -5   5   0    4.61    0.43
  -5   5   0    4.18    0.40
  -5   5   0    3.99    0.40
  -5   5   0    4.27    0.43
  -5   5   0    4.29    0.41
  -5   5   0    4.67    0.42
  -5   5   0    5.71    0.44
   5  -4   0    2.44    0.29
   5  -4   0    2.37    0.25
   5  -4   0    2.47    0.26
   5  -4   0    2.53    0.26
   5  -4   0    2.33    0.27
   5  -4   0    2.67    0.26
   5  -4   0    2.41    0.25
   5  -4   0    2.34    0.29
   5  -4   0    2.53    0.26
   5  -4   0    2.84    0.26
  -5   4   0    2.05    0.27
  -5   4   0    2.76    0.28
  -5   4   0    2.41    0.23
  -5   4   0    2.73    0.27
  -5   4   0    2.47    0.27
  -5   4   0    2.45    0.26
  -5   4   0    2.51    0.28
   5  -3   0    0.50    0.10
   5  -3   0    0.33    0.12
   5  -3   0    0.33    0.12
   5  -3   0    0.27    0.09
   5  -3   0    0.25    0.09
   5  -3   0    0.23    0.13
   5  -3   0    0.30    0.11
   5  -3   0    0.37    0.11
   5  -3   0    0.27    0.11
   5  -3   0    0.30    0.13
  -5   3   0    0.18    0.10
  -5   3   0    0.39    0.10
  -5   3   0    0.39    0.11
  -5   3   0    0.43    0.11
  -5   3   0    0.33    0.11
  -5   3   0    0.35    0.12
   5  -2   0    7.88    0.59
   5  -2   0    7.69    0.58
   5  -2   0    8.64    0.62
   5  -2   0    7.80    0.58
   5  -2   0    8.14    0.59
   5  -2   0    7.32    0.58
  -5   2   0    7.66    0.59
  -5   2   0    7.63    0.58
  -5   2   0    8.30    0.60
  -5   2   0    8.04    0.59
   5  -1   0   18.42    1.26
   5  -1   0   18.99    1.29
   5  -1   0   17.59    1.25
   5  -1   0   18.29    1.26
   5  -1   0   18.71    1.27
  -5   1   0   19.71    1.26
  -5   1   0   18.95    1.26
  -5   1   0   16.78    1.25
  -5   1   0   15.15    1.25
   5   0   0   65.69    4.71
   5   0   0   70.25    4.74
   5   0   0   74.90    4.73
   5   0   0   69.90    4.73
  -5   0   0   66.09    4.71
   5   1   0   17.41    1.20
   5   1   0   17.21    1.20
   5   1   0   18.79    1.22
  -5  -1   0   15.79    1.18
  -5  -1   0   16.46    1.19
   5   2   0    7.59    0.55
   5   2   0    7.95    0.57
   5   2   0    6.81    0.54
   5   3   0    0.33    0.10
   5   3   0    0.35    0.09
   5   4   0    2.44    0.27
   5   4   0    2.28    0.22
   5   5   0    3.75    0.40
   5   5   0    4.70    0.42
   5   6   0    1.65    0.25
   5   6   0    1.47    0.37
   5   6   0    1.68    0.26
   5   7   0    6.20    0.57
   5   7   0    6.42    0.56
   5   7   0    5.23    0.71
   5   8   0    1.43    0.46
   5   8   0    0.66    0.24
   5   8   0    0.63    0.27
   5   9   0    0.81    0.27
   5   9   0    0.52    0.24
   5   9   0    0.46    0.44
   5  10   0    0.83    0.23
   5  10   0    1.00    0.47
   5  11   0   -0.09    0.16
   6 -11   0    0.20    0.38
  -6  11   0    0.25    0.14
  -6  11   0   -0.20    0.77
   6 -10   0    0.43    0.26
   6 -10   0   -0.06    0.45
   6 -10   0    0.08    0.24
   6 -10   0    0.46    0.17
  -6  10   0    0.25    1.06
  -6  10   0    0.49    0.21
  -6  10   0    0.17    0.19
   6  -9   0    0.16    0.19
   6  -9   0   -0.08    0.16
   6  -9   0    0.19    0.21
   6  -9   0   -0.03    0.16
   6  -9   0    0.08    0.48
   6  -9   0    0.27    0.27
   6  -9   0   -0.30    0.20
  -6   9   0   -0.18    0.25
  -6   9   0   -0.10    0.19
  -6   9   0    0.21    0.24
  -6   9   0    0.04    0.21
  -6   9   0   -0.55    0.28
  -6   9   0    0.24    0.25
  -6   9   0   -0.75    0.82
   6  -8   0    0.19    0.25
   6  -8   0   -0.21    0.18
   6  -8   0    0.35    0.53
   6  -8   0    0.19    0.23
   6  -8   0   -0.02    0.23
   6  -8   0   -0.36    0.16
   6  -8   0    0.33    0.18
   6  -8   0   -0.26    0.19
   6  -8   0    0.01    0.17
   6  -8   0    0.60    0.29
  -6   8   0   -0.01    0.22
  -6   8   0   -0.43    0.20
  -6   8   0   -0.20    0.22
  -6   8   0    0.08    0.25
  -6   8   0   -0.07    0.21
  -6   8   0   -0.29    0.31
  -6   8   0   -0.40    0.25
  -6   8   0    0.14    0.99
   6  -7   0    1.15    0.26
   6  -7   0    1.49    0.31
   6  -7   0    0.88    0.23
   6  -7   0    0.84    0.29
   6  -7   0    1.07    0.29
   6  -7   0    1.08    0.25
   6  -7   0    1.39    0.64
   6  -7   0    1.10    0.27
   6  -7   0    1.03    0.23
   6  -7   0    1.37    0.26
  -6   7   0    1.14    0.28
  -6   7   0    1.01    0.25
  -6   7   0    0.45    1.09
  -6   7   0    0.95    0.24
  -6   7   0    0.51    0.25
  -6   7   0    1.01    0.29
  -6   7   0    1.06    0.29
   6  -6   0    0.52    0.20
   6  -6   0    0.29    0.49
   6  -6   0    0.50    0.18
   6  -6   0    0.79    0.24
   6  -6   0    0.19    0.17
   6  -6   0    0.30    0.18
   6  -6   0    0.34    0.17
   6  -6   0    0.26    0.16
   6  -6   0    0.31    0.16
   6  -6   0    0.60    0.21
   6  -6   0    0.30    0.20
  -6   6   0    0.57    0.15
  -6   6   0    0.46    0.22
  -6   6   0    0.37    0.93
  -6   6   0    0.24    0.12
  -6   6   0    0.65    0.20
  -6   6   0    0.31    0.21
  -6   6   0    0.01    0.18
  -6   6   0    0.26    0.17
  -6   6   0    0.65    0.22
   6  -5   0    9.01    0.75
   6  -5   0    8.56    0.69
   6  -5   0    7.75    0.70
   6  -5   0    9.49    0.70
   6  -5   0    9.07    0.70
   6  -5   0    8.28    0.73
   6  -5   0    9.36    0.70
   6  -5   0    8.08    0.68
   6  -5   0    9.03    0.70
   6  -5   0    7.58    0.68
   6  -5   0    8.70    0.74
   6  -5   0    8.96    0.71
   6  -5   0   10.92    1.19
   6  -5   0    8.18    0.71
  -6   5   0    8.67    0.71
  -6   5   0    8.91    0.72
  -6   5   0    9.91    0.74
  -6   5   0    9.14    0.72
  -6   5   0    8.88    0.71
  -6   5   0    9.86    0.72
  -6   5   0    9.11    0.68
  -6   5   0    8.36    0.71
   6  -4   0    1.44    0.19
   6  -4   0    1.06    0.18
   6  -4   0    1.00    0.19
   6  -4   0    0.96    0.22
   6  -4   0    1.03    0.18
   6  -4   0    1.27    0.18
   6  -4   0    1.07    0.22
   6  -4   0    1.09    0.22
   6  -4   0    1.06    0.20
   6  -4   0    1.02    0.17
   6  -4   0    1.03    0.21
  -6   4   0    1.29    0.21
  -6   4   0    1.02    0.19
  -6   4   0    0.99    0.19
  -6   4   0    0.99    0.19
  -6   4   0    1.01    0.18
  -6   4   0    1.10    0.21
  -6   4   0    1.05    0.15
  -6   4   0    0.98    0.19
   6  -3   0    8.89    0.65
   6  -3   0    7.95    0.69
   6  -3   0    9.02    0.66
   6  -3   0    9.15    0.65
   6  -3   0    8.95    0.65
   6  -3   0    8.72    0.69
   6  -3   0    7.88    0.66
  -6   3   0    8.64    0.66
  -6   3   0    8.90    0.67
  -6   3   0    7.90    0.65
  -6   3   0    9.57    0.65
  -6   3   0    8.40    0.66
  -6   3   0    7.60    0.66
  -6   3   0    9.25    0.68
  -6   3   0    8.63    0.67
   6  -2   0   21.08    1.36
   6  -2   0   18.36    1.32
   6  -2   0   17.78    1.34
   6  -2   0   16.88    1.30
   6  -2   0   18.63    1.31
   6  -2   0   19.18    1.31
   6  -2   0   17.56    1.32
  -6   2   0   16.77    1.31
  -6   2   0   18.28    1.31
  -6   2   0   18.81    1.31
  -6   2   0   20.68    1.33
   6  -1   0   99.29    6.02
   6  -1   0   93.17    6.00
   6  -1   0   84.41    5.98
   6  -1   0   74.85    6.00
   6  -1   0   82.36    6.01
   6  -1   0   98.77    6.03
   6  -1   0   87.30    5.99
  -6   1   0   91.98    6.00
  -6   1   0   80.67    5.99
   6   0   0    6.43    0.53
   6   0   0    6.88    0.56
   6   0   0    7.70    0.57
  -6   0   0    7.53    0.54
  -6   0   0    7.09    0.54
   6   1   0   86.27    5.79
   6   1   0   87.30    5.78
  -6  -1   0   80.84    5.76
   6   2   0   17.52    1.27
   6   2   0   18.60    1.30
   6   3   0    7.60    0.60
   6   3   0    8.68    0.65
   6   4   0    0.95    0.15
   6   4   0    0.99    0.20
   6   5   0    8.05    0.71
   6   5   0    8.19    0.69
   6   5   0    7.80    0.66
   6   5   0    8.36    0.76
   6   6   0   -0.01    0.25
   6   6   0    0.20    0.19
   6   6   0    0.83    0.20
   6   6   0    0.36    0.17
   6   7   0    1.14    0.28
   6   7   0    1.02    0.25
   6   7   0    1.25    0.43
   6   8   0   -0.21    0.34
   6   8   0   -0.10    0.23
   6   8   0   -0.11    0.18
   6   9   0    0.40    0.20
   6   9   0    0.32    0.40
   6   9   0   -0.27    0.18
   6  10   0    0.31    0.37
   6  10   0    0.16    0.20
   6  11   0    0.09    0.16
   7 -11   0    0.00    0.29
  -7  11   0   -0.07    0.61
  -7  11   0    0.09    0.11
   7 -10   0    0.00    0.40
   7 -10   0    0.01    0.14
  -7  10   0   -0.30    0.82
  -7  10   0    0.41    0.21
  -7  10   0   -0.09    0.16
   7  -9   0    1.21    0.35
   7  -9   0    0.09    0.48
   7  -9   0    1.63    0.26
   7  -9   0    0.94    0.28
   7  -9   0    1.15    0.24
  -7   9   0    0.98    0.27
  -7   9   0    0.60    0.25
  -7   9   0    0.25    0.29
  -7   9   0    0.49    0.90
  -7   9   0    1.49    0.31
   7  -8   0    0.96    0.32
   7  -8   0    1.36    0.27
   7  -8   0    0.55    0.24
   7  -8   0    0.94    0.61
   7  -8   0    1.11    0.26
   7  -8   0    0.38    0.20
   7  -8   0    1.02    0.29
  -7   8   0    0.57    0.28
  -7   8   0    1.03    0.31
  -7   8   0    0.65    0.27
  -7   8   0    0.48    0.29
  -7   8   0    0.51    0.26
  -7   8   0    0.02    1.01
   7  -7   0    1.81    0.29
   7  -7   0    0.35    0.56
   7  -7   0    1.07    0.24
   7  -7   0    1.41    0.27
   7  -7   0    1.59    0.33
   7  -7   0    1.82    0.36
   7  -7   0    0.97    0.28
   7  -7   0    1.41    0.28
   7  -7   0    2.00    0.34
   7  -7   0    1.03    0.27
  -7   7   0    1.65    0.33
  -7   7   0    0.38    1.10
  -7   7   0    1.74    0.32
  -7   7   0    1.08    0.26
  -7   7   0    1.20    0.29
  -7   7   0    1.63    0.36
  -7   7   0    1.65    0.34
  -7   7   0    1.12    0.33
   7  -6   0    4.95    0.91
   7  -6   0    3.48    0.39
   7  -6   0    3.94    0.41
   7  -6   0    4.05    0.45
   7  -6   0    4.98    0.46
   7  -6   0    4.31    0.45
   7  -6   0    4.60    0.43
   7  -6   0    5.01    0.52
   7  -6   0    3.73    0.43
   7  -6   0    3.74    0.44
  -7   6   0    3.37    0.40
  -7   6   0    4.35    0.50
  -7   6   0    3.93    0.40
  -7   6   0    5.14    0.47
  -7   6   0    4.89    0.52
  -7   6   0    0.81    1.04
  -7   6   0    5.22    0.49
  -7   6   0    3.39    0.45
  -7   6   0    3.71    0.45
   7  -5   0    5.85    0.53
   7  -5   0    7.49    0.62
   7  -5   0    5.48    0.58
   7  -5   0    6.96    0.55
   7  -5   0    5.67    0.52
   7  -5   0    5.36    0.59
   7  -5   0    6.01    0.54
   7  -5   0    4.40    0.89
   7  -5   0    6.07    0.53
   7  -5   0    8.17    1.21
   7  -5   0    6.90    0.55
  -7   5   0    5.99    0.51
  -7   5   0    6.75    0.56
  -7   5   0    6.19    0.56
  -7   5   0    7.01    0.61
  -7   5   0    6.56    0.57
  -7   5   0    5.36    0.53
  -7   5   0    6.86    0.60
  -7   5   0    5.64    0.56
  -7   5   0    5.02    0.55
   7  -4   0    6.88    0.57
   7  -4   0    6.62    0.57
   7  -4   0    6.82    0.56
   7  -4   0    6.37    0.61
   7  -4   0    7.59    0.63
   7  -4   0    6.02    0.57
   7  -4   0    5.68    0.94
   7  -4   0    7.00    0.57
   7  -4   0    7.09    0.62
  -7   4   0    6.24    0.58
  -7   4   0    6.44    0.55
  -7   4   0    6.86    0.58
  -7   4   0    7.63    0.59
  -7   4   0    7.81    0.60
  -7   4   0    6.30    0.58
  -7   4   0    8.27    0.62
  -7   4   0    6.67    0.59
  -7   4   0    7.07    0.61
   7  -3   0    2.20    0.25
   7  -3   0    2.11    0.32
   7  -3   0    2.23    0.28
   7  -3   0    2.23    0.27
   7  -3   0    2.24    0.30
   7  -3   0    2.44    0.30
   7  -3   0    2.11    0.27
   7  -3   0    1.88    0.32
   7  -3   0    2.52    0.27
  -7   3   0    2.63    0.31
  -7   3   0    2.57    0.31
  -7   3   0    2.28    0.24
  -7   3   0    2.34    0.29
  -7   3   0    2.22    0.28
  -7   3   0    2.59    0.30
  -7   3   0    2.17    0.28
   7  -2   0    9.57    0.79
   7  -2   0   11.22    0.83
   7  -2   0   10.75    0.81
   7  -2   0   10.82    0.84
   7  -2   0   11.57    0.80
   7  -2   0    8.93    0.83
   7  -2   0   10.59    0.80
   7  -2   0    9.01    0.80
   7  -2   0   10.31    0.83
  -7   2   0   10.06    0.82
  -7   2   0   12.13    0.81
  -7   2   0   11.63    0.81
  -7   2   0   12.27    0.80
   7  -1   0    3.54    0.32
   7  -1   0    3.05    0.32
   7  -1   0    3.48    0.36
   7  -1   0    2.83    0.36
   7  -1   0    3.74    0.36
   7  -1   0    3.12    0.54
  -7   1   0    3.54    0.32
  -7   1   0    3.68    0.35
  -7   1   0    4.13    0.33
  -7   1   0    3.91    0.33
   7   0   0    0.19    0.09
   7   0   0    0.06    0.11
   7   0   0    0.25    0.12
   7   0   0    0.11    0.13
   7   0   0   -0.02    0.13
  -7   0   0    0.11    0.10
  -7   0   0    0.11    0.10
   7   1   0    3.59    0.35
   7   1   0    3.64    0.31
   7   1   0    3.43    0.32
   7   1   0    3.12    0.32
  -7  -1   0    3.22    0.29
  -7  -1   0    2.89    0.31
   7   2   0   11.06    0.76
   7   2   0    9.24    0.71
   7   2   0    8.59    0.78
  -7  -2   0    9.20    0.69
   7   3   0    2.42    0.37
   7   3   0    2.08    0.26
   7   3   0    1.60    0.24
   7   3   0    2.12    0.23
   7   3   0    2.04    0.29
   7   4   0    6.01    0.57
   7   4   0    6.67    0.53
   7   4   0    6.11    0.56
   7   4   0    5.68    0.49
   7   5   0    5.48    0.57
   7   5   0    5.50    0.45
   7   5   0    5.14    0.51
   7   5   0    4.91    0.53
   7   6   0    3.99    0.43
   7   6   0    3.69    0.58
   7   7   0    1.91    0.34
   7   7   0    1.30    0.26
   7   7   0    0.45    0.38
   7   8   0    0.90    0.27
   7   8   0    1.52    0.29
   7   8   0    1.08    0.46
   7   9   0    0.96    0.26
   7   9   0    1.30    0.28
   7   9   0    0.77    0.45
   7  10   0    0.12    0.32
   7  10   0    0.00    0.17
   8 -10   0   -0.06    0.32
   8 -10   0    0.30    0.13
  -8  10   0    0.42    0.69
  -8  10   0    0.34    0.16
   8  -9   0   -0.04    0.16
   8  -9   0    0.09    0.41
   8  -9   0    0.12    0.29
   8  -9   0    0.01    0.17
  -8   9   0    0.42    0.23
  -8   9   0   -0.04    0.18
  -8   9   0    0.39    0.86
  -8   9   0    0.42    0.21
   8  -8   0   -0.06    0.34
   8  -8   0    0.85    0.22
   8  -8   0    1.17    0.27
   8  -8   0    0.46    0.51
   8  -8   0    0.85    0.31
  -8   8   0    0.34    0.94
  -8   8   0    0.50    0.29
  -8   8   0    0.65    0.26
  -8   8   0   -0.19    0.49
  -8   8   0    0.73    0.26
  -8   8   0    0.36    0.29
   8  -7   0    1.20    0.29
   8  -7   0    1.69    0.29
   8  -7   0    1.20    0.62
   8  -7   0    1.39    0.27
   8  -7   0    1.75    0.37
  -8   7   0    1.59    0.36
  -8   7   0    0.93    0.28
  -8   7   0    0.97    0.30
  -8   7   0    1.39    0.32
  -8   7   0    1.47    0.26
  -8   7   0    1.32    0.31
  -8   7   0    1.30    0.33
   8  -6   0    7.76    0.72
   8  -6   0    4.92    0.57
   8  -6   0    6.66    0.58
   8  -6   0    5.65    0.56
   8  -6   0    6.44    0.58
   8  -6   0    5.97    1.28
   8  -6   0    5.84    1.02
  -8   6   0    5.44    0.55
  -8   6   0    7.20    0.67
  -8   6   0    6.64    0.62
  -8   6   0    5.99    0.59
  -8   6   0    6.02    0.58
  -8   6   0    5.95    0.56
  -8   6   0    7.00    0.63
  -8   6   0    7.26    0.62
   8  -5   0   13.85    1.00
   8  -5   0   13.56    1.01
   8  -5   0   12.46    1.00
   8  -5   0   13.30    1.08
   8  -5   0    9.03    1.61
   8  -5   0   11.92    0.99
   8  -5   0   14.44    1.08
  -8   5   0   12.68    1.04
  -8   5   0   13.53    1.05
  -8   5   0   13.72    1.04
  -8   5   0   13.71    1.03
  -8   5   0   13.45    1.06
  -8   5   0   11.28    0.97
   8  -4   0    2.67    0.34
   8  -4   0    3.10    0.42
   8  -4   0    2.10    0.39
   8  -4   0    3.72    0.47
   8  -4   0    2.25    1.05
   8  -4   0    2.96    0.37
   8  -4   0    3.23    0.37
   8  -4   0    3.10    0.35
   8  -4   0    2.76    0.41
  -8   4   0    3.37    0.38
  -8   4   0    3.02    0.38
  -8   4   0    3.15    0.34
  -8   4   0    3.89    0.40
  -8   4   0    3.85    0.42
  -8   4   0    3.24    0.39
   8  -3   0    8.30    0.67
   8  -3   0    7.59    0.71
   8  -3   0    8.60    0.69
   8  -3   0   11.05    1.50
   8  -3   0    7.66    0.67
   8  -3   0    9.30    0.70
   8  -3   0    7.57    0.73
   8  -3   0    7.73    0.68
   8  -3   0    8.46    0.69
   8  -3   0    7.75    0.73
   8  -3   0    8.71    0.75
  -8   3   0    9.14    0.71
  -8   3   0    9.29    0.71
  -8   3   0    9.60    0.71
  -8   3   0    9.29    0.68
  -8   3   0    8.07    0.71
  -8   3   0    8.95    0.72
   8  -2   0    2.17    0.47
   8  -2   0    2.51    1.22
   8  -2   0    3.03    0.34
   8  -2   0    3.63    0.40
   8  -2   0    3.61    0.37
   8  -2   0    3.69    0.34
   8  -2   0    3.85    0.44
   8  -2   0    3.21    0.39
   8  -2   0    3.17    0.34
  -8   2   0    3.17    0.35
  -8   2   0    4.58    0.39
  -8   2   0    3.54    0.34
  -8   2   0    3.60    0.38
  -8   2   0    3.88    0.36
   8  -1   0    1.84    0.29
   8  -1   0    2.55    0.35
   8  -1   0    2.85    0.28
   8  -1   0    2.03    0.26
   8  -1   0    3.83    0.62
   8  -1   0    2.49    0.33
   8  -1   0    2.24    0.29
  -8   1   0    2.47    0.28
  -8   1   0    2.74    0.28
  -8   1   0    2.24    0.32
  -8   1   0    2.05    0.26
   8   0   0    0.02    0.15
   8   0   0    0.23    0.32
   8   0   0    0.10    0.18
   8   0   0    0.00    0.15
   8   0   0    0.16    0.13
   8   0   0    0.20    0.13
   8   0   0   -0.01    0.13
  -8   0   0    0.22    0.11
  -8   0   0   -0.02    0.11
   8   1   0    2.23    0.27
   8   1   0    2.93    0.47
   8   1   0    1.81    0.25
   8   1   0    2.63    0.33
   8   1   0    2.36    0.31
  -8  -1   0    2.53    0.25
   8   2   0    3.39    0.36
   8   2   0    3.99    0.39
   8   2   0    2.86    0.47
   8   2   0    2.84    0.35
   8   2   0    3.30    0.39
   8   2   0    3.68    0.32
   8   3   0    7.96    0.70
   8   3   0    7.89    0.66
   8   3   0    8.39    0.75
   8   4   0    4.81    0.51
   8   4   0    2.68    0.39
   8   4   0    2.06    0.28
   8   5   0   12.78    1.01
   8   5   0   11.00    0.88
   8   6   0    6.65    0.61
   8   7   0   -0.11    0.34
   8   7   0    1.45    0.29
   8   8   0   -0.45    0.38
   8   8   0    0.84    0.23
   8   9   0    0.28    0.19
   8   9   0   -0.43    0.34
  -9  10   0   -0.01    0.11
   9  -9   0   -0.04    0.32
   9  -9   0    0.18    0.15
  -9   9   0    0.21    0.19
  -9   9   0    0.12    0.16
  -9   9   0    0.12    0.14
   9  -8   0    0.23    0.26
   9  -8   0    0.11    0.19
   9  -8   0   -0.13    0.15
   9  -8   0    0.17    0.40
  -9   8   0    0.02    0.20
  -9   8   0    0.60    0.24
  -9   8   0    0.00    0.18
  -9   8   0    0.38    0.23
   9  -7   0    1.38    0.28
   9  -7   0    3.02    0.47
   9  -7   0    1.42    0.65
   9  -7   0    2.81    0.37
  -9   7   0    2.84    0.38
  -9   7   0    3.03    0.45
  -9   7   0    1.71    0.31
  -9   7   0    2.04    0.30
  -9   7   0    1.37    0.34
  -9   7   0    1.89    0.36
   9  -6   0    0.65    0.82
   9  -6   0    2.61    0.38
   9  -6   0    3.45    0.38
  -9   6   0    3.75    0.45
  -9   6   0    3.34    0.39
  -9   6   0    3.45    0.48
  -9   6   0    3.05    0.44
  -9   6   0    3.27    0.43
  -9   6   0    3.74    0.47
   9  -5   0    0.20    0.77
   9  -5   0    0.39    0.28
   9  -5   0    0.19    0.21
   9  -5   0    0.03    0.18
   9  -5   0    0.90    0.34
   9  -5   0   -0.37    0.21
  -9   5   0    0.12    0.24
  -9   5   0    0.62    0.31
  -9   5   0    0.17    0.24
  -9   5   0    0.58    0.22
  -9   5   0    0.49    0.26
  -9   5   0    0.10    0.18
  -9   5   0    0.87    0.28
   9  -4   0    2.60    0.45
   9  -4   0    2.96    0.36
   9  -4   0    3.36    0.50
   9  -4   0    2.84    0.37
   9  -4   0    0.74    0.90
  -9   4   0    3.31    0.41
  -9   4   0    3.39    0.44
  -9   4   0    3.40    0.43
  -9   4   0    3.34    0.40
  -9   4   0    2.64    0.35
  -9   4   0    2.47    0.40
   9  -3   0   -0.04    0.19
   9  -3   0    0.35    0.19
   9  -3   0    0.49    0.27
   9  -3   0    0.33    0.18
   9  -3   0   -0.69    0.76
  -9   3   0    0.71    0.23
  -9   3   0    0.39    0.21
  -9   3   0    0.19    0.20
  -9   3   0    0.42    0.23
  -9   3   0    0.31    0.17
  -9   3   0   -0.05    0.19
   9  -2   0    3.39    0.34
   9  -2   0    2.47    0.35
   9  -2   0    0.41    0.87
   9  -2   0    3.57    0.51
   9  -2   0    3.20    0.41
   9  -2   0    3.84    0.35
   9  -2   0    2.71    0.34
   9  -2   0    2.27    0.37
  -9   2   0    3.47    0.36
  -9   2   0    2.59    0.36
  -9   2   0    3.06    0.34
  -9   2   0    3.03    0.38
  -9   2   0    2.98    0.37
   9  -1   0    0.49    0.18
   9  -1   0    0.28    0.22
   9  -1   0    0.09    0.15
   9  -1   0    0.24    0.22
   9  -1   0    0.06    0.14
   9  -1   0   -0.16    0.16
   9  -1   0    0.13    0.17
   9  -1   0    0.25    0.17
   9  -1   0   -0.44    0.72
  -9   1   0    0.24    0.19
  -9   1   0    0.42    0.15
  -9   1   0    0.43    0.20
  -9   1   0    0.42    0.17
   9   0   0    3.27    0.34
   9   0   0    3.34    0.39
   9   0   0    3.62    0.44
   9   0   0    2.57    0.38
   9   0   0    0.46    0.88
   9   0   0    3.21    0.45
   9   0   0    5.40    0.73
   9   0   0    3.60    0.36
  -9   0   0    3.36    0.34
  -9   0   0    4.11    0.38
   9   1   0    0.28    0.14
   9   1   0    0.45    0.20
   9   1   0    0.71    0.85
   9   1   0    0.89    0.38
   9   1   0    0.14    0.18
   9   1   0    0.07    0.19
   9   1   0    0.29    0.16
  -9  -1   0    0.25    0.13
   9   2   0    2.40    0.38
   9   2   0    3.52    0.38
   9   2   0    2.77    0.32
   9   2   0    3.78    0.45
   9   2   0    3.08    0.56
   9   3   0    0.15    0.15
   9   3   0    0.20    0.21
   9   3   0   -0.35    0.27
   9   4   0    2.05    0.29
   9   4   0    3.17    0.49
   9   5   0    0.16    0.17
   9   5   0    0.51    0.34
  10  -9   0    0.07    0.12
 -10   9   0    0.22    0.14
  10  -8   0    0.38    0.16
 -10   8   0    0.30    0.20
 -10   8   0    0.16    0.18
 -10   8   0    0.06    0.18
  10  -7   0    0.00    0.30
  10  -7   0   -0.06    0.15
  10  -7   0    0.52    0.20
 -10   7   0   -0.01    0.15
 -10   7   0    0.64    0.21
 -10   7   0    0.34    0.22
 -10   7   0    0.14    0.22
 -10   7   0    0.10    0.20
  10  -6   0    0.16    0.19
  10  -6   0    0.49    0.20
  10  -6   0    0.23    0.27
 -10   6   0    0.79    0.28
 -10   6   0    0.38    0.19
 -10   6   0    0.30    0.21
 -10   6   0    0.38    0.26
 -10   6   0    0.38    0.23
  10  -5   0   -0.19    0.26
  10  -5   0    0.20    0.28
  10  -5   0    0.36    0.77
  10  -5   0    0.06    0.18
  10  -5   0    0.23    0.19
 -10   5   0    0.38    0.20
 -10   5   0    0.28    0.26
 -10   5   0    0.50    0.24
 -10   5   0    0.18    0.24
 -10   5   0    0.12    0.23
 -10   5   0    0.30    0.30
  10  -4   0    2.40    0.43
  10  -4   0    1.06    0.33
  10  -4   0    1.24    0.27
  10  -4   0    1.16    0.27
  10  -4   0   -0.06    0.79
 -10   4   0    1.01    0.29
 -10   4   0    1.13    0.31
 -10   4   0    1.52    0.33
 -10   4   0    1.63    0.34
  10  -3   0    1.19    0.26
  10  -3   0    0.97    1.03
  10  -3   0    1.52    0.26
  10  -3   0    1.49    0.38
  10  -3   0    1.67    0.30
 -10   3   0    2.05    0.35
 -10   3   0    1.66    0.31
 -10   3   0    1.28    0.29
 -10   3   0    1.02    0.29
 -10   3   0    2.03    0.36
 -10   3   0    1.21    0.31
  10  -2   0    0.34    0.20
  10  -2   0    0.90    0.23
  10  -2   0    0.71    0.34
  10  -2   0    0.29    0.19
  10  -2   0    0.60    0.25
  10  -2   0    0.93    0.23
  10  -2   0    0.05    0.83
 -10   2   0    0.70    0.27
 -10   2   0    0.58    0.23
 -10   2   0    0.43    0.22
 -10   2   0    0.83    0.25
 -10   2   0    0.61    0.24
  10  -1   0    0.93    0.34
  10  -1   0    0.61    0.20
  10  -1   0    0.64    0.23
  10  -1   0    0.51    0.93
  10  -1   0    0.81    0.23
 -10   1   0    0.50    0.20
 -10   1   0    0.85    0.26
  10   0   0    0.02    0.15
  10   0   0    0.20    0.27
  10   0   0   -0.23    0.17
  10   0   0    0.06    0.20
  10   0   0   -0.18    0.79
 -10   0   0   -0.01    0.16
 -10   0   0    0.00    0.21
  10   1   0    1.37    0.54
  10   1   0    0.55    0.20
  10   1   0    0.32    0.25
  10   2   0    0.55    0.27
  10   2   0    0.25    0.17
  10   2   0    1.14    0.45
  10   3   0    1.82    0.34
  10   3   0    1.96    0.29
  10   3   0    1.25    0.49
  10   4   0    0.74    0.45
  10   4   0    0.90    0.19
  11  -8   0    0.11    0.10
 -11   8   0    0.24    0.13
  11  -7   0   -0.09    0.14
 -11   7   0    0.10    0.29
 -11   7   0   -0.05    0.17
 -11   7   0    0.22    0.18
  11  -6   0   -0.03    0.15
  11  -6   0   -0.11    0.14
 -11   6   0   -0.02    0.18
 -11   6   0    0.31    0.23
 -11   6   0   -0.06    0.18
 -11   6   0    0.04    0.16
 -11   6   0    0.23    0.23
  11  -5   0    0.31    0.18
  11  -5   0    0.21    0.17
  11  -5   0    0.54    0.21
 -11   5   0    0.34    0.22
 -11   5   0   -0.09    0.22
 -11   5   0   -0.13    0.17
 -11   5   0    0.15    0.17
 -11   5   0   -0.10    0.22
  11  -4   0    1.73    0.36
  11  -4   0    0.77    0.24
  11  -4   0    0.55    0.22
  11  -4   0    0.77    0.22
 -11   4   0    0.79    0.28
 -11   4   0    1.24    0.31
 -11   4   0    0.63    0.23
 -11   4   0    0.79    0.23
 -11   4   0    0.58    0.26
  11  -3   0    0.41    0.29
  11  -3   0    0.09    0.19
  11  -3   0    0.00    0.19
  11  -3   0   -0.04    0.21
 -11   3   0    0.39    0.24
 -11   3   0   -0.25    0.23
 -11   3   0   -0.17    0.20
 -11   3   0    0.10    0.21
  11  -2   0    0.21    0.21
  11  -2   0    0.33    0.19
  11  -2   0    0.93    0.32
 -11   2   0    0.11    0.20
 -11   2   0    0.42    0.23
  11  -1   0    0.02    0.18
  11  -1   0    0.08    0.26
 -11   1   0    0.14    0.23
 -11   1   0   -0.25    0.16
  11   0   0    0.33    0.29
  11   0   0    0.21    0.19
  11   1   0   -0.10    0.23
  11   1   0    0.15    0.18
  11   2   0    0.24    0.16
  11   2   0   -0.06    0.52
  11   2   0   -0.04    0.25
  11   3   0    0.29    0.51
  11   3   0    0.00    0.16
  11   4   0   -0.48    0.42
  11   4   0    0.21    0.15
  12  -6   0   -0.07    0.11
 -12   6   0    0.11    0.15
  12  -5   0    0.02    0.14
  12  -5   0   -0.11    0.13
 -12   5   0    0.08    0.16
 -12   5   0    0.23    0.14
 -12   5   0   -0.13    0.17
 -12   5   0    0.31    0.35
 -12   5   0    0.04    0.18
  12  -4   0    0.26    0.15
  12  -4   0    0.41    0.18
 -12   4   0    0.53    0.20
 -12   4   0    0.15    0.16
 -12   4   0    0.13    0.21
 -12   4   0    0.38    0.20
 -12   4   0    0.57    0.23
  12  -3   0    0.08    0.17
  12  -3   0    0.03    0.16
  12  -3   0   -0.19    0.25
 -12   3   0   -0.06    0.21
 -12   3   0   -0.16    0.16
 -12   3   0    0.01    0.17
 -12   3   0   -0.14    0.19
  12  -2   0    0.06    0.24
  12  -2   0    0.02    0.17
  12  -2   0    0.06    0.16
 -12   2   0    0.05    0.16
 -12   2   0    0.12    0.20
 -12   2   0   -0.01    0.20
 -12   2   0    0.08    0.17
  12  -1   0    0.19    0.24
 -12   1   0   -0.10    0.18
 -12   1   0   -0.27    0.14
 -12   1   0    0.27    0.18
  12   0   0    0.36    0.27
  12   1   0    0.04    0.18
  12   1   0   -0.21    0.21
  12   2   0   -0.15    0.20
  12   2   0    0.03    0.15
  12   3   0   -0.03    0.14
 -13   5   0   -0.20    0.10
  13  -4   0    0.54    0.14
 -13   4   0    0.54    0.16
 -13   3   0    0.03    0.15
 -13   3   0   -0.39    0.11
  13  -2   0    0.00    0.20
 -13   2   0    0.20    0.15
  13  -1   0   -0.38    0.17
 -13   1   0   -0.03    0.14
  13   0   0    0.13    0.19
  13   1   0    0.04    0.18
  13   2  -1   -0.01    0.18
  13   1  -1   -0.23    0.18
  13   0  -1   -0.13    0.19
 -13   1   1   -0.08    0.14
  13  -1  -1   -0.02    0.20
 -13   2   1   -0.06    0.14
  13  -2  -1   -0.27    0.18
 -13   3   1   -0.09    0.13
  13  -3  -1   -0.05    0.12
 -13   4   1    0.06    0.13
  13  -4  -1    0.12    0.12
  12   2  -1   -0.15    0.22
  12   1  -1    0.20    0.24
 -12   0   1   -0.04    0.16
  12   0  -1    0.73    0.29
 -12   1   1   -0.03    0.16
 -12   1   1    0.01    0.19
  12  -1  -1    0.14    0.24
 -12   2   1    0.10    0.18
 -12   2   1    0.09    0.23
 -12   2   1    0.40    0.22
 -12   2   1    0.02    0.19
  12  -2  -1   -0.02    0.24
  12  -2  -1    0.24    0.17
 -12   3   1    0.32    0.17
 -12   3   1    0.09    0.17
 -12   3   1    0.32    0.22
 -12   3   1    0.08    0.17
  12  -3  -1    0.25    0.18
  12  -3  -1   -0.21    0.22
 -12   4   1   -0.06    0.16
 -12   4   1    0.06    0.18
 -12   4   1    0.20    0.20
 -12   4   1   -0.14    0.15
  12  -4  -1    0.24    0.16
  12  -4  -1    0.29    0.24
 -12   5   1    0.09    0.17
 -12   5   1    1.30    0.48
 -12   5   1   -0.10    0.14
 -12   5   1    0.06    0.19
 -12   5   1    0.26    0.17
  12  -5  -1    0.04    0.12
  12  -5  -1    0.15    0.16
 -12   6   1   -0.21    0.14
  12  -6  -1   -0.06    0.12
  11   5  -1   -0.73    0.36
  11   4  -1    0.15    0.16
  11   4  -1   -0.25    0.43
  11   3  -1   -0.25    0.22
  11   3  -1   -0.10    0.16
  11   3  -1   -0.02    0.42
  11   2  -1   -0.14    0.13
  11   2  -1    0.09    0.25
  11   2  -1    1.05    0.52
  11   1  -1    0.77    0.51
  11   1  -1    0.29    0.28
  11   1  -1   -0.16    0.17
  11   0  -1   -0.17    0.16
  11   0  -1    0.04    0.25
 -11   1   1    0.12    0.18
 -11   1   1    0.09    0.20
 -11   1   1    0.04    0.23
  11  -1  -1   -0.20    0.27
 -11   2   1   -0.11    0.17
 -11   2   1   -0.02    0.20
 -11   2   1   -0.05    0.18
 -11   2   1   -0.01    0.21
  11  -2  -1    0.06    0.27
  11  -2  -1   -0.08    0.18
 -11   3   1   -0.05    0.20
 -11   3   1    0.36    0.21
 -11   3   1   -0.20    0.20
 -11   3   1   -0.03    0.24
  11  -3  -1   -0.02    0.21
  11  -3  -1    0.01    0.30
  11  -3  -1    0.14    0.20
  11  -3  -1   -0.08    0.17
 -11   4   1    0.01    0.21
 -11   4   1   -0.07    0.17
 -11   4   1    0.66    0.26
 -11   4   1    0.17    0.20
 -11   4   1   -0.07    0.23
  11  -4  -1    0.12    0.18
  11  -4  -1    0.02    0.21
  11  -4  -1   -0.04    0.19
  11  -4  -1    0.09    0.27
 -11   5   1    0.08    0.18
 -11   5   1   -0.36    0.19
 -11   5   1   -0.07    0.23
 -11   5   1   -0.06    0.19
 -11   5   1    0.15    0.24
  11  -5  -1   -0.06    0.16
  11  -5  -1    0.00    0.24
  11  -5  -1   -0.17    0.16
 -11   6   1    0.20    0.22
 -11   6   1    0.08    0.17
 -11   6   1   -0.06    0.20
 -11   6   1    0.04    0.17
 -11   6   1    0.23    0.22
  11  -6  -1   -0.06    0.17
  11  -6  -1   -0.30    0.14
 -11   7   1    0.32    0.20
 -11   7   1   -0.02    0.17
 -11   7   1   -0.01    0.16
  11  -7  -1    0.01    0.14
 -11   8   1    0.06    0.13
  11  -8  -1    0.05    0.10
  10   5  -1    0.47    0.34
  10   4  -1   -0.05    0.38
  10   4  -1   -0.02    0.14
  10   3  -1    0.66    0.22
  10   3  -1    1.56    0.49
  10   3  -1    1.27    0.27
  10   2  -1    1.34    0.47
  10   2  -1    1.48    0.30
  10   2  -1    1.07    0.23
  10   1  -1    0.27    0.23
  10   1  -1    0.09    0.16
  10   1  -1    0.94    0.47
 -10   0   1    1.51    0.27
  10   0  -1    1.37    0.33
  10   0  -1    1.64    0.27
  10   0  -1    2.35    0.57
 -10   1   1    0.16    0.18
 -10   1   1    0.29    0.19
 -10   1   1    0.42    0.22
  10  -1  -1   -0.01    0.17
  10  -1  -1    0.33    0.20
  10  -1  -1    0.41    0.28
  10  -1  -1    0.23    0.19
 -10   2   1    1.67    0.32
 -10   2   1    1.29    0.27
 -10   2   1    1.52    0.30
 -10   2   1    1.25    0.27
  10  -2  -1    0.63    0.23
  10  -2  -1    1.05    0.25
  10  -2  -1    1.88    0.37
  10  -2  -1    0.46    0.98
  10  -2  -1    0.97    0.25
 -10   3   1    1.10    0.27
 -10   3   1    1.45    0.34
 -10   3   1    1.26    0.27
 -10   3   1    1.26    0.28
 -10   3   1    1.12    0.28
  10  -3  -1    0.58    0.33
  10  -3  -1    0.75    0.23
  10  -3  -1    1.33    0.35
  10  -3  -1    1.05    0.25
  10  -3  -1   -0.10    0.91
 -10   4   1    0.24    0.24
 -10   4   1    0.00    0.24
 -10   4   1   -0.12    0.24
 -10   4   1   -0.42    0.17
 -10   4   1   -0.12    0.23
 -10   4   1   -0.03    0.18
  10  -4  -1    0.26    0.29
  10  -4  -1   -0.03    0.27
  10  -4  -1    0.79    0.90
  10  -4  -1   -0.13    0.18
  10  -4  -1   -0.02    0.19
 -10   5   1    0.61    0.26
 -10   5   1    0.43    0.25
 -10   5   1    0.38    0.25
 -10   5   1    0.80    0.22
 -10   5   1    0.45    0.30
 -10   5   1    0.80    0.28
  10  -5  -1    0.24    0.22
  10  -5  -1    0.36    0.31
  10  -5  -1    0.83    0.32
  10  -5  -1    0.38    0.23
 -10   6   1    0.59    0.27
 -10   6   1    0.55    0.26
 -10   6   1    0.30    0.18
 -10   6   1    0.50    0.22
 -10   6   1    0.19    0.23
  10  -6  -1    0.53    0.23
  10  -6  -1    0.20    0.27
  10  -6  -1    0.44    0.20
 -10   7   1   -0.13    0.17
 -10   7   1    0.08    0.22
 -10   7   1    0.26    0.22
 -10   7   1    0.10    0.22
 -10   7   1    0.15    0.18
  10  -7  -1    0.09    0.42
  10  -7  -1   -0.03    0.16
  10  -7  -1   -0.09    0.16
  10  -7  -1   -0.10    0.23
 -10   8   1   -0.11    0.18
 -10   8   1    0.12    0.18
 -10   8   1   -0.06    0.16
  10  -8  -1    0.27    0.37
  10  -8  -1    0.29    0.16
 -10   9   1    0.08    0.13
  10  -9  -1    0.08    0.11
   9   5  -1    0.70    0.36
   9   4  -1    2.91    0.51
   9   4  -1    2.26    0.28
   9   3  -1    2.03    0.28
   9   3  -1    2.55    0.35
   9   3  -1    3.06    0.53
   9   2  -1    0.80    0.22
   9   2  -1    0.64    0.18
   9   2  -1    0.80    0.36
   9   2  -1    0.77    0.25
  -9  -1   1    1.35    0.21
   9   1  -1    0.93    0.20
   9   1  -1    0.87    0.26
   9   1  -1    1.48    0.26
   9   1  -1    1.31    0.41
   9   1  -1    1.02    0.25
  -9   0   1    0.98    0.24
  -9   0   1    0.84    0.18
   9   0  -1    0.86    0.23
   9   0  -1    1.27    0.25
   9   0  -1    0.55    0.19
   9   0  -1    0.88    0.20
   9   0  -1    1.07    0.25
   9   0  -1    0.24    0.84
   9   0  -1    1.60    0.45
   9   0  -1    0.63    0.22
   9   0  -1    0.57    0.19
  -9   1   1    1.16    0.21
  -9   1   1    1.07    0.21
  -9   1   1    1.48    0.25
   9  -1  -1    1.16    0.22
   9  -1  -1    1.02    0.22
   9  -1  -1    1.01    0.26
   9  -1  -1    1.12    0.24
   9  -1  -1    1.01    0.25
   9  -1  -1    2.27    0.56
   9  -1  -1    0.06    0.77
   9  -1  -1    1.04    0.24
   9  -1  -1    0.92    0.26
   9  -1  -1    1.53    0.25
  -9   2   1    0.78    0.24
  -9   2   1    0.73    0.22
  -9   2   1    1.32    0.27
  -9   2   1    0.44    0.20
  -9   2   1    0.97    0.24
  -9   2   1    1.13    0.22
   9  -2  -1    0.60    0.20
   9  -2  -1    0.78    0.21
   9  -2  -1    1.00    0.27
   9  -2  -1    1.12    0.23
   9  -2  -1    0.54    0.20
   9  -2  -1    0.91    0.26
   9  -2  -1    0.73    0.30
   9  -2  -1    0.37    0.83
  -9   3   1    2.55    0.35
  -9   3   1    2.62    0.37
  -9   3   1    2.22    0.31
  -9   3   1    1.96    0.34
  -9   3   1    2.74    0.38
  -9   3   1    2.77    0.36
   9  -3  -1    2.38    0.33
   9  -3  -1    2.00    0.31
   9  -3  -1    2.20    0.39
   9  -3  -1    2.38    0.31
   9  -3  -1    2.38    0.41
   9  -3  -1    0.28    0.85
   9  -3  -1    2.60    0.37
  -9   4   1    2.23    0.34
  -9   4   1    2.84    0.39
  -9   4   1    3.45    0.44
  -9   4   1    2.62    0.38
  -9   4   1    2.69    0.34
  -9   4   1    2.28    0.38
  -9   4   1    2.63    0.38
   9  -4  -1    3.14    0.49
   9  -4  -1    2.43    0.35
   9  -4  -1    3.09    1.06
   9  -4  -1    2.43    0.36
   9  -4  -1    3.03    0.37
   9  -4  -1    3.26    0.47
  -9   5   1    0.94    0.23
  -9   5   1    1.48    0.29
  -9   5   1    1.18    0.30
  -9   5   1    1.35    0.31
  -9   5   1    1.19    0.35
  -9   5   1    0.97    0.23
  -9   5   1    1.42    0.32
  -9   5   1    1.06    0.29
   9  -5  -1    0.93    0.32
   9  -5  -1    1.14    0.28
   9  -5  -1    1.61    0.40
   9  -5  -1    1.83    0.97
   9  -5  -1    0.38    0.48
   9  -5  -1    0.71    0.27
   9  -5  -1    1.31    0.27
  -9   6   1    6.01    0.60
  -9   6   1    6.52    0.58
  -9   6   1    6.31    0.59
  -9   6   1    6.77    0.57
  -9   6   1    6.29    0.64
  -9   6   1    6.02    0.62
   9  -6  -1    5.80    0.55
   9  -6  -1    6.68    0.67
   9  -6  -1    6.15    0.57
   9  -6  -1    3.60    0.87
  -9   7   1    1.26    0.24
  -9   7   1    1.55    0.32
  -9   7   1    2.07    0.32
  -9   7   1    1.92    0.39
  -9   7   1    1.76    0.32
  -9   7   1    1.82    0.36
   9  -7  -1    2.23    0.31
   9  -7  -1    2.38    0.41
   9  -7  -1    0.85    0.53
   9  -7  -1    1.73    0.29
  -9   8   1    0.73    0.25
  -9   8   1    0.22    0.20
  -9   8   1    1.07    0.26
  -9   8   1    0.83    0.26
   9  -8  -1    0.43    0.33
   9  -8  -1    0.95    0.20
   9  -8  -1    0.16    0.42
   9  -8  -1    0.51    0.19
  -9   9   1    0.21    0.18
  -9   9   1    0.09    0.19
  -9   9   1    0.21    0.17
   9  -9  -1    0.14    0.36
   9  -9  -1    0.22    0.14
  -9  10   1    0.19    0.13
   8  10  -1   -0.36    0.26
   8   9  -1   -0.08    0.35
   8   8  -1   -0.04    0.37
   8   7  -1    1.22    0.42
   8   6  -1    1.03    0.37
   8   6  -1    2.72    0.47
   8   5  -1    3.60    0.53
   8   4  -1    1.56    0.30
   8   4  -1    1.42    0.35
   8   4  -1    1.25    0.22
   8   3  -1    3.14    0.44
   8   3  -1    2.94    0.33
   8   3  -1    2.08    0.27
   8   3  -1    3.08    0.36
   8   2  -1    1.54    0.21
   8   2  -1    1.64    0.34
   8   2  -1    1.12    0.25
   8   2  -1    1.60    0.24
   8   2  -1    1.38    0.23
  -8  -1   1    0.39    0.13
   8   1  -1    0.25    0.16
   8   1  -1    0.36    0.13
   8   1  -1    0.32    0.17
   8   1  -1    0.46    0.27
   8   1  -1    0.24    0.17
  -8   0   1   -0.02    0.10
  -8   0   1    0.08    0.13
   8   0  -1    0.11    0.16
   8   0  -1    0.03    0.12
   8   0  -1    0.28    0.30
   8   0  -1   -0.15    0.10
   8   0  -1    0.15    0.15
   8   0  -1    0.23    0.17
   8   0  -1    0.03    0.12
   8   0  -1   -0.13    0.11
  -8   1   1    0.35    0.18
  -8   1   1    0.41    0.14
  -8   1   1    0.36    0.15
  -8   1   1    0.46    0.14
  -8   1   1    0.21    0.15
   8  -1  -1    0.12    0.14
   8  -1  -1    0.35    0.16
   8  -1  -1    0.34    0.18
   8  -1  -1    0.31    0.14
   8  -1  -1    0.37    0.18
   8  -1  -1    1.06    0.37
  -8   2   1    1.39    0.22
  -8   2   1    0.84    0.20
  -8   2   1    1.76    0.27
  -8   2   1    1.36    0.22
  -8   2   1    1.36    0.19
   8  -2  -1    0.91    0.24
   8  -2  -1    1.22    0.25
   8  -2  -1    1.52    0.28
   8  -2  -1    1.70    0.22
   8  -2  -1    0.47    0.78
   8  -2  -1    1.40    0.23
   8  -2  -1    1.27    0.26
   8  -2  -1    1.04    0.21
   8  -2  -1    1.29    0.24
  -8   3   1    3.16    0.36
  -8   3   1    2.96    0.35
  -8   3   1    2.74    0.35
  -8   3   1    3.35    0.34
  -8   3   1    2.47    0.36
  -8   3   1    2.79    0.31
   8  -3  -1    2.78    0.32
   8  -3  -1    1.38    0.93
   8  -3  -1    2.67    0.36
   8  -3  -1    2.76    0.31
   8  -3  -1    3.07    0.42
   8  -3  -1    2.12    0.32
   8  -3  -1    2.11    0.31
   8  -3  -1    2.70    0.37
   8  -3  -1    2.98    0.39
  -8   4   1    1.90    0.31
  -8   4   1    1.63    0.25
  -8   4   1    1.56    0.31
  -8   4   1    1.45    0.28
  -8   4   1    1.17    0.27
  -8   4   1    1.53    0.28
   8  -4  -1    1.60    0.31
   8  -4  -1    1.23    0.29
   8  -4  -1    1.27    0.27
   8  -4  -1    1.42    0.27
   8  -4  -1    1.66    0.63
   8  -4  -1    1.19    0.30
   8  -4  -1    1.18    0.24
   8  -4  -1    1.07    0.85
   8  -4  -1    1.71    0.27
  -8   5   1    3.18    0.42
  -8   5   1    2.74    0.40
  -8   5   1    3.19    0.36
  -8   5   1    3.49    0.43
  -8   5   1    3.66    0.47
  -8   5   1    2.79    0.40
  -8   5   1    4.21    0.45
  -8   5   1    2.95    0.36
   8  -5  -1    2.41    0.97
   8  -5  -1    3.30    0.81
   8  -5  -1    3.42    0.38
   8  -5  -1    3.13    0.39
   8  -5  -1    2.52    0.36
   8  -5  -1    4.11    0.40
   8  -5  -1    3.41    0.46
   8  -5  -1    2.97    0.45
  -8   6   1    1.97    0.35
  -8   6   1    1.74    0.32
  -8   6   1    2.09    0.35
  -8   6   1    2.00    0.29
  -8   6   1    2.24    0.35
  -8   6   1    1.41    0.37
  -8   6   1    1.74    0.35
  -8   6   1    1.75    0.35
  -8   6   1    1.94    0.29
   8  -6  -1    2.45    0.80
   8  -6  -1    2.06    0.37
   8  -6  -1    1.64    0.32
   8  -6  -1    1.94    0.35
   8  -6  -1    1.63    0.30
   8  -6  -1    2.12    0.32
  -8   7   1    2.34    0.36
  -8   7   1    1.93    0.37
  -8   7   1    2.41    0.40
  -8   7   1    2.75    0.42
  -8   7   1    2.83    0.41
  -8   7   1    2.04    0.39
   8  -7  -1    2.65    0.78
   8  -7  -1    1.87    0.33
   8  -7  -1    2.57    0.40
   8  -7  -1    2.98    0.50
   8  -7  -1    2.13    0.32
  -8   8   1    0.35    0.21
  -8   8   1    0.05    0.23
  -8   8   1    0.14    0.27
  -8   8   1    0.09    0.23
  -8   8   1    0.70    0.25
   8  -8  -1    1.03    0.34
   8  -8  -1    0.19    0.17
   8  -8  -1    0.19    0.22
   8  -8  -1    0.41    0.51
   8  -8  -1    0.49    0.40
   8  -8  -1    0.19    0.19
  -8   9   1    0.39    0.21
  -8   9   1    0.07    0.19
  -8   9   1   -0.61    0.69
  -8   9   1   -0.15    0.21
   8  -9  -1    0.05    0.40
   8  -9  -1    0.58    0.18
   8  -9  -1    0.22    0.26
   8  -9  -1   -0.11    0.15
  -8  10   1    0.00    0.14
   8 -10  -1    0.13    0.13
   8 -10  -1   -0.03    0.32
   7  10  -1   -0.10    0.16
   7  10  -1   -0.05    0.30
   7   9  -1    0.46    0.42
   7   9  -1    0.42    0.23
   7   9  -1    0.45    0.24
   7   8  -1    0.63    0.23
   7   8  -1    0.47    0.39
   7   8  -1    0.11    0.21
   7   7  -1    1.01    0.29
   7   7  -1    1.21    0.43
   7   7  -1    1.05    0.26
   7   6  -1    0.16    0.31
   7   6  -1    0.21    0.21
   7   6  -1   -0.02    0.26
   7   5  -1    4.01    0.44
   7   5  -1    3.71    0.39
   7   5  -1    3.69    0.46
   7   5  -1    3.65    0.49
   7   4  -1    7.48    0.63
   7   4  -1    7.06    0.66
   7   3  -1    4.43    0.40
   7   3  -1    6.22    0.53
   7   3  -1    4.49    0.44
   7   3  -1    4.47    0.42
   7   3  -1    5.42    0.47
  -7  -2   1    2.17    0.26
   7   2  -1    2.73    0.31
   7   2  -1    1.91    0.35
   7   2  -1    2.40    0.29
   7   2  -1    2.76    0.26
   7   2  -1    3.01    0.28
  -7  -1   1   12.62    0.84
   7   1  -1   12.23    0.87
   7   1  -1   10.72    0.86
   7   1  -1    9.00    0.89
   7   1  -1   11.99    0.85
   7   1  -1   12.80    0.89
  -7   0   1    4.09    0.33
  -7   0   1    3.73    0.36
  -7   0   1    4.08    0.33
   7   0  -1    3.39    0.33
   7   0  -1    3.49    0.36
   7   0  -1    3.52    0.35
   7   0  -1    4.02    0.38
   7   0  -1    3.61    0.33
  -7   1   1   11.65    0.88
  -7   1   1   12.41    0.88
  -7   1   1   12.42    0.87
  -7   1   1   11.92    0.87
   7  -1  -1   12.25    0.91
   7  -1  -1   11.39    0.90
   7  -1  -1   12.27    0.87
   7  -1  -1   11.77    0.88
   7  -1  -1   11.58    1.01
   7  -1  -1   10.25    0.90
   7  -1  -1   13.51    0.88
   7  -1  -1   10.20    0.90
   7  -1  -1   12.53    0.91
  -7   2   1    2.69    0.27
  -7   2   1    2.58    0.28
  -7   2   1    2.21    0.30
  -7   2   1    2.72    0.28
  -7   2   1    2.74    0.30
   7  -2  -1    2.72    0.28
   7  -2  -1    2.91    0.30
   7  -2  -1    3.42    0.55
   7  -2  -1    2.43    0.26
   7  -2  -1    2.54    0.29
   7  -2  -1    2.50    0.31
   7  -2  -1    2.57    0.31
   7  -2  -1    2.23    0.32
   7  -2  -1    2.87    0.27
  -7   3   1    5.40    0.48
  -7   3   1    6.28    0.51
  -7   3   1    5.19    0.48
  -7   3   1    4.95    0.45
  -7   3   1    5.83    0.46
   7  -3  -1    5.81    0.52
   7  -3  -1    5.59    0.51
   7  -3  -1    4.95    0.45
   7  -3  -1    5.72    0.46
   7  -3  -1    5.56    0.52
   7  -3  -1    5.37    0.46
  -7   4   1    7.11    0.82
  -7   4   1    9.17    0.70
  -7   4   1    9.50    0.67
  -7   4   1    9.33    0.69
  -7   4   1    8.19    0.68
  -7   4   1    7.54    0.69
  -7   4   1    8.61    0.68
   7  -4  -1    7.18    0.71
   7  -4  -1    9.04    0.68
   7  -4  -1    8.36    0.72
   7  -4  -1    7.54    0.67
   7  -4  -1    8.28    0.67
   7  -4  -1    8.75    0.67
   7  -4  -1    8.22    0.67
   7  -4  -1    7.91    0.67
   7  -4  -1    8.48    0.72
  -7   5   1    4.01    0.42
  -7   5   1    4.09    0.43
  -7   5   1    4.09    0.38
  -7   5   1    2.97    0.36
  -7   5   1    3.44    0.41
  -7   5   1    4.07    0.43
  -7   5   1    4.07    0.46
  -7   5   1    4.32    0.45
   7  -5  -1    3.81    0.39
   7  -5  -1    5.58    1.07
   7  -5  -1    4.21    0.47
   7  -5  -1    3.64    0.38
   7  -5  -1    3.89    0.40
   7  -5  -1    3.53    0.40
   7  -5  -1    3.81    0.45
   7  -5  -1    3.18    0.40
   7  -5  -1    4.17    0.41
   7  -5  -1    3.26    0.40
   7  -5  -1    4.43    0.86
   7  -5  -1    3.24    0.44
  -7   6   1    0.21    0.15
  -7   6   1   -0.30    0.16
  -7   6   1    0.00    0.14
  -7   6   1   -0.08    0.22
  -7   6   1   -0.14    0.18
  -7   6   1    0.24    0.25
  -7   6   1   -0.08    0.20
  -7   6   1    0.03    0.17
  -7   6   1   -0.07    0.20
   7  -6  -1    0.54    0.24
   7  -6  -1    0.12    0.50
   7  -6  -1    0.09    0.16
   7  -6  -1    0.38    0.23
   7  -6  -1    0.17    0.18
   7  -6  -1    0.46    0.19
   7  -6  -1    0.45    0.21
   7  -6  -1    0.10    0.21
   7  -6  -1    0.45    0.24
   7  -6  -1    0.24    0.18
  -7   7   1    1.02    0.30
  -7   7   1    1.07    0.29
  -7   7   1    1.51    0.32
  -7   7   1    1.35    0.27
  -7   7   1    1.10    0.33
  -7   7   1    1.05    0.29
  -7   7   1    0.19    0.85
  -7   7   1    1.42    0.32
   7  -7  -1    1.43    0.30
   7  -7  -1    1.13    0.33
   7  -7  -1    1.87    0.29
   7  -7  -1    1.32    0.28
   7  -7  -1    1.10    0.30
   7  -7  -1    1.10    0.25
   7  -7  -1    0.93    0.66
   7  -7  -1    0.91    0.28
   7  -7  -1    0.74    0.23
  -7   8   1    0.08    0.26
  -7   8   1    0.95    0.29
  -7   8   1    0.61    0.31
  -7   8   1   -0.27    0.25
  -7   8   1    0.92    0.29
  -7   8   1    0.31    0.93
   7  -8  -1    0.48    0.21
   7  -8  -1    0.25    0.21
   7  -8  -1   -0.02    0.24
   7  -8  -1    0.09    0.17
   7  -8  -1   -0.05    0.23
   7  -8  -1   -0.07    0.50
   7  -8  -1    0.34    0.31
  -7   9   1   -0.10    0.84
  -7   9   1    0.48    0.25
  -7   9   1    0.33    0.23
  -7   9   1    0.40    0.24
   7  -9  -1    0.48    0.19
   7  -9  -1    0.49    0.20
   7  -9  -1    0.59    0.54
   7  -9  -1    0.22    0.22
   7  -9  -1    0.44    0.26
  -7  10   1   -0.26    0.84
  -7  10   1    0.36    0.21
  -7  10   1   -0.09    0.16
   7 -10  -1    0.22    0.40
   7 -10  -1    0.41    0.15
  -7  11   1    0.12    0.67
  -7  11   1    0.01    0.10
   7 -11  -1    0.03    0.28
   6  11  -1    0.09    0.30
   6  11  -1    0.21    0.16
   6  10  -1    0.20    0.38
   6  10  -1    0.03    0.18
   6   9  -1    0.03    0.22
   6   9  -1    0.06    0.38
   6   9  -1    0.70    0.24
   6   8  -1   -0.07    0.22
   6   8  -1    0.14    0.19
   6   8  -1    0.07    0.34
   6   7  -1    2.15    0.34
   6   7  -1    2.10    0.32
   6   7  -1    1.42    0.45
   6   6  -1    0.26    0.16
   6   6  -1    0.04    0.15
   6   6  -1   -0.32    0.22
   6   6  -1    0.03    0.17
   6   6  -1    0.28    0.28
   6   5  -1    2.65    0.43
   6   5  -1    1.79    0.33
   6   5  -1    1.97    0.30
   6   5  -1    1.71    0.30
   6   5  -1    2.25    0.28
   6   4  -1    1.72    0.19
   6   4  -1    1.92    0.26
   6   4  -1    1.79    0.21
   6   4  -1    1.74    0.31
   6   3  -1    0.20    0.10
   6   3  -1    0.25    0.10
   6   3  -1    0.30    0.10
  -6  -2   1    6.65    0.47
   6   2  -1    6.11    0.48
   6   2  -1    5.66    0.50
   6   2  -1    6.93    0.52
  -6  -1   1    7.73    0.60
   6   1  -1    9.14    0.62
   6   1  -1    9.57    0.65
   6   1  -1    6.77    0.62
   6   1  -1    8.89    0.63
  -6   0   1   25.66    1.84
  -6   0   1   27.33    1.85
  -6   0   1   24.68    1.84
   6   0  -1   26.61    1.87
   6   0  -1   28.74    1.85
   6   0  -1   24.88    1.86
   6   0  -1   28.96    1.88
  -6   1   1    8.46    0.61
  -6   1   1    8.07    0.60
  -6   1   1    8.06    0.61
   6  -1  -1    7.76    0.64
   6  -1  -1    7.82    0.60
   6  -1  -1    8.31    0.64
   6  -1  -1    8.29    0.64
   6  -1  -1    8.55    0.65
   6  -1  -1    8.26    0.61
   6  -1  -1    7.87    0.62
  -6   2   1    6.57    0.51
  -6   2   1    6.57    0.50
  -6   2   1    5.72    0.48
   6  -2  -1    6.72    0.50
   6  -2  -1    6.48    0.49
   6  -2  -1    6.27    0.50
   6  -2  -1    6.44    0.53
   6  -2  -1    5.45    0.49
   6  -2  -1    6.85    0.54
  -6   3   1    0.27    0.14
  -6   3   1    0.10    0.10
  -6   3   1    0.20    0.10
  -6   3   1    0.16    0.12
  -6   3   1    0.15    0.10
  -6   3   1    0.19    0.11
  -6   3   1   -0.12    0.10
  -6   3   1    0.18    0.13
   6  -3  -1    0.37    0.14
   6  -3  -1    0.27    0.13
   6  -3  -1    0.15    0.11
   6  -3  -1    0.29    0.11
   6  -3  -1    0.10    0.14
   6  -3  -1    0.18    0.10
   6  -3  -1    0.12    0.10
  -6   4   1    1.96    0.21
  -6   4   1    2.11    0.26
  -6   4   1    1.77    0.24
  -6   4   1    1.81    0.26
  -6   4   1    1.91    0.24
  -6   4   1    2.05    0.26
  -6   4   1    2.41    0.29
  -6   4   1    1.79    0.25
   6  -4  -1    1.43    0.37
   6  -4  -1    2.27    0.23
   6  -4  -1    1.97    0.25
   6  -4  -1    1.92    0.26
   6  -4  -1    1.79    0.26
   6  -4  -1    1.87    0.28
   6  -4  -1    1.83    0.28
   6  -4  -1    1.98    0.24
   6  -4  -1    2.36    0.25
   6  -4  -1    2.16    0.25
   6  -4  -1    2.19    0.24
  -6   5   1    2.84    0.29
  -6   5   1    2.23    0.31
  -6   5   1    2.86    0.35
  -6   5   1    2.21    0.30
  -6   5   1    2.77    0.34
  -6   5   1    2.33    0.32
  -6   5   1    2.76    0.28
   6  -5  -1    1.08    0.39
   6  -5  -1    2.93    0.30
   6  -5  -1    3.00    0.36
   6  -5  -1    2.07    0.30
   6  -5  -1    2.34    0.33
   6  -5  -1    2.72    0.32
   6  -5  -1    2.43    0.31
   6  -5  -1    3.07    0.30
   6  -5  -1    2.42    0.29
   6  -5  -1    3.42    0.35
   6  -5  -1    2.67    0.29
   6  -5  -1    2.89    0.67
   6  -5  -1    2.69    0.28
  -6   6   1   -0.11    0.17
  -6   6   1    0.05    0.85
  -6   6   1    0.27    0.21
  -6   6   1    0.04    0.18
  -6   6   1   -0.03    0.12
  -6   6   1   -0.09    0.14
  -6   6   1    0.05    0.18
  -6   6   1    0.18    0.13
  -6   6   1    0.13    0.15
  -6   6   1   -0.01    0.15
   6  -6  -1    0.01    0.17
   6  -6  -1    0.28    0.18
   6  -6  -1    0.21    0.15
   6  -6  -1    0.03    0.15
   6  -6  -1    0.05    0.16
   6  -6  -1   -0.03    0.14
   6  -6  -1    0.21    0.16
   6  -6  -1   -0.05    0.17
   6  -6  -1    0.01    0.17
   6  -6  -1    0.09    0.38
   6  -6  -1    0.14    0.19
  -6   7   1    2.36    0.36
  -6   7   1    2.75    0.39
  -6   7   1    1.95    0.33
  -6   7   1    1.13    1.05
  -6   7   1    2.48    0.35
  -6   7   1    2.39    0.38
  -6   7   1    1.64    0.33
   6  -7  -1    1.80    0.30
   6  -7  -1    1.86    0.31
   6  -7  -1    1.66    0.69
   6  -7  -1    2.06    0.32
   6  -7  -1    2.11    0.36
   6  -7  -1    2.49    0.34
   6  -7  -1    1.84    0.36
   6  -7  -1    2.64    0.37
   6  -7  -1    2.08    0.32
   6  -7  -1    2.28    0.36
  -6   8   1   -0.03    0.24
  -6   8   1   -0.17    0.22
  -6   8   1    0.01    0.24
  -6   8   1    0.00    0.98
  -6   8   1   -0.25    0.26
  -6   8   1   -0.16    0.18
  -6   8   1    0.03    0.23
   6  -8  -1    0.29    0.26
   6  -8  -1    0.09    0.17
   6  -8  -1    0.18    0.26
   6  -8  -1    0.26    0.20
   6  -8  -1    0.18    0.23
   6  -8  -1   -0.19    0.16
   6  -8  -1   -0.08    0.17
   6  -8  -1   -0.15    0.44
   6  -8  -1   -0.19    0.19
  -6   9   1    0.24    0.22
  -6   9   1    0.33    0.23
  -6   9   1    0.11    0.22
  -6   9   1   -0.01    0.24
  -6   9   1    0.87    1.03
   6  -9  -1    0.37    0.55
   6  -9  -1    0.34    0.26
   6  -9  -1    0.38    0.19
   6  -9  -1    0.25    0.19
   6  -9  -1    0.34    0.29
   6  -9  -1    0.60    0.31
   6  -9  -1    0.13    0.17
  -6  10   1    0.31    0.22
  -6  10   1    0.33    0.97
  -6  10   1    0.11    0.18
   6 -10  -1   -0.05    0.21
   6 -10  -1   -0.02    0.44
   6 -10  -1   -0.09    0.23
  -6  11   1    0.23    0.14
  -6  11   1   -0.25    0.68
   6 -11  -1   -0.05    0.34
   5  11  -1    0.25    0.35
   5  11  -1    0.65    0.20
   5  10  -1   -0.17    0.39
   5  10  -1    0.28    0.20
   5   9  -1    0.20    0.41
   5   9  -1    0.80    0.26
   5   9  -1    0.45    0.25
   5   8  -1    2.57    0.39
   5   8  -1    2.04    0.33
   5   8  -1    1.54    0.49
   5   7  -1    1.15    0.24
   5   7  -1    1.69    0.43
   5   7  -1    1.14    0.26
   5   6  -1    0.14    0.21
   5   6  -1    0.19    0.16
   5   6  -1    0.14    0.14
   5   6  -1    0.27    0.26
   5   5  -1    2.08    0.27
   5   5  -1    2.01    0.25
   5   5  -1    1.66    0.24
   5   4  -1    0.12    0.09
   5   4  -1    0.15    0.12
   5   3  -1    0.67    0.14
   5   3  -1    0.66    0.11
  -5  -2   1    8.55    0.64
   5   2  -1    9.49    0.66
   5   2  -1    9.30    0.68
  -5  -1   1   10.27    0.71
   5   1  -1    9.47    0.73
   5   1  -1   10.41    0.74
  -5   0   1   76.68    5.66
  -5   0   1   86.80    5.67
  -5   0   1   80.46    5.67
   5   0  -1   89.60    5.69
   5   0  -1   81.18    5.69
   5   0  -1   86.09    5.67
  -5   1   1   10.84    0.71
  -5   1   1    9.12    0.70
  -5   1   1    9.79    0.71
   5  -1  -1    9.86    0.73
   5  -1  -1    9.73    0.70
   5  -1  -1   10.19    0.71
   5  -1  -1    9.02    0.70
  -5   2   1    8.99    0.67
  -5   2   1    8.94    0.66
  -5   2   1    9.31    0.67
  -5   2   1   10.38    0.67
  -5   2   1    9.01    0.66
   5  -2  -1    8.94    0.69
   5  -2  -1    9.64    0.70
   5  -2  -1    8.99    0.66
   5  -2  -1    8.93    0.71
   5  -2  -1    8.14    0.66
   5  -2  -1    8.71    0.66
   5  -2  -1    8.88    0.66
  -5   3   1    0.53    0.10
  -5   3   1    0.63    0.13
  -5   3   1    0.45    0.11
  -5   3   1    0.53    0.12
  -5   3   1    0.53    0.12
  -5   3   1    0.55    0.13
   5  -3  -1    0.54    0.15
   5  -3  -1    0.63    0.13
   5  -3  -1    0.67    0.11
   5  -3  -1    0.59    0.14
   5  -3  -1    0.52    0.11
   5  -3  -1    0.67    0.16
   5  -3  -1    0.80    0.13
   5  -3  -1    0.51    0.12
   5  -3  -1    0.73    0.13
   5  -3  -1    0.66    0.13
   5  -3  -1    0.44    0.14
  -5   4   1    0.07    0.11
  -5   4   1    0.23    0.09
  -5   4   1    0.16    0.11
  -5   4   1   -0.09    0.10
  -5   4   1    0.17    0.11
  -5   4   1    0.24    0.13
  -5   4   1    0.18    0.12
  -5   4   1    0.06    0.11
   5  -4  -1    0.14    0.12
   5  -4  -1    0.26    0.11
   5  -4  -1    0.14    0.10
   5  -4  -1    0.11    0.09
   5  -4  -1    0.01    0.09
   5  -4  -1    0.33    0.12
   5  -4  -1    0.14    0.12
   5  -4  -1    0.11    0.11
   5  -4  -1    0.20    0.12
  -5   5   1    1.90    0.28
  -5   5   1    1.94    0.22
  -5   5   1    2.44    0.24
  -5   5   1    1.96    0.24
  -5   5   1    1.97    0.28
  -5   5   1    2.41    0.27
  -5   5   1    1.97    0.27
   5  -5  -1    2.35    0.25
   5  -5  -1    2.50    0.27
   5  -5  -1    2.38    0.28
   5  -5  -1    1.57    0.27
   5  -5  -1    1.90    0.24
   5  -5  -1    2.03    0.28
   5  -5  -1    1.90    0.24
   5  -5  -1    2.54    0.30
   5  -5  -1    2.27    0.24
  -5   6   1    0.34    0.16
  -5   6   1    0.33    0.18
  -5   6   1    0.20    0.14
  -5   6   1    0.37    0.16
  -5   6   1    0.21    0.10
  -5   6   1    0.31    0.18
  -5   6   1    0.18    0.15
   5  -6  -1    0.23    0.16
   5  -6  -1    0.45    0.15
   5  -6  -1    0.26    0.14
   5  -6  -1    0.14    0.34
   5  -6  -1    0.28    0.16
   5  -6  -1    0.52    0.21
   5  -6  -1    0.32    0.14
   5  -6  -1    0.41    0.17
   5  -6  -1    0.30    0.15
   5  -6  -1    0.14    0.16
   5  -6  -1    0.30    0.15
  -5   7   1    1.02    0.25
  -5   7   1    1.50    0.29
  -5   7   1    1.41    0.29
  -5   7   1    1.13    0.29
  -5   7   1    1.01    0.27
  -5   7   1    0.87    0.23
  -5   7   1    1.11    0.26
  -5   7   1    0.37    0.93
   5  -7  -1    1.92    0.31
   5  -7  -1    1.45    0.28
   5  -7  -1    1.92    0.26
   5  -7  -1    1.18    0.24
   5  -7  -1    1.35    0.24
   5  -7  -1    1.45    0.23
   5  -7  -1    0.60    0.21
   5  -7  -1    1.12    0.25
   5  -7  -1    1.29    0.29
   5  -7  -1    1.32    0.31
   5  -7  -1    0.93    0.22
   5  -7  -1    1.28    0.60
  -5   8   1    2.11    0.41
  -5   8   1    2.32    0.36
  -5   8   1    2.82    1.38
  -5   8   1    1.55    0.34
  -5   8   1    1.91    0.32
  -5   8   1    2.85    0.41
  -5   8   1    1.56    0.34
  -5   8   1    2.39    0.40
   5  -8  -1    2.77    0.40
   5  -8  -1    1.94    0.32
   5  -8  -1    3.40    0.45
   5  -8  -1    3.05    0.42
   5  -8  -1    2.63    0.34
   5  -8  -1    1.96    0.29
   5  -8  -1    1.82    0.30
   5  -8  -1    2.71    0.42
   5  -8  -1    2.21    0.32
   5  -8  -1    2.45    0.39
   5  -8  -1    1.62    0.70
  -5   9   1    0.87    0.28
  -5   9   1    0.77    0.25
  -5   9   1    0.94    0.24
  -5   9   1    0.88    1.23
  -5   9   1    0.89    0.31
   5  -9  -1    0.49    0.28
   5  -9  -1    0.07    0.56
   5  -9  -1    1.00    0.26
   5  -9  -1    0.28    0.33
   5  -9  -1    0.50    0.20
   5  -9  -1    1.08    0.36
   5  -9  -1    0.29    0.27
   5  -9  -1    1.08    0.29
  -5  10   1    0.53    1.18
  -5  10   1    0.27    0.25
  -5  10   1    0.29    0.23
   5 -10  -1    0.44    0.27
   5 -10  -1    0.51    0.27
   5 -10  -1   -0.02    0.48
   5 -10  -1    0.75    0.28
  -5  11   1    0.65    1.02
  -5  11   1    0.19    0.15
   5 -11  -1   -0.02    0.40
  -5  12   1    0.39    0.73
   4  12  -1   -0.12    0.13
   4  11  -1    0.63    0.37
   4  11  -1    0.05    0.18
   4  10  -1    0.48    0.22
   4  10  -1    0.38    0.45
   4   9  -1    0.04    0.21
   4   9  -1   -0.04    0.25
   4   9  -1   -0.16    0.18
   4   9  -1    0.45    0.42
   4   8  -1    1.95    0.49
   4   8  -1    2.20    0.33
   4   8  -1    1.91    0.39
   4   8  -1    1.74    0.32
   4   8  -1    1.83    0.31
   4   7  -1    0.47    0.18
   4   7  -1    0.59    0.20
   4   7  -1    0.06    0.28
   4   7  -1    0.43    0.20
   4   6  -1    0.23    0.13
   4   6  -1    0.29    0.14
   4   6  -1    0.45    0.23
   4   6  -1    0.10    0.14
   4   6  -1    0.21    0.14
   4   6  -1    0.36    0.21
   4   5  -1   17.77    1.34
   4   5  -1   20.46    1.38
   4   5  -1   18.92    1.38
  -4  -4   1    0.67    0.27
   4   4  -1    0.51    0.13
   4   4  -1    0.55    0.13
  -4  -3   1    0.21    0.16
  -4  -3   1    0.23    0.11
   4   3  -1    0.19    0.10
   4   3  -1    0.21    0.10
  -4  -2   1    2.70    0.30
  -4  -2   1    2.31    0.28
  -4  -2   1    3.12    0.26
  -4  -2   1    2.93    0.21
   4   2  -1    3.18    0.24
   4   2  -1    2.77    0.22
  -4  -1   1   53.51    3.86
  -4  -1   1   54.04    3.87
  -4  -1   1   59.11    3.87
   4   1  -1   55.60    3.87
   4   1  -1   57.51    3.87
   4   1  -1   61.58    3.88
  -4   0   1    5.50    0.44
   4   0  -1    6.42    0.44
   4   0  -1    5.84    0.46
   4   0  -1    6.77    0.46
   4   0  -1    6.19    0.47
  -4   1   1   57.95    3.86
  -4   1   1   53.85    3.86
  -4   1   1   54.42    3.86
   4  -1  -1   62.51    3.89
   4  -1  -1   59.75    3.86
   4  -1  -1   58.15    3.86
   4  -1  -1   50.88    3.88
  -4   2   1    2.53    0.23
  -4   2   1    2.60    0.23
  -4   2   1    2.88    0.24
  -4   2   1    2.50    0.22
  -4   2   1    3.06    0.23
   4  -2  -1    3.09    0.27
   4  -2  -1    2.73    0.24
   4  -2  -1    2.72    0.23
   4  -2  -1    2.52    0.28
   4  -2  -1    2.43    0.23
   4  -2  -1    3.21    0.24
  -4   3   1    0.20    0.11
  -4   3   1    0.15    0.09
  -4   3   1    0.21    0.09
  -4   3   1    0.10    0.05
  -4   3   1    0.18    0.09
  -4   3   1    0.29    0.09
   4  -3  -1    0.11    0.08
   4  -3  -1    0.30    0.09
   4  -3  -1    0.15    0.08
   4  -3  -1    0.21    0.09
   4  -3  -1    0.11    0.14
   4  -3  -1    0.16    0.11
   4  -3  -1    0.23    0.09
  -4   4   1    0.53    0.14
  -4   4   1    0.73    0.14
  -4   4   1    0.44    0.14
  -4   4   1    0.65    0.12
  -4   4   1    0.51    0.10
  -4   4   1    0.55    0.11
  -4   4   1    0.52    0.15
   4  -4  -1    0.73    0.13
   4  -4  -1    0.56    0.13
   4  -4  -1    0.34    0.13
   4  -4  -1    0.59    0.15
   4  -4  -1    0.67    0.13
   4  -4  -1    0.64    0.25
   4  -4  -1    0.46    0.15
   4  -4  -1    0.28    0.14
   4  -4  -1    0.67    0.13
   4  -4  -1    0.48    0.11
  -4   5   1   23.57    1.55
  -4   5   1   20.34    1.57
  -4   5   1   22.40    1.54
  -4   5   1   20.39    1.51
  -4   5   1   20.07    1.54
  -4   5   1   20.47    1.55
  -4   5   1   21.94    1.55
  -4   5   1   22.91    1.54
  -4   5   1   20.90    1.53
   4  -5  -1   22.32    1.55
   4  -5  -1   21.24    1.55
   4  -5  -1   22.04    1.54
   4  -5  -1   21.14    1.53
   4  -5  -1   22.43    1.53
   4  -5  -1   21.77    1.56
   4  -5  -1   21.92    1.53
   4  -5  -1   21.42    1.56
   4  -5  -1   22.16    1.52
   4  -5  -1   21.80    1.56
  -4   6   1    0.09    0.15
  -4   6   1    0.22    0.13
  -4   6   1    0.24    0.14
  -4   6   1    0.17    0.17
  -4   6   1    0.34    0.16
  -4   6   1    0.01    0.13
  -4   6   1    0.25    0.14
   4  -6  -1    0.32    0.13
   4  -6  -1    0.25    0.17
   4  -6  -1    0.13    0.12
   4  -6  -1    0.29    0.15
   4  -6  -1    0.33    0.12
   4  -6  -1    0.09    0.12
   4  -6  -1    0.01    0.26
   4  -6  -1    0.09    0.16
   4  -6  -1    0.04    0.14
   4  -6  -1    0.20    0.12
  -4   7   1    0.05    0.17
  -4   7   1    0.23    0.21
  -4   7   1    0.36    0.18
  -4   7   1    0.26    0.23
  -4   7   1    0.32    0.21
  -4   7   1   -0.31    0.83
  -4   7   1    0.28    0.16
  -4   7   1    0.03    0.19
  -4   7   1    0.36    0.19
   4  -7  -1    0.17    0.42
   4  -7  -1    0.40    0.18
   4  -7  -1    0.66    0.18
   4  -7  -1    0.52    0.18
   4  -7  -1    0.85    0.25
   4  -7  -1    0.81    0.19
   4  -7  -1    0.55    0.20
   4  -7  -1    0.30    0.14
   4  -7  -1    0.57    0.22
   4  -7  -1    0.51    0.16
  -4   8   1    1.24    0.27
  -4   8   1    1.85    0.37
  -4   8   1    2.24    0.35
  -4   8   1    1.84    0.36
  -4   8   1    1.21    1.16
  -4   8   1    1.26    0.27
  -4   8   1    1.70    0.35
  -4   8   1    2.18    0.34
  -4   8   1    1.74    0.32
   4  -8  -1    1.83    0.32
   4  -8  -1    1.74    0.32
   4  -8  -1    2.03    0.37
   4  -8  -1    2.83    0.43
   4  -8  -1    2.88    0.39
   4  -8  -1    1.75    0.28
   4  -8  -1    2.63    0.27
   4  -8  -1    0.85    0.58
   4  -8  -1    2.75    0.32
   4  -8  -1    2.76    0.33
   4  -8  -1    1.98    0.27
  -4   9   1    0.00    0.23
  -4   9   1    0.10    1.16
  -4   9   1    0.43    0.27
  -4   9   1    0.10    0.24
  -4   9   1    0.01    0.19
  -4   9   1    0.22    0.23
  -4   9   1    0.63    0.32
   4  -9  -1    0.03    0.30
   4  -9  -1    0.36    0.25
   4  -9  -1    0.27    0.26
   4  -9  -1    0.23    0.26
   4  -9  -1    0.45    0.23
   4  -9  -1    0.49    0.23
   4  -9  -1    0.22    0.49
   4  -9  -1    0.60    0.21
  -4  10   1    0.06    0.25
  -4  10   1   -0.08    1.10
  -4  10   1    0.13    0.21
  -4  10   1    0.44    0.22
   4 -10  -1    0.48    0.28
   4 -10  -1    0.35    0.28
   4 -10  -1    0.16    0.53
   4 -10  -1    0.22    0.29
   4 -10  -1    0.20    0.23
  -4  11   1   -0.08    0.28
  -4  11   1    0.06    0.16
  -4  11   1    0.39    1.03
   4 -11  -1   -0.04    0.30
   4 -11  -1    0.14    0.46
  -4  12   1   -0.11    0.79
   4 -12  -1   -0.09    0.32
   3  12  -1   -0.04    0.13
   3  11  -1    0.38    0.41
   3  11  -1    0.67    0.23
   3  10  -1    0.35    0.24
   3  10  -1    0.82    0.48
   3   9  -1    0.65    0.24
   3   9  -1    0.37    0.24
   3   9  -1    0.96    0.31
   3   9  -1    0.62    0.42
   3   9  -1    0.79    0.24
   3   8  -1    0.70    0.27
   3   8  -1    1.26    0.43
   3   8  -1    0.49    0.23
   3   8  -1    0.55    0.23
   3   8  -1    0.95    0.24
   3   7  -1    9.92    0.86
   3   7  -1    9.95    0.78
   3   7  -1    9.38    0.75
   3   7  -1    9.23    0.90
   3   7  -1    9.98    0.79
   3   7  -1    9.47    0.83
   3   6  -1    4.53    0.40
   3   6  -1    4.58    0.41
   3   6  -1    3.90    0.37
   3   6  -1    4.16    0.44
  -3  -5   1   12.19    1.27
  -3  -5   1   11.85    0.80
  -3  -5   1    9.84    0.85
   3   5  -1   10.10    0.81
   3   5  -1    9.60    0.77
  -3  -4   1   13.95    1.22
  -3  -4   1   13.96    1.09
   3   4  -1   15.63    1.06
   3   4  -1   15.49    1.08
  -3  -3   1   21.72    1.66
  -3  -3   1   20.80    1.67
  -3  -3   1   22.62    1.56
   3   3  -1   22.70    1.54
   3   3  -1   22.72    1.55
  -3  -2   1   14.13    1.10
  -3  -2   1   15.35    1.12
  -3  -2   1   16.38    1.05
   3   2  -1   13.14    1.01
   3   2  -1   14.66    1.03
  -3  -1   1  115.31    7.45
  -3  -1   1  108.46    7.46
  -3  -1   1  110.64    7.47
   3   1  -1  110.32    7.45
   3   1  -1  106.66    7.44
   3   1  -1  107.20    7.43
  -3   0   1   17.28    1.33
  -3   0   1   20.44    1.36
   3   0  -1   20.79    1.35
   3   0  -1   19.86    1.34
   3   0  -1   19.39    1.35
   3   0  -1   19.26    1.36
  -3   1   1  102.38    6.71
  -3   1   1   86.90    6.71
  -3   1   1  109.41    6.75
   3  -1  -1  101.68    6.73
   3  -1  -1   95.36    6.72
   3  -1  -1   90.56    6.71
   3  -1  -1  106.57    6.71
  -3   2   1   13.90    0.97
  -3   2   1   13.66    0.96
  -3   2   1   12.58    0.98
  -3   2   1   13.01    0.97
  -3   2   1   15.26    1.06
   3  -2  -1   13.97    1.01
   3  -2  -1   13.85    0.97
   3  -2  -1   14.09    0.98
   3  -2  -1   14.71    0.97
  -3   3   1   24.28    1.56
  -3   3   1   21.92    1.70
  -3   3   1   24.40    1.58
  -3   3   1   22.68    1.57
  -3   3   1   21.98    1.59
  -3   3   1   22.23    1.57
  -3   3   1   20.87    1.57
   3  -3  -1   19.58    1.67
   3  -3  -1   23.09    1.58
   3  -3  -1   23.35    1.57
   3  -3  -1   22.25    1.57
   3  -3  -1   25.07    1.71
   3  -3  -1   21.36    1.57
   3  -3  -1   22.13    1.58
   3  -3  -1   25.19    1.59
  -3   4   1   16.63    1.14
  -3   4   1   16.78    1.14
  -3   4   1   15.48    1.14
  -3   4   1   16.38    1.14
  -3   4   1   14.74    1.13
  -3   4   1   14.75    1.11
  -3   4   1   14.43    1.15
   3  -4  -1   16.22    1.14
   3  -4  -1   17.08    1.15
   3  -4  -1   16.14    1.12
   3  -4  -1   16.99    1.14
   3  -4  -1   16.80    1.13
   3  -4  -1   15.71    1.17
   3  -4  -1   16.77    1.15
   3  -4  -1   15.39    1.30
   3  -4  -1   15.15    1.15
  -3   5   1   11.02    0.82
  -3   5   1   10.87    0.81
  -3   5   1   11.21    0.87
  -3   5   1   10.81    0.81
  -3   5   1   11.42    0.81
  -3   5   1   10.06    0.81
   3  -5  -1   10.87    0.84
   3  -5  -1   10.37    0.83
   3  -5  -1   11.40    0.84
   3  -5  -1   11.24    0.83
   3  -5  -1   11.72    0.82
   3  -5  -1   10.96    0.80
   3  -5  -1   11.52    0.81
   3  -5  -1    8.81    1.07
   3  -5  -1   11.11    0.84
   3  -5  -1   12.01    0.80
  -3   6   1    4.74    0.44
  -3   6   1    5.03    0.45
  -3   6   1    4.22    0.42
  -3   6   1    5.08    0.42
  -3   6   1    4.79    0.42
  -3   6   1    5.26    0.50
   3  -6  -1    4.68    0.43
   3  -6  -1    5.03    0.45
   3  -6  -1    4.98    0.45
   3  -6  -1    4.77    0.40
   3  -6  -1    4.21    0.41
   3  -6  -1    4.32    0.40
   3  -6  -1    4.15    0.39
   3  -6  -1    4.79    0.45
   3  -6  -1    5.38    0.43
  -3   7   1   17.57    1.80
  -3   7   1    9.36    0.87
  -3   7   1   10.47    0.84
  -3   7   1   10.45    0.80
  -3   7   1   10.57    0.81
  -3   7   1    8.60    0.81
  -3   7   1    9.32    0.80
  -3   7   1   11.50    0.86
   3  -7  -1   10.33    0.84
   3  -7  -1   10.04    0.78
   3  -7  -1    9.81    0.77
   3  -7  -1   10.04    0.82
   3  -7  -1   11.13    0.84
   3  -7  -1   10.99    1.29
   3  -7  -1   10.58    0.85
   3  -7  -1   10.00    0.79
   3  -7  -1   10.88    0.82
  -3   8   1    0.86    0.26
  -3   8   1    0.93    0.29
  -3   8   1    0.69    0.23
  -3   8   1    0.80    0.20
  -3   8   1    0.66    0.21
  -3   8   1    0.95    0.30
  -3   8   1    0.86    0.27
  -3   8   1    0.09    1.07
  -3   8   1    0.79    0.25
   3  -8  -1    0.93    0.21
   3  -8  -1    0.91    0.25
   3  -8  -1    0.09    0.40
   3  -8  -1    1.29    0.26
   3  -8  -1    0.71    0.26
   3  -8  -1    1.10    0.26
   3  -8  -1    1.07    0.28
  -3   9   1    0.36    0.26
  -3   9   1    0.71    0.23
  -3   9   1    0.55    0.25
  -3   9   1    0.55    0.25
  -3   9   1    0.00    1.14
  -3   9   1    0.36    0.25
  -3   9   1    0.79    0.31
   3  -9  -1    0.97    0.32
   3  -9  -1    0.43    0.29
   3  -9  -1    1.18    0.30
   3  -9  -1    0.15    0.24
   3  -9  -1    0.61    0.26
   3  -9  -1    0.65    0.20
   3  -9  -1   -0.05    0.43
   3  -9  -1    0.87    0.31
  -3  10   1    0.47    0.23
  -3  10   1   -0.07    0.20
  -3  10   1   -0.06    0.20
  -3  10   1   -1.32    1.05
   3 -10  -1    0.13    0.51
   3 -10  -1    0.60    0.33
   3 -10  -1    0.42    0.38
   3 -10  -1    0.22    0.30
   3 -10  -1    0.58    0.24
  -3  11   1    0.34    0.19
  -3  11   1   -0.16    1.13
   3 -11  -1    0.08    0.43
   3 -11  -1    0.35    0.32
  -3  12   1    0.38    0.95
   3 -12  -1   -0.19    0.33
   2  12  -1    0.00    0.15
   2  11  -1    0.06    0.34
   2  11  -1    0.21    0.18
   2  10  -1    0.84    0.25
   2  10  -1    1.17    0.30
   2  10  -1    0.59    0.47
  -2  -9   1    2.71    0.44
  -2  -9   1    1.46    0.29
   2   9  -1    2.58    0.55
   2   9  -1    1.71    0.33
   2   9  -1    2.29    0.43
   2   9  -1    1.80    0.32
  -2  -8   1    1.99    0.32
  -2  -8   1    1.50    0.28
   2   8  -1    2.03    0.38
   2   8  -1    2.04    0.28
   2   8  -1    2.53    0.34
   2   8  -1    1.79    0.33
   2   8  -1    2.54    0.49
   2   8  -1    2.52    0.32
   2   8  -1    2.16    0.31
  -2  -7   1    0.12    0.14
  -2  -7   1    0.03    0.11
  -2  -7   1   -0.07    0.12
   2   7  -1    0.15    0.22
   2   7  -1   -0.08    0.13
   2   7  -1    0.04    0.24
   2   7  -1    0.15    0.18
   2   7  -1    0.05    0.14
   2   7  -1    0.01    0.14
   2   7  -1    0.17    0.14
   2   7  -1    0.09    0.12
  -2  -6   1   11.05    0.84
  -2  -6   1   11.09    0.86
   2   6  -1   12.19    0.92
   2   6  -1   11.76    0.85
  -2  -5   1   24.82    1.77
  -2  -5   1   25.14    1.86
  -2  -5   1   24.35    2.03
   2   5  -1   27.77    1.83
  -2  -4   1    1.16    0.13
  -2  -4   1    0.99    0.31
  -2  -4   1    1.11    0.24
   2   4  -1    1.16    0.19
   2   4  -1    0.93    0.15
  -2  -3   1   13.83    1.18
  -2  -3   1   15.42    1.09
  -2  -3   1   15.97    1.19
   2   3  -1   14.70    1.07
   2   3  -1   14.95    1.05
  -2  -2   1    9.49    0.73
  -2  -2   1   10.34    0.67
  -2  -2   1    8.45    0.73
   2   2  -1    8.70    0.63
   2   2  -1    8.09    0.64
  -2  -1   1   84.25    5.32
  -2  -1   1   80.69    5.34
   2   1  -1   73.10    5.30
   2   1  -1   81.38    5.35
   2   1  -1   79.65    5.32
   2   1  -1   70.41    5.30
  -2   0   1  140.43    9.14
  -2   0   1  120.13    9.12
   2   0  -1  136.24    9.14
   2   0  -1  142.73    9.14
  -2   1   1   82.10    5.02
  -2   1   1   62.43    4.96
   2  -1  -1   75.18    4.99
  -2   2   1    7.87    0.62
  -2   2   1   10.27    0.72
  -2   2   1    9.15    0.62
  -2   2   1    8.04    0.60
   2  -2  -1    8.59    0.69
   2  -2  -1    8.65    0.61
   2  -2  -1    7.96    0.62
  -2   3   1   15.76    1.06
  -2   3   1   15.04    1.03
  -2   3   1   14.91    1.04
  -2   3   1   15.55    1.04
  -2   3   1   16.14    1.19
  -2   3   1   14.54    1.02
  -2   3   1   14.06    1.04
   2  -3  -1   12.78    1.14
   2  -3  -1   15.10    1.05
   2  -3  -1   13.84    1.03
   2  -3  -1   15.26    1.03
  -2   4   1    1.17    0.15
  -2   4   1    1.04    0.14
  -2   4   1    1.22    0.22
  -2   4   1    1.18    0.30
  -2   4   1    1.57    0.18
  -2   4   1    0.95    0.11
  -2   4   1    1.13    0.15
  -2   4   1    1.14    0.16
   2  -4  -1    1.10    0.15
   2  -4  -1    1.52    0.17
   2  -4  -1    1.13    0.17
   2  -4  -1    1.08    0.31
   2  -4  -1    1.36    0.14
   2  -4  -1    1.33    0.13
  -2   5   1   30.10    1.97
  -2   5   1   28.93    1.97
  -2   5   1   29.44    2.02
  -2   5   1   28.39    1.98
  -2   5   1   29.31    1.98
   2  -5  -1   29.83    1.98
   2  -5  -1   26.48    1.95
   2  -5  -1   25.78    2.20
   2  -5  -1   27.76    1.99
   2  -5  -1   26.68    1.97
   2  -5  -1   28.07    1.99
   2  -5  -1   29.13    1.96
   2  -5  -1   27.71    1.99
   2  -5  -1   28.58    1.98
  -2   6   1   12.72    0.94
  -2   6   1   13.79    1.01
  -2   6   1   13.29    0.96
  -2   6   1   12.91    0.94
   2  -6  -1   13.16    0.98
   2  -6  -1   13.31    0.98
   2  -6  -1   12.71    0.96
   2  -6  -1   11.62    0.92
   2  -6  -1   12.49    0.92
   2  -6  -1   13.07    0.94
   2  -6  -1   12.56    0.97
   2  -6  -1   12.34    0.95
  -2   7   1   -0.01    0.16
  -2   7   1    0.01    0.21
  -2   7   1    0.01    0.14
  -2   7   1   -0.02    0.15
  -2   7   1   -0.16    0.11
  -2   7   1    0.06    0.13
  -2   7   1   -0.02    0.15
   2  -7  -1    0.25    0.17
   2  -7  -1   -0.10    0.11
   2  -7  -1   -0.12    0.38
   2  -7  -1    0.02    0.15
   2  -7  -1    0.17    0.15
   2  -7  -1    0.40    0.16
   2  -7  -1    0.15    0.13
  -2   8   1    2.36    0.35
  -2   8   1    2.18    0.31
  -2   8   1    2.85    0.39
  -2   8   1    2.31    0.33
  -2   8   1    1.60    0.28
  -2   8   1    2.54    0.34
  -2   8   1    2.20    0.33
  -2   8   1    2.49    0.44
  -2   8   1    3.10    1.37
   2  -8  -1    2.63    0.34
   2  -8  -1    1.85    0.32
   2  -8  -1    2.57    0.36
   2  -8  -1    2.35    0.37
   2  -8  -1    1.94    0.28
   2  -8  -1    1.99    0.36
  -2   9   1    1.42    0.32
  -2   9   1    1.78    0.31
  -2   9   1    0.45    0.33
  -2   9   1    1.19    0.28
  -2   9   1    0.63    0.33
  -2   9   1    0.59    1.32
   2  -9  -1    0.38    0.52
   2  -9  -1    2.06    0.38
   2  -9  -1    2.05    0.35
   2  -9  -1    1.75    0.38
   2  -9  -1    1.80    0.36
   2  -9  -1    1.96    0.29
   2  -9  -1    2.16    0.35
  -2  10   1   -0.99    1.22
  -2  10   1    0.88    0.27
  -2  10   1    1.07    0.27
   2 -10  -1    0.25    0.49
   2 -10  -1    1.10    0.32
   2 -10  -1    0.59    0.25
   2 -10  -1    0.68    0.34
   2 -10  -1    0.39    0.51
  -2  11   1    0.36    1.23
   2 -11  -1    0.11    0.28
   2 -11  -1    0.21    0.46
  -2  12   1   -0.49    0.83
   2 -12  -1   -0.20    0.34
   1  12  -1   -0.03    0.15
  -1 -11   1    0.36    0.39
   1  11  -1    0.18    0.18
   1  11  -1   -0.98    1.06
  -1 -10   1    0.52    0.54
  -1 -10   1    0.22    0.22
  -1 -10   1    0.72    0.31
   1  10  -1   -0.82    1.17
   1  10  -1    1.15    0.28
   1  10  -1    0.61    0.40
   1  10  -1    0.29    0.47
   1  10  -1    0.51    0.23
  -1  -9   1    3.90    0.51
  -1  -9   1    4.15    0.47
  -1  -9   1    4.81    0.57
  -1  -9   1    4.60    0.49
   1   9  -1    0.74    1.35
   1   9  -1    5.15    0.50
   1   9  -1    5.21    0.59
   1   9  -1    4.64    0.48
   1   9  -1    3.72    0.70
   1   9  -1    4.29    0.61
  -1  -8   1    0.55    0.17
  -1  -8   1    0.82    0.23
  -1  -8   1    0.38    0.20
  -1  -8   1    0.61    0.23
   1   8  -1    0.23    0.23
   1   8  -1    0.42    0.17
   1   8  -1   -0.11    1.01
   1   8  -1    0.58    0.18
   1   8  -1    0.42    0.18
   1   8  -1    0.46    0.21
   1   8  -1    0.37    0.33
   1   8  -1    1.02    0.29
  -1  -7   1    1.47    0.22
  -1  -7   1    1.54    0.26
  -1  -7   1    1.51    0.27
  -1  -7   1    1.27    0.24
   1   7  -1    1.63    0.25
   1   7  -1    2.28    0.35
   1   7  -1    1.99    0.25
   1   7  -1    1.51    0.23
   1   7  -1    2.17    0.31
   1   7  -1    1.91    0.28
   1   7  -1    1.70    0.31
  -1  -6   1    0.67    0.16
  -1  -6   1    0.71    0.15
  -1  -6   1    0.87    0.17
   1   6  -1    1.04    0.22
   1   6  -1    0.89    0.17
  -1  -5   1   34.22    2.75
  -1  -5   1   36.43    2.50
   1   5  -1   38.10    2.55
  -1  -4   1   14.80    0.99
  -1  -4   1   13.76    1.18
   1   4  -1   13.60    1.00
   1   4  -1   14.23    1.03
  -1  -3   1  213.29   14.03
  -1  -3   1  213.92   14.05
  -1  -3   1  199.43   13.88
   1   3  -1  194.66   13.90
  -1  -2   1  525.57   32.57
  -1  -2   1  446.72   32.54
  -1  -2   1  509.60   32.49
   1   2  -1  450.30   32.54
   1   2  -1  470.91   32.46
  -1  -1   1   43.78    2.94
  -1  -1   1   41.50    2.97
   1   1  -1   43.94    2.97
   1   1  -1   45.86    2.94
   1   1  -1   39.13    2.92
  -1   0   1  139.20   10.22
  -1   0   1  154.94   10.23
   1   0  -1  151.23   10.22
   1   0  -1  158.66   10.23
  -1   1   1   48.85    3.15
   1  -1  -1   42.11    3.12
  -1   2   1  454.47   31.32
  -1   2   1  473.91   31.31
   1  -2  -1  462.83   31.41
  -1   3   1  219.86   14.64
  -1   3   1  216.95   14.79
  -1   3   1  221.41   14.67
  -1   3   1  222.40   14.65
   1  -3  -1  205.69   14.65
   1  -3  -1  219.21   14.78
   1  -3  -1  209.86   14.64
  -1   4   1   16.58    1.08
  -1   4   1   15.42    1.11
  -1   4   1   15.62    1.07
  -1   4   1   14.63    1.25
   1  -4  -1   16.04    1.28
   1  -4  -1   15.10    1.09
   1  -4  -1   15.46    1.07
   1  -4  -1   14.26    1.08
   1  -4  -1   14.52    1.06
   1  -4  -1   15.30    1.09
  -1   5   1   41.43    2.65
  -1   5   1   39.42    2.58
  -1   5   1   36.59    2.59
  -1   5   1   38.05    2.58
   1  -5  -1   34.52    2.57
   1  -5  -1   37.94    2.61
   1  -5  -1   35.94    2.84
   1  -5  -1   36.48    2.58
   1  -5  -1   36.53    2.61
   1  -5  -1   38.32    2.60
   1  -5  -1   37.52    2.60
  -1   6   1    0.92    0.22
  -1   6   1    0.64    0.14
  -1   6   1    0.94    0.16
  -1   6   1    0.97    0.19
   1  -6  -1    0.91    0.18
   1  -6  -1    0.98    0.16
   1  -6  -1    0.91    0.20
   1  -6  -1    0.95    0.18
   1  -6  -1    0.97    0.16
   1  -6  -1    1.25    0.19
  -1   7   1    1.24    0.21
  -1   7   1    1.82    0.32
  -1   7   1    1.56    0.25
  -1   7   1    1.79    0.23
  -1   7   1    2.08    0.32
  -1   7   1    1.41    0.23
  -1   7   1    1.53    0.22
  -1   7   1    1.64    0.23
   1  -7  -1    1.85    0.26
   1  -7  -1    2.10    0.29
   1  -7  -1    1.54    0.23
   1  -7  -1    1.45    0.27
   1  -7  -1    1.66    0.25
   1  -7  -1    1.54    0.25
  -1   8   1   -0.10    0.98
  -1   8   1    0.63    0.19
  -1   8   1    0.49    0.20
  -1   8   1    0.40    0.20
  -1   8   1    0.76    0.23
  -1   8   1    0.24    0.29
  -1   8   1    0.84    0.28
  -1   8   1    0.11    0.33
   1  -8  -1    0.58    0.18
   1  -8  -1    0.73    0.25
   1  -8  -1    0.61    0.21
   1  -8  -1   -0.04    0.39
   1  -8  -1    0.29    0.21
   1  -8  -1    0.21    0.18
   1  -8  -1    0.68    0.24
  -1   9   1    5.48    0.59
  -1   9   1    4.05    0.46
  -1   9   1    4.42    0.49
  -1   9   1    1.84    1.40
  -1   9   1    4.42    0.66
  -1   9   1    4.30    0.47
  -1   9   1    5.03    0.50
   1  -9  -1    5.87    0.51
   1  -9  -1    4.25    0.58
   1  -9  -1    4.88    0.50
   1  -9  -1    5.47    0.61
   1  -9  -1    4.06    0.55
  -1  10   1   -0.48    1.13
  -1  10   1    0.82    0.29
  -1  10   1    0.44    0.21
  -1  10   1    0.21    0.37
   1 -10  -1    0.76    0.32
   1 -10  -1    0.48    0.33
   1 -10  -1    0.23    0.45
   1 -10  -1    1.11    0.30
   1 -10  -1    0.60    0.25
  -1  11   1   -0.79    1.06
   1 -11  -1    0.64    0.32
   1 -11  -1   -0.23    0.40
   0  12  -1    0.14    0.21
   0 -11   1   -0.10    0.31
   0 -11   1   -0.19    0.38
   0  11  -1    0.29    0.23
   0  11  -1    0.13    0.18
   0  11  -1   -0.77    1.07
   0 -10   1    1.02    0.37
   0 -10   1    1.29    0.35
   0 -10   1    0.56    0.53
   0 -10   1    0.91    0.30
   0 -10   1    1.33    0.29
   0  10  -1    0.57    0.25
   0  10  -1    0.56    0.46
   0  10  -1   -1.02    1.13
   0  10  -1    0.78    0.25
   0  10  -1    0.51    0.22
   0  10  -1    0.32    0.27
   0  -9   1    0.55    0.28
   0  -9   1    0.54    0.18
   0  -9   1    0.54    0.24
   0  -9   1    0.27    0.22
   0  -9   1    0.64    0.28
   0   9  -1    0.05    0.29
   0   9  -1    0.31    0.21
   0   9  -1    0.73    1.21
   0   9  -1    0.33    0.20
   0   9  -1    0.80    0.27
   0   9  -1    0.73    0.33
   0   9  -1    0.06    0.41
   0  -8   1    1.71    0.30
   0  -8   1    1.35    0.28
   0  -8   1    1.57    0.32
   0  -8   1    1.75    0.30
   0  -8   1    1.90    0.25
   0   8  -1    1.03    1.06
   0   8  -1    1.76    0.28
   0   8  -1    1.37    0.34
   0   8  -1    1.88    0.30
   0   8  -1    1.52    0.43
   0   8  -1    1.52    0.27
   0   8  -1    1.82    0.27
   0   8  -1    1.49    0.27
   0   8  -1    1.31    0.39
   0   8  -1    2.31    0.36
   0  -7   1    3.62    0.36
   0  -7   1    3.34    0.36
   0  -7   1    2.88    0.36
   0  -7   1    3.42    0.38
   0  -7   1    3.46    0.33
   0   7  -1    3.59    0.43
   0   7  -1    3.06    0.41
   0   7  -1    3.40    0.34
   0   7  -1    3.30    0.35
   0   7  -1    3.85    0.36
   0   7  -1    3.77    0.36
   0  -6   1    3.96    0.39
   0  -6   1    4.63    0.37
   0  -6   1    4.61    0.40
   0   6  -1    3.90    0.36
   0   6  -1    4.56    0.45
   0   6  -1    3.86    0.38
   0  -5   1    2.15    0.21
   0  -5   1    2.10    0.22
   0  -5   1    2.20    0.42
   0   5  -1    2.40    0.29
   0   5  -1    2.55    0.24
   0   5  -1    2.44    0.22
   0   5  -1    2.21    0.22
   0  -4   1   10.74    0.73
   0  -4   1    9.41    0.72
   0  -4   1    9.76    0.72
   0  -4   1    9.98    0.91
   0   4  -1   10.65    0.75
   0   4  -1   10.11    0.73
   0   4  -1   10.17    0.72
   0   4  -1   11.13    0.74
   0  -3   1    0.84    0.24
   0  -3   1    0.83    0.09
   0  -3   1    0.74    0.23
   0  -3   1    0.79    0.10
   0   3  -1    0.71    0.09
   0   3  -1    0.98    0.15
   0  -2   1  105.52    6.67
   0  -2   1   84.78    6.55
   0  -2   1  104.37    6.66
   0   2  -1   93.59    6.65
   0  -1   1  145.25    8.66
   0  -1   1  109.29    8.64
   0  -1   1  126.00    8.69
   0   1  -1  131.08    8.69
   0   1   1  153.97   10.24
   0  -1  -1  147.59   10.24
   0   2   1  121.05    7.78
   0  -2  -1  105.88    7.76
   0   3   1    0.87    0.10
   0   3   1    0.96    0.24
   0   3   1    0.97    0.15
   0  -3  -1    0.94    0.22
   0  -3  -1    0.74    0.11
   0  -3  -1    0.62    0.09
   0   4   1   11.62    0.78
   0   4   1   10.84    0.79
   0   4   1   11.79    0.83
   0   4   1   10.73    0.96
   0  -4  -1   10.35    0.77
   0  -4  -1   11.18    0.80
   0  -4  -1   10.23    0.79
   0  -4  -1   10.64    0.98
   0  -4  -1   11.07    0.79
   0   5   1    2.94    0.32
   0   5   1    2.23    0.23
   0   5   1    2.68    0.23
   0   5   1    2.27    0.25
   0  -5  -1    2.30    0.23
   0  -5  -1    2.36    0.22
   0  -5  -1    2.45    0.23
   0  -5  -1    1.95    0.42
   0  -5  -1    2.39    0.25
   0   6   1    4.70    0.41
   0   6   1    4.68    0.38
   0   6   1    5.12    0.47
   0   6   1    4.66    0.39
   0  -6  -1    4.68    0.40
   0  -6  -1    4.60    0.41
   0  -6  -1    4.63    0.40
   0  -6  -1    4.41    0.38
   0  -6  -1    4.37    0.42
   0  -6  -1    4.30    0.41
   0   7   1    3.53    0.36
   0   7   1    3.95    0.42
   0   7   1    3.57    0.46
   0   7   1    3.27    0.37
   0   7   1    3.36    0.36
   0   7   1    3.29    0.35
   0  -7  -1    3.96    0.39
   0  -7  -1    3.56    0.33
   0  -7  -1    3.30    0.36
   0  -7  -1    3.87    0.39
   0  -7  -1    3.96    0.37
   0   8   1    1.99    0.30
   0   8   1    1.16    1.25
   0   8   1    1.79    0.37
   0   8   1    1.86    0.26
   0   8   1    1.21    0.45
   0   8   1    1.63    0.33
   0   8   1    2.00    0.31
   0   8   1    1.88    0.28
   0  -8  -1    1.33    0.57
   0  -8  -1    2.07    0.34
   0  -8  -1    1.44    0.28
   0  -8  -1    1.70    0.28
   0  -8  -1    1.82    0.27
   0  -8  -1    2.36    0.37
   0   9   1    0.67    0.41
   0   9   1    0.44    0.24
   0   9   1    0.34    0.20
   0   9   1    0.92    1.29
   0   9   1    0.43    0.21
   0   9   1    0.52    0.31
   0  -9  -1    0.48    0.25
   0  -9  -1    0.28    0.27
   0  -9  -1    0.49    0.23
   0  -9  -1    0.43    0.27
   0  -9  -1    0.15    0.52
   0  -9  -1    0.61    0.23
   0  10   1    0.68    0.27
   0  10   1   -0.78    1.24
   0  10   1    0.69    0.32
   0  10   1    0.76    0.23
   0 -10  -1    0.40    0.26
   0 -10  -1    0.63    0.35
   0 -10  -1    0.50    0.25
   0  11   1    0.35    0.20
   0  11   1   -0.26    1.21
   0 -11  -1    0.34    0.29
   0  12   1    0.09    0.15
   1 -12   1    0.09    0.33
  -1  12  -1   -0.46    0.92
   1 -11   1   -0.22    0.34
   1 -11   1    0.10    0.49
  -1  11  -1    0.22    1.15
  -1  11  -1    0.25    0.21
  -1  11  -1    0.54    0.22
   1 -10   1    1.03    0.57
   1 -10   1    1.82    0.40
   1 -10   1    1.75    0.50
   1 -10   1    1.77    0.37
   1 -10   1    1.30    0.30
   1 -10   1    2.36    0.43
  -1  10  -1    1.59    0.30
  -1  10  -1    1.22    0.44
  -1  10  -1    1.64    0.34
  -1  10  -1    2.04    0.31
  -1  10  -1    1.82    0.41
  -1  10  -1    1.55    1.47
   1  -9   1    2.96    0.82
   1  -9   1    4.26    0.43
   1  -9   1    3.56    0.44
   1  -9   1    3.87    0.49
   1  -9   1    3.59    0.50
   1  -9   1    3.59    0.45
   1  -9   1    4.02    0.46
  -1   9  -1    5.13    0.54
  -1   9  -1    3.56    0.43
  -1   9  -1    3.25    0.54
  -1   9  -1    1.22    1.25
  -1   9  -1    3.30    0.39
  -1   9  -1    3.07    0.41
   1  -8   1    2.27    0.34
   1  -8   1    1.99    0.32
   1  -8   1    2.34    0.36
   1  -8   1    2.19    0.35
   1  -8   1    1.93    0.29
   1  -8   1    1.90    0.31
  -1   8  -1    1.87    0.30
  -1   8  -1    2.03    0.34
  -1   8  -1    2.12    0.41
  -1   8  -1    1.73    0.25
  -1   8  -1    1.49    0.29
  -1   8  -1    0.53    1.01
  -1   8  -1    1.86    0.28
   1  -7   1    2.32    0.26
   1  -7   1    3.22    0.35
   1  -7   1    2.69    0.31
   1  -7   1    2.25    0.26
   1  -7   1    2.41    0.31
   1  -7   1    2.40    0.32
   1  -7   1    2.30    0.28
  -1   7  -1    2.43    0.36
  -1   7  -1    2.40    0.28
  -1   7  -1    2.18    0.30
  -1   7  -1    2.41    0.31
  -1   7  -1    2.74    0.42
   1  -6   1   17.60    1.27
   1  -6   1   18.73    1.29
   1  -6   1   17.36    1.32
   1  -6   1   19.14    1.32
   1  -6   1   17.86    1.27
  -1   6  -1   18.02    1.29
  -1   6  -1   19.35    1.30
  -1   6  -1   18.24    1.34
  -1   6  -1   15.11    1.32
  -1   6  -1   17.64    1.29
   1  -5   1   17.64    1.23
   1  -5   1   17.18    1.49
   1  -5   1   16.01    1.26
   1  -5   1   17.40    1.26
   1  -5   1   17.06    1.23
   1  -5   1   17.74    1.24
  -1   5  -1   18.19    1.25
  -1   5  -1   18.60    1.30
  -1   5  -1   18.31    1.23
  -1   5  -1   17.63    1.25
  -1   5  -1   17.11    1.23
  -1   5  -1   17.92    1.25
   1  -4   1   25.48    1.80
   1  -4   1   25.23    1.79
   1  -4   1   26.17    1.99
   1  -4   1   25.19    1.79
   1  -4   1   26.15    1.79
  -1   4  -1   24.64    1.82
  -1   4  -1   25.09    1.79
  -1   4  -1   26.91    1.80
  -1   4  -1   27.67    1.81
  -1   4  -1   26.36    1.84
  -1   4  -1   27.39    1.81
   1  -3   1    6.88    0.50
   1  -3   1    6.99    0.51
   1  -3   1    8.48    0.67
   1  -3   1    6.37    0.64
   1  -3   1    6.98    0.51
   1  -3   1    6.64    0.50
  -1   3  -1    7.31    0.50
  -1   3  -1    6.88    0.51
  -1   3  -1    6.41    0.52
  -1   3  -1    7.17    0.53
   1  -2   1  267.53   19.79
   1  -2   1  300.05   19.88
   1  -2   1  286.29   19.79
   1  -2   1  284.28   19.88
  -1   2  -1  326.23   19.89
   1  -1   1    3.92    0.30
   1  -1   1    4.38    0.35
  -1   1  -1    4.40    0.35
   1   0   1   19.56    1.44
   1   0   1   22.78    1.46
   1   0   1   20.32    1.44
  -1   0  -1   22.06    1.46
   1   1   1    4.93    0.35
   1   1   1    4.79    0.39
   1   1   1    4.90    0.35
   1   2   1  335.51   21.93
   1   2   1  308.59   22.01
  -1  -2  -1  329.29   22.01
   1   3   1    7.37    0.66
   1   3   1    7.79    0.55
  -1  -3  -1    7.07    0.52
  -1  -3  -1    6.70    0.65
   1   4   1   26.67    1.98
   1   4   1   28.00    1.82
  -1  -4  -1   25.69    1.97
  -1  -4  -1   24.24    1.76
  -1  -4  -1   25.18    1.79
  -1  -4  -1   24.48    1.78
   1   5   1   17.84    1.29
   1   5   1   19.38    1.24
  -1  -5  -1   16.00    1.48
  -1  -5  -1   17.27    1.24
  -1  -5  -1   16.88    1.22
  -1  -5  -1   17.22    1.24
  -1  -5  -1   17.98    1.25
   1   6   1   18.19    1.29
   1   6   1   18.83    1.35
  -1  -6  -1   18.03    1.30
  -1  -6  -1   18.40    1.29
  -1  -6  -1   16.73    1.26
   1   7   1    2.94    0.31
   1   7   1    1.99    0.30
   1   7   1    2.23    0.36
   1   7   1    2.31    0.30
   1   7   1    2.61    0.37
   1   7   1    3.02    0.52
  -1  -7  -1    2.40    0.28
  -1  -7  -1    2.36    0.28
  -1  -7  -1    2.59    0.30
  -1  -7  -1    2.78    0.32
   1   8   1    1.78    0.30
   1   8   1    1.45    0.33
   1   8   1    1.61    0.28
   1   8   1    1.74    0.28
   1   8   1    2.14    0.50
   1   8   1    0.10    1.01
   1   8   1    2.21    0.34
  -1  -8  -1    1.54    0.27
  -1  -8  -1    1.89    0.28
  -1  -8  -1    1.38    0.26
  -1  -8  -1    1.78    0.31
   1   9   1    3.69    0.45
   1   9   1    4.11    0.44
   1   9   1    3.80    0.43
   1   9   1    3.07    0.43
   1   9   1    3.20    0.58
   1   9   1    1.19    1.35
   1   9   1    4.68    0.73
  -1  -9  -1    3.53    0.48
  -1  -9  -1    4.24    0.50
  -1  -9  -1    3.35    0.40
   1  10   1    1.11    0.50
   1  10   1   -0.06    1.19
   1  10   1    2.38    0.35
   1  10   1    2.93    0.56
   1  10   1    2.30    0.33
   1  11   1    0.13    0.18
   1  12   1    0.02    0.15
   2 -12   1   -0.04    0.32
  -2  12  -1   -0.08    0.89
   2 -11   1    1.22    0.37
   2 -11   1   -0.01    0.45
  -2  11  -1    0.05    1.13
  -2  11  -1    1.04    0.26
  -2  11  -1    1.05    0.24
   2 -10   1    2.27    0.41
   2 -10   1    1.75    0.42
   2 -10   1    2.16    0.39
   2 -10   1    1.36    0.61
   2 -10   1    0.23    0.57
   2 -10   1    1.43    0.31
  -2  10  -1    1.76    0.31
  -2  10  -1    2.09    0.32
  -2  10  -1    1.50    0.39
  -2  10  -1   -0.70    1.00
   2  -9   1    0.46    0.57
   2  -9   1    1.99    0.37
   2  -9   1    1.12    0.29
   2  -9   1    1.37    0.27
   2  -9   1    1.33    0.31
   2  -9   1    1.10    0.33
   2  -9   1    1.31    0.34
  -2   9  -1    0.93    0.26
  -2   9  -1    1.27    0.35
  -2   9  -1    1.19    0.34
  -2   9  -1    1.21    0.29
  -2   9  -1    1.40    0.32
  -2   9  -1    1.66    1.44
   2  -8   1    3.37    0.39
   2  -8   1    2.64    0.35
   2  -8   1    2.50    0.31
   2  -8   1    3.29    0.41
   2  -8   1    2.89    0.42
   2  -8   1    3.28    0.40
   2  -8   1    2.65    0.32
   2  -8   1    3.25    0.42
  -2   8  -1    2.48    0.37
  -2   8  -1    3.37    1.41
  -2   8  -1    3.19    0.36
  -2   8  -1    2.58    0.47
  -2   8  -1    3.26    0.44
   2  -7   1    2.51    0.29
   2  -7   1    2.55    0.33
   2  -7   1    1.84    0.30
   2  -7   1    2.08    0.30
   2  -7   1    2.33    0.27
   2  -7   1    1.67    0.24
   2  -7   1    2.02    0.32
   2  -7   1    2.24    0.25
  -2   7  -1    2.19    0.40
  -2   7  -1    1.86    0.28
  -2   7  -1    2.25    0.35
  -2   7  -1    1.89    0.29
  -2   7  -1    2.16    0.27
   2  -6   1    3.35    0.33
   2  -6   1    3.62    0.38
   2  -6   1    4.01    0.33
   2  -6   1    3.47    0.35
   2  -6   1    3.65    0.38
   2  -6   1    3.92    0.35
   2  -6   1    3.58    0.35
  -2   6  -1    3.85    0.33
  -2   6  -1    3.89    0.37
  -2   6  -1    3.53    0.41
  -2   6  -1    3.99    0.33
  -2   6  -1    3.70    0.36
  -2   6  -1    3.34    0.35
  -2   6  -1    4.26    0.37
   2  -5   1   20.31    1.47
   2  -5   1   19.65    1.47
   2  -5   1   21.59    1.44
   2  -5   1   20.60    1.44
   2  -5   1   19.44    1.45
   2  -5   1   20.82    1.44
   2  -5   1   21.64    1.45
   2  -5   1   17.29    1.66
  -2   5  -1   21.26    1.49
  -2   5  -1   20.62    1.45
  -2   5  -1   21.11    1.46
  -2   5  -1   21.51    1.46
  -2   5  -1   20.75    1.46
  -2   5  -1   21.35    1.45
  -2   5  -1   20.89    1.44
   2  -4   1   22.54    1.52
   2  -4   1   21.24    1.70
   2  -4   1   23.20    1.52
   2  -4   1   22.14    1.53
   2  -4   1   21.17    1.54
   2  -4   1   21.96    1.52
   2  -4   1   20.13    1.51
  -2   4  -1   21.34    1.53
  -2   4  -1   21.15    1.51
  -2   4  -1   22.35    1.55
  -2   4  -1   22.03    1.54
  -2   4  -1   22.01    1.53
  -2   4  -1   21.71    1.52
  -2   4  -1   23.09    1.53
   2  -3   1   39.48    2.68
   2  -3   1   39.86    2.68
   2  -3   1   40.01    2.68
   2  -3   1   36.53    2.81
   2  -3   1   41.49    2.69
   2  -3   1   42.44    2.82
  -2   3  -1   38.42    2.68
  -2   3  -1   39.37    2.68
  -2   3  -1   36.87    2.69
  -2   3  -1   37.20    2.67
   2  -2   1   45.65    3.15
   2  -2   1   45.19    3.15
   2  -2   1   46.44    3.15
   2  -2   1   47.65    3.24
   2  -2   1   48.73    3.24
   2  -2   1   48.06    3.16
  -2   2  -1   43.96    3.15
  -2   2  -1   44.04    3.15
   2  -1   1  137.59    9.85
   2  -1   1  157.03    9.89
  -2   1  -1  158.52    9.89
  -2   1  -1  128.79    9.84
   2   0   1  468.61   35.74
   2   0   1  563.00   35.72
  -2   0  -1  554.74   35.85
   2   1   1  160.07   10.34
   2   1   1  143.07   10.29
   2   1   1  153.33   10.29
   2   2   1   55.28    3.69
   2   2   1   51.69    3.60
   2   2   1   46.39    3.59
  -2  -2  -1   58.33    3.69
   2   3   1   43.00    2.86
   2   3   1   42.71    2.99
   2   3   1   38.66    2.86
  -2  -3  -1   42.52    2.99
   2   4   1   20.43    1.68
   2   4   1   23.13    1.53
  -2  -4  -1   22.37    1.71
  -2  -4  -1   20.24    1.49
   2   5   1   21.53    1.43
  -2  -5  -1   19.50    1.38
  -2  -5  -1   20.04    1.38
  -2  -5  -1   17.01    1.61
   2   6   1    3.94    0.40
  -2  -6  -1    3.17    0.31
  -2  -6  -1    3.12    0.32
   2   7   1    1.88    0.25
   2   7   1    2.00    0.38
   2   7   1    2.07    0.30
   2   7   1    2.10    0.28
   2   7   1    3.13    0.50
  -2  -7  -1    2.03    0.25
   2   8   1    2.37    0.45
   2   8   1    2.52    0.34
   2   8   1    3.20    0.36
   2   8   1    0.46    1.19
   2   8   1    2.88    0.37
   2   8   1    2.78    0.35
   2   8   1    4.16    0.66
  -2  -8  -1    2.44    0.35
   2   9   1   -0.67    1.25
   2   9   1    0.82    0.35
   2   9   1    1.41    0.30
   2   9   1    2.34    0.52
   2   9   1    1.04    0.27
   2   9   1    0.85    0.24
  -2  -9  -1    1.42    0.34
   2  10   1    2.18    0.31
   2  10   1    2.05    0.55
   2  10   1    1.64    0.32
   2  11   1    0.85    0.24
   2  12   1    0.12    0.16
   3 -12   1   -0.09    0.32
  -3  12  -1   -0.56    0.76
   3 -11   1    1.08    0.33
   3 -11   1   -0.01    0.44
  -3  11  -1    0.51    0.19
  -3  11  -1    0.44    0.23
  -3  11  -1    0.19    1.09
   3 -10   1    1.40    0.68
   3 -10   1    3.09    0.48
   3 -10   1    2.02    0.39
   3 -10   1    2.65    0.41
  -3  10  -1    2.13    0.36
  -3  10  -1    2.65    0.43
  -3  10  -1    1.84    1.30
  -3  10  -1    2.70    0.36
   3  -9   1    0.23    0.16
   3  -9   1    0.23    0.24
   3  -9   1    0.16    0.20
   3  -9   1   -0.21    0.42
   3  -9   1    0.15    0.22
   3  -9   1    0.16    0.22
   3  -9   1    0.09    0.27
   3  -9   1    0.31    0.29
  -3   9  -1    0.22    0.27
  -3   9  -1    0.39    0.29
  -3   9  -1    0.47    0.29
  -3   9  -1   -0.31    0.99
  -3   9  -1    0.01    0.21
   3  -8   1    0.27    0.52
   3  -8   1    0.50    0.24
   3  -8   1    0.81    0.21
   3  -8   1    0.97    0.30
   3  -8   1    0.56    0.24
   3  -8   1    0.56    0.17
   3  -8   1    0.90    0.19
   3  -8   1    0.82    0.20
   3  -8   1    0.74    0.25
   3  -8   1    0.71    0.24
  -3   8  -1    1.04    0.29
  -3   8  -1    0.77    0.23
  -3   8  -1    0.48    0.22
  -3   8  -1    0.09    1.05
  -3   8  -1    0.73    0.21
  -3   8  -1    0.56    0.26
  -3   8  -1    0.56    0.23
   3  -7   1   12.98    0.97
   3  -7   1   12.85    0.91
   3  -7   1   12.34    0.97
   3  -7   1   11.31    1.37
   3  -7   1   11.98    0.94
   3  -7   1   11.91    0.89
   3  -7   1   13.02    0.94
   3  -7   1   12.15    0.90
   3  -7   1   12.32    0.96
  -3   7  -1   10.37    0.89
  -3   7  -1   11.88    0.90
  -3   7  -1   11.62    0.99
  -3   7  -1   10.61    0.91
  -3   7  -1   12.13    0.94
  -3   7  -1   12.20    0.93
  -3   7  -1   12.50    0.92
  -3   7  -1    8.61    1.60
  -3   7  -1   11.72    0.94
   3  -6   1    0.69    0.19
   3  -6   1    0.23    0.16
   3  -6   1    0.71    0.14
   3  -6   1    0.41    0.16
   3  -6   1    0.26    0.12
   3  -6   1    0.27    0.15
   3  -6   1    0.29    0.13
   3  -6   1    0.54    0.16
   3  -6   1    0.32    0.11
  -3   6  -1    0.60    0.16
  -3   6  -1    0.64    0.15
  -3   6  -1    0.42    0.16
  -3   6  -1    0.45    0.13
  -3   6  -1    0.72    0.15
  -3   6  -1    0.45    0.16
  -3   6  -1    0.53    0.14
  -3   6  -1    0.50    0.19
   3  -5   1    2.01    0.23
   3  -5   1    1.87    0.22
   3  -5   1    1.95    0.22
   3  -5   1    1.77    0.62
   3  -5   1    2.03    0.20
   3  -5   1    1.71    0.25
   3  -5   1    2.34    0.23
   3  -5   1    2.01    0.26
   3  -5   1    2.15    0.22
   3  -5   1    2.51    0.23
   3  -5   1    2.03    0.23
   3  -5   1    2.08    0.21
  -3   5  -1    2.08    0.23
  -3   5  -1    1.65    0.24
  -3   5  -1    2.00    0.25
  -3   5  -1    1.55    0.26
  -3   5  -1    2.14    0.23
  -3   5  -1    2.22    0.22
  -3   5  -1    2.07    0.24
  -3   5  -1    1.83    0.22
   3  -4   1    1.65    0.19
   3  -4   1    2.00    0.20
   3  -4   1    2.02    0.23
   3  -4   1    1.72    0.20
   3  -4   1    1.80    0.35
   3  -4   1    1.64    0.19
   3  -4   1    2.07    0.21
   3  -4   1    2.20    0.20
   3  -4   1    1.91    0.20
  -3   4  -1    2.11    0.19
  -3   4  -1    2.05    0.23
  -3   4  -1    2.23    0.21
  -3   4  -1    1.90    0.21
  -3   4  -1    2.28    0.23
  -3   4  -1    1.80    0.24
  -3   4  -1    1.81    0.18
   3  -3   1    1.83    0.18
   3  -3   1    1.89    0.20
   3  -3   1    2.07    0.19
   3  -3   1    1.94    0.29
   3  -3   1    1.90    0.18
   3  -3   1    1.85    0.18
   3  -3   1    1.68    0.19
   3  -3   1    1.77    0.30
   3  -3   1    1.79    0.18
  -3   3  -1    2.32    0.20
  -3   3  -1    2.13    0.19
  -3   3  -1    1.77    0.20
  -3   3  -1    2.08    0.19
  -3   3  -1    1.98    0.19
  -3   3  -1    1.81    0.17
   3  -2   1   16.89    1.19
   3  -2   1   16.00    1.11
   3  -2   1   14.99    1.11
   3  -2   1   14.20    1.18
   3  -2   1   17.65    1.13
   3  -2   1   15.75    1.12
  -3   2  -1   16.49    1.12
  -3   2  -1   15.46    1.11
  -3   2  -1   17.28    1.12
  -3   2  -1   15.52    1.11
   3  -1   1   44.72    3.09
   3  -1   1   42.27    3.05
   3  -1   1   42.99    3.05
   3  -1   1   49.41    3.07
   3  -1   1   49.54    3.09
   3  -1   1   42.06    3.06
  -3   1  -1   41.25    3.06
  -3   1  -1   46.47    3.06
   3   0   1    5.21    0.35
   3   0   1    4.33    0.36
   3   0   1    5.39    0.38
   3   0   1    4.94    0.37
  -3   0  -1    5.04    0.37
  -3   0  -1    4.84    0.36
   3   1   1   42.93    3.18
   3   1   1   49.70    3.19
   3   1   1   47.69    3.22
   3   2   1   16.42    1.18
   3   2   1   17.28    1.10
   3   2   1   14.09    1.08
  -3  -2  -1   15.21    1.08
   3   3   1    2.03    0.19
   3   3   1    1.94    0.30
   3   3   1    1.83    0.19
  -3  -3  -1    1.98    0.20
  -3  -3  -1    1.90    0.32
  -3  -3  -1    1.79    0.31
   3   4   1    1.89    0.22
   3   4   1    1.82    0.23
  -3  -4  -1    1.95    0.25
  -3  -4  -1    1.82    0.39
   3   5   1    1.74    0.25
   3   6   1    0.47    0.17
   3   6   1    0.57    0.16
   3   6   1    0.54    0.14
  -3  -6  -1    0.53    0.14
   3   7   1   12.12    0.92
   3   7   1   12.69    1.05
   3   7   1   11.43    0.91
   3   7   1   11.51    0.95
   3   7   1   10.35    0.88
   3   8   1    0.70    0.45
   3   8   1    0.58    0.22
   3   8   1    0.64    0.26
   3   8   1    0.71    0.21
   3   8   1    0.92    0.25
   3   9   1    0.81    0.47
   3   9   1   -0.26    0.19
   3   9   1    0.03    0.25
   3   9   1   -0.51    0.19
   3   9   1   -0.15    0.18
   3  10   1    2.24    0.55
   3  10   1    2.15    0.37
   3  11   1    0.82    0.22
   3  12   1    0.15    0.14
   4 -12   1   -0.03    0.31
  -4  12  -1    0.77    0.87
   4 -11   1    0.33    0.32
   4 -11   1    0.30    0.47
  -4  11  -1    0.22    0.99
  -4  11  -1    0.47    0.22
   4 -10   1    0.64    0.56
   4 -10   1    1.04    0.21
   4 -10   1    1.16    0.31
   4 -10   1    1.17    0.31
   4 -10   1    0.81    0.28
  -4  10  -1    1.01    0.23
  -4  10  -1    1.11    0.33
  -4  10  -1    1.90    0.31
  -4  10  -1    0.23    1.17
   4  -9   1    0.56    0.25
   4  -9   1    0.15    0.17
   4  -9   1    0.54    0.19
   4  -9   1    0.27    0.20
   4  -9   1    0.20    0.26
   4  -9   1    0.34    0.27
   4  -9   1    0.88    0.32
   4  -9   1    0.24    0.31
   4  -9   1    0.27    0.53
  -4   9  -1    0.28    0.24
  -4   9  -1    0.58    0.29
  -4   9  -1   -0.27    0.35
  -4   9  -1    0.24    0.21
  -4   9  -1    0.28    1.12
  -4   9  -1    0.54    0.30
   4  -8   1    0.02    0.22
   4  -8   1    0.32    0.49
   4  -8   1    0.01    0.20
   4  -8   1   -0.14    0.17
   4  -8   1    0.07    0.19
   4  -8   1   -0.06    0.18
   4  -8   1    0.17    0.15
   4  -8   1    0.09    0.15
   4  -8   1    0.06    0.18
   4  -8   1    0.16    0.21
  -4   8  -1    0.06    0.17
  -4   8  -1    0.24    0.93
  -4   8  -1    0.01    0.22
  -4   8  -1   -0.14    0.15
  -4   8  -1    0.02    0.19
  -4   8  -1   -0.09    0.20
  -4   8  -1   -0.25    0.22
  -4   8  -1   -0.04    0.19
  -4   8  -1   -0.14    0.16
   4  -7   1    1.99    0.32
   4  -7   1    1.60    0.25
   4  -7   1    2.13    0.31
   4  -7   1    1.93    0.31
   4  -7   1    2.26    0.30
   4  -7   1    1.93    0.27
   4  -7   1    0.74    0.47
   4  -7   1    1.92    0.33
   4  -7   1    2.03    0.28
   4  -7   1    1.80    0.26
  -4   7  -1    1.97    0.38
  -4   7  -1    1.75    0.29
  -4   7  -1    2.50    0.34
  -4   7  -1    2.41    0.32
  -4   7  -1    1.99    0.30
  -4   7  -1    2.38    0.32
  -4   7  -1    1.87    0.28
  -4   7  -1    1.55    0.26
  -4   7  -1    2.08    1.15
  -4   7  -1    1.72    0.32
  -4   7  -1    1.96    0.30
   4  -6   1    0.96    0.23
   4  -6   1    1.19    0.24
   4  -6   1    1.22    0.20
   4  -6   1    1.31    0.51
   4  -6   1    1.07    0.23
   4  -6   1    1.04    0.21
   4  -6   1    1.14    0.19
   4  -6   1    1.09    0.19
   4  -6   1    1.32    0.22
   4  -6   1    1.18    0.20
   4  -6   1    1.17    0.20
  -4   6  -1    1.17    0.23
  -4   6  -1    1.02    0.22
  -4   6  -1    1.11    0.19
  -4   6  -1    1.63    0.24
  -4   6  -1    1.29    0.20
  -4   6  -1    1.37    0.24
  -4   6  -1    1.12    0.22
  -4   6  -1    0.92    0.20
  -4   6  -1    1.36    0.21
  -4   6  -1    1.03    0.20
   4  -5   1    0.39    0.11
   4  -5   1    0.39    0.12
   4  -5   1    0.25    0.10
   4  -5   1    0.30    0.14
   4  -5   1    0.32    0.12
   4  -5   1    0.38    0.13
   4  -5   1    0.26    0.12
   4  -5   1    0.40    0.16
   4  -5   1    0.41    0.14
   4  -5   1    0.36    0.14
  -4   5  -1    0.39    0.12
  -4   5  -1    0.30    0.08
  -4   5  -1    0.50    0.13
  -4   5  -1    0.33    0.14
  -4   5  -1    0.52    0.12
  -4   5  -1    0.32    0.11
  -4   5  -1    0.40    0.14
  -4   5  -1    0.28    0.11
   4  -4   1    5.46    0.42
   4  -4   1    5.57    0.42
   4  -4   1    5.27    0.42
   4  -4   1    5.11    0.44
   4  -4   1    5.47    0.42
   4  -4   1    5.89    0.42
   4  -4   1    4.49    0.55
   4  -4   1    4.80    0.44
   4  -4   1    5.20    0.44
   4  -4   1    5.36    0.42
   4  -4   1    5.18    0.42
   4  -4   1    4.79    0.43
  -4   4  -1    4.94    0.43
  -4   4  -1    4.63    0.43
  -4   4  -1    6.23    0.45
  -4   4  -1    4.65    0.41
  -4   4  -1    5.94    0.44
  -4   4  -1    5.21    0.43
   4  -3   1    1.67    0.19
   4  -3   1    1.75    0.19
   4  -3   1    1.68    0.28
   4  -3   1    1.57    0.18
   4  -3   1    1.66    0.19
   4  -3   1    2.12    0.22
   4  -3   1    1.94    0.20
   4  -3   1    1.90    0.18
   4  -3   1    1.58    0.17
   4  -3   1    1.70    0.18
  -4   3  -1    2.06    0.20
  -4   3  -1    1.71    0.21
  -4   3  -1    1.63    0.19
  -4   3  -1    1.30    0.19
  -4   3  -1    2.10    0.20
  -4   3  -1    1.84    0.19
   4  -2   1    8.30    0.76
   4  -2   1    8.87    0.71
   4  -2   1   10.82    0.74
   4  -2   1   10.29    0.77
   4  -2   1    9.91    0.71
   4  -2   1   10.42    0.72
   4  -2   1   10.91    0.72
   4  -2   1    9.58    0.71
  -4   2  -1   10.21    0.72
  -4   2  -1    9.46    0.72
  -4   2  -1   11.24    0.72
  -4   2  -1   10.56    0.72
   4  -1   1   16.56    1.22
   4  -1   1   17.38    1.20
   4  -1   1   16.69    1.21
   4  -1   1   18.65    1.23
   4  -1   1   14.58    1.20
   4  -1   1   17.91    1.21
  -4   1  -1   16.86    1.21
  -4   1  -1   19.43    1.21
  -4   1  -1   18.24    1.21
  -4   1  -1   18.67    1.21
   4   0   1    0.40    0.08
   4   0   1    0.25    0.08
   4   0   1    0.25    0.05
   4   0   1    0.18    0.06
  -4   0  -1    0.26    0.06
  -4   0  -1    0.20    0.07
   4   1   1   17.51    1.21
   4   1   1   19.09    1.22
  -4  -1  -1   16.97    1.21
  -4  -1  -1   16.07    1.21
  -4  -1  -1   17.75    1.20
   4   2   1    9.07    0.68
   4   2   1   10.43    0.70
  -4  -2  -1    9.34    0.75
   4   3   1    1.49    0.19
  -4  -3  -1    1.51    0.28
   4   4   1    4.73    0.36
   4   4   1    5.72    0.42
  -4  -4  -1    3.88    0.55
   4   5   1    0.20    0.12
   4   5   1    0.42    0.15
   4   6   1    1.89    0.61
   4   6   1    1.25    0.22
   4   6   1    1.31    0.23
   4   6   1    0.78    0.20
   4   6   1    1.44    0.21
   4   7   1    1.97    0.30
   4   7   1    1.90    0.28
   4   7   1    1.82    0.29
   4   7   1    1.94    0.47
   4   8   1    0.00    0.21
   4   8   1   -0.25    0.18
   4   8   1    0.65    0.43
   4   8   1    0.17    0.19
   4   8   1   -0.17    0.17
   4   9   1    0.67    0.25
   4   9   1    1.34    0.47
   4   9   1    0.52    0.25
   4   9   1    0.15    0.31
   4  10   1    1.73    0.34
   4  10   1    1.63    0.49
   4  10   1    1.52    0.30
   4  11   1    0.22    0.17
   4  12   1    0.09    0.13
  -5  12  -1   -0.44    0.57
   5 -11   1    0.00    0.39
  -5  11  -1   -0.22    0.82
   5 -10   1    0.22    0.26
   5 -10   1    0.08    0.18
   5 -10   1    0.36    0.23
   5 -10   1    0.17    0.51
  -5  10  -1    0.30    0.27
  -5  10  -1    0.91    0.27
  -5  10  -1    0.12    0.19
  -5  10  -1   -0.13    1.04
   5  -9   1    0.50    0.30
   5  -9   1   -0.06    0.25
   5  -9   1   -0.16    0.48
   5  -9   1    0.24    0.19
   5  -9   1    0.01    0.22
   5  -9   1    0.21    0.17
   5  -9   1    0.54    0.28
   5  -9   1    0.01    0.21
   5  -9   1   -0.19    0.22
  -5   9  -1    0.67    0.26
  -5   9  -1    0.33    0.21
  -5   9  -1    0.16    0.30
  -5   9  -1   -0.52    0.96
  -5   9  -1    0.30    0.23
  -5   9  -1    0.05    0.26
   5  -8   1    1.17    0.23
   5  -8   1    1.33    0.24
   5  -8   1    0.93    0.28
   5  -8   1    0.53    0.55
   5  -8   1    0.95    0.26
   5  -8   1    1.07    0.27
   5  -8   1    1.17    0.24
   5  -8   1    0.82    0.29
   5  -8   1    0.63    0.27
   5  -8   1    1.35    0.32
  -5   8  -1    1.36    1.18
  -5   8  -1    0.96    0.30
  -5   8  -1    0.30    0.26
  -5   8  -1    1.74    0.32
  -5   8  -1    1.12    0.27
  -5   8  -1    0.41    0.23
  -5   8  -1    1.24    0.30
   5  -7   1    1.69    0.32
   5  -7   1    1.84    0.27
   5  -7   1    0.45    0.48
   5  -7   1    1.49    0.27
   5  -7   1    1.44    0.28
   5  -7   1    1.35    0.24
   5  -7   1    2.09    0.34
   5  -7   1    1.79    0.34
   5  -7   1    1.42    0.25
   5  -7   1    1.73    0.37
   5  -7   1    1.99    0.32
  -5   7  -1    2.47    0.33
  -5   7  -1    0.89    0.22
  -5   7  -1    1.30    0.29
  -5   7  -1    1.39    0.27
  -5   7  -1    1.24    0.28
  -5   7  -1    1.67    0.30
  -5   7  -1    0.47    0.98
  -5   7  -1    1.96    0.30
  -5   7  -1    1.31    0.26
   5  -6   1    3.12    0.33
   5  -6   1    4.08    0.41
   5  -6   1    3.39    0.37
   5  -6   1    3.82    0.33
   5  -6   1    2.80    0.35
   5  -6   1    3.42    0.38
   5  -6   1    3.55    0.35
   5  -6   1    3.12    0.33
   5  -6   1    3.35    0.34
   5  -6   1    2.99    0.35
   5  -6   1    3.69    0.36
  -5   6  -1    3.01    0.34
  -5   6  -1    2.98    0.35
  -5   6  -1    1.84    0.97
  -5   6  -1    3.06    0.39
  -5   6  -1    2.99    0.30
  -5   6  -1    3.07    0.37
  -5   6  -1    2.99    0.37
  -5   6  -1    4.07    0.41
  -5   6  -1    2.94    0.34
  -5   6  -1    2.90    0.35
  -5   6  -1    2.90    0.36
   5  -5   1    0.33    0.13
   5  -5   1    0.06    0.11
   5  -5   1    0.38    0.16
   5  -5   1    0.23    0.21
   5  -5   1    0.29    0.14
   5  -5   1    0.34    0.16
   5  -5   1    0.29    0.15
   5  -5   1    0.51    0.14
   5  -5   1    0.51    0.16
   5  -5   1    0.32    0.14
   5  -5   1    0.51    0.16
  -5   5  -1    0.20    0.14
  -5   5  -1    0.14    0.13
  -5   5  -1    0.46    0.13
  -5   5  -1    0.26    0.09
  -5   5  -1    0.24    0.14
  -5   5  -1    0.31    0.15
  -5   5  -1    0.22    0.12
  -5   5  -1    0.26    0.13
  -5   5  -1    0.28    0.14
   5  -4   1    4.48    0.39
   5  -4   1    4.31    0.36
   5  -4   1    3.90    0.37
   5  -4   1    4.08    0.39
   5  -4   1    4.26    0.35
   5  -4   1    3.76    0.34
   5  -4   1    4.12    0.35
   5  -4   1    3.73    0.35
   5  -4   1    4.52    0.36
   5  -4   1    3.80    0.37
  -5   4  -1    4.52    0.37
  -5   4  -1    3.48    0.34
  -5   4  -1    3.94    0.32
  -5   4  -1    4.12    0.37
  -5   4  -1    3.56    0.37
  -5   4  -1    4.18    0.37
  -5   4  -1    3.83    0.36
  -5   4  -1    4.02    0.37
  -5   4  -1    3.52    0.36
  -5   4  -1    4.22    0.36
   5  -3   1    0.43    0.10
   5  -3   1    0.44    0.12
   5  -3   1    0.46    0.13
   5  -3   1    0.52    0.13
   5  -3   1    0.49    0.12
   5  -3   1    0.58    0.11
   5  -3   1    0.48    0.12
   5  -3   1    0.49    0.11
   5  -3   1    0.54    0.12
  -5   3  -1    0.45    0.12
  -5   3  -1    0.46    0.14
  -5   3  -1    0.30    0.11
  -5   3  -1    0.45    0.12
  -5   3  -1    0.39    0.12
   5  -2   1    8.88    0.70
   5  -2   1   10.38    0.73
   5  -2   1    8.21    0.69
   5  -2   1    9.51    0.69
   5  -2   1    9.68    0.70
  -5   2  -1   10.95    0.71
  -5   2  -1   10.12    0.71
  -5   2  -1   11.11    0.71
  -5   2  -1    8.61    0.70
  -5   2  -1    8.77    0.70
   5  -1   1   64.86    4.75
   5  -1   1   74.32    4.77
   5  -1   1   66.63    4.73
   5  -1   1   71.81    4.75
   5  -1   1   71.43    4.74
   5  -1   1   66.59    4.74
  -5   1  -1   72.24    4.75
  -5   1  -1   70.17    4.74
  -5   1  -1   60.00    4.73
  -5   1  -1   78.53    4.75
   5   0   1    0.25    0.09
   5   0   1    0.34    0.08
   5   0   1    0.20    0.10
   5   0   1    0.30    0.10
  -5   0  -1    0.21    0.08
  -5   0  -1    0.24    0.08
  -5   0  -1    0.21    0.07
   5   1   1   68.37    4.47
   5   1   1   68.11    4.47
   5   1   1   65.12    4.45
  -5  -1  -1   59.88    4.45
   5   2   1    8.89    0.64
   5   2   1    8.66    0.64
   5   2   1    9.03    0.66
  -5  -2  -1    8.41    0.63
   5   3   1    0.53    0.10
   5   3   1    0.28    0.13
   5   4   1    3.95    0.36
   5   4   1    3.43    0.31
   5   5   1    0.48    0.16
   5   5   1    0.46    0.17
   5   5   1    0.52    0.17
   5   5   1    0.27    0.10
   5   6   1    3.03    0.33
   5   6   1    2.73    0.49
   5   6   1    3.14    0.34
   5   6   1    3.34    0.36
   5   7   1    1.38    0.27
   5   7   1    1.77    0.30
   5   7   1    1.63    0.29
   5   7   1    1.85    0.46
   5   8   1    1.17    0.50
   5   8   1    1.03    0.25
   5   8   1    0.86    0.27
   5   8   1    1.47    0.29
   5   9   1    0.12    0.20
   5   9   1    0.77    0.45
   5   9   1   -0.04    0.23
   5  10   1    0.54    0.23
   5  10   1    1.30    0.45
   5  10   1    0.35    0.21
   5  11   1    0.40    0.18
   6 -11   1    0.08    0.38
  -6  11  -1   -0.06    0.72
   6 -10   1    0.44    0.18
   6 -10   1   -0.08    0.42
   6 -10   1    0.84    0.20
   6 -10   1    0.98    0.31
   6 -10   1    0.22    0.22
  -6  10  -1   -0.06    0.89
  -6  10  -1    0.73    0.23
  -6  10  -1    0.48    0.22
  -6  10  -1    0.66    0.20
   6  -9   1    0.19    0.20
   6  -9   1   -0.17    0.16
   6  -9   1   -0.10    0.16
   6  -9   1   -0.10    0.18
   6  -9   1   -0.04    0.46
   6  -9   1   -0.04    0.25
   6  -9   1    0.08    0.28
  -6   9  -1    0.24    0.25
  -6   9  -1    0.53    1.03
  -6   9  -1   -0.25    0.23
  -6   9  -1    0.04    0.20
  -6   9  -1   -0.20    0.18
  -6   9  -1    0.16    0.33
   6  -8   1    0.72    0.58
   6  -8   1    0.74    0.31
   6  -8   1    0.84    0.25
   6  -8   1    0.47    0.27
   6  -8   1    0.65    0.22
   6  -8   1    0.50    0.22
   6  -8   1    0.62    0.25
   6  -8   1    0.74    0.21
   6  -8   1    0.83    0.33
   6  -8   1    0.84    0.26
  -6   8  -1    0.50    0.25
  -6   8  -1    0.48    0.25
  -6   8  -1    0.38    0.26
  -6   8  -1    0.81    0.32
  -6   8  -1   -0.18    0.98
  -6   8  -1    0.79    0.27
  -6   8  -1    0.46    0.26
  -6   8  -1    0.62    0.24
   6  -7   1    5.18    0.49
   6  -7   1    5.69    0.58
   6  -7   1    4.97    0.55
   6  -7   1    5.29    0.52
   6  -7   1    4.07    0.89
   6  -7   1    5.68    0.49
   6  -7   1    5.83    0.50
   6  -7   1    4.80    0.51
   6  -7   1    4.46    0.48
  -6   7  -1    3.89    0.50
  -6   7  -1    5.49    0.57
  -6   7  -1    6.00    0.52
  -6   7  -1    4.35    0.50
  -6   7  -1    6.44    1.49
  -6   7  -1    4.91    0.54
  -6   7  -1    5.59    0.50
  -6   7  -1    5.11    0.53
   6  -6   1    1.02    0.21
   6  -6   1    0.92    0.21
   6  -6   1    0.99    0.19
   6  -6   1    1.16    0.27
   6  -6   1    0.91    0.23
   6  -6   1    0.95    0.25
   6  -6   1    1.18    0.23
   6  -6   1    0.84    0.24
   6  -6   1    1.58    0.60
   6  -6   1    0.91    0.19
   6  -6   1    1.28    0.28
   6  -6   1    1.40    0.25
   6  -6   1    1.19    0.23
  -6   6  -1    2.05    1.05
  -6   6  -1    0.66    0.20
  -6   6  -1    0.55    0.20
  -6   6  -1    0.82    0.26
  -6   6  -1    0.56    0.22
  -6   6  -1    0.68    0.21
  -6   6  -1    0.98    0.24
  -6   6  -1    1.11    0.18
  -6   6  -1    0.91    0.23
  -6   6  -1    1.09    0.25
  -6   6  -1    1.12    0.26
   6  -5   1    0.87    0.18
   6  -5   1    0.85    0.22
   6  -5   1    0.85    0.18
   6  -5   1    0.91    0.21
   6  -5   1    0.75    0.17
   6  -5   1    0.72    0.20
   6  -5   1    0.84    0.22
   6  -5   1    0.87    0.22
   6  -5   1    1.16    0.51
   6  -5   1    0.92    0.19
   6  -5   1    0.52    0.17
   6  -5   1    0.78    0.19
   6  -5   1    0.83    0.17
   6  -5   1    1.00    0.20
  -6   5  -1    0.88    0.16
  -6   5  -1    1.17    0.22
  -6   5  -1    0.98    0.20
  -6   5  -1    0.85    0.19
  -6   5  -1    0.71    0.18
  -6   5  -1    0.80    0.17
  -6   5  -1    0.58    0.20
  -6   5  -1    0.79    0.21
  -6   5  -1    0.84    0.20
   6  -4   1    6.81    0.60
   6  -4   1    6.87    0.56
   6  -4   1    7.76    0.56
   6  -4   1    7.30    0.57
   6  -4   1    6.60    0.61
   6  -4   1    7.08    0.56
   6  -4   1    6.09    0.55
   6  -4   1    7.76    0.58
   6  -4   1    6.80    0.59
  -6   4  -1    6.81    0.58
  -6   4  -1    6.82    0.54
  -6   4  -1    6.81    0.58
  -6   4  -1    7.04    0.57
  -6   4  -1    6.72    0.59
  -6   4  -1    7.19    0.57
  -6   4  -1    7.38    0.57
  -6   4  -1    6.95    0.58
   6  -3   1    1.65    0.24
   6  -3   1    1.96    0.22
   6  -3   1    1.84    0.20
   6  -3   1    1.69    0.25
   6  -3   1    1.68    0.22
   6  -3   1    1.83    0.20
   6  -3   1    1.92    0.21
  -6   3  -1    1.99    0.26
  -6   3  -1    2.08    0.23
  -6   3  -1    1.61    0.22
  -6   3  -1    1.70    0.22
  -6   3  -1    1.81    0.23
  -6   3  -1    1.63    0.22
   6  -2   1   14.53    1.07
   6  -2   1   14.77    1.06
   6  -2   1   15.64    1.06
   6  -2   1   14.76    1.07
   6  -2   1   15.03    1.06
   6  -2   1   14.19    1.09
   6  -2   1   15.14    1.10
   6  -2   1   15.84    1.08
  -6   2  -1   14.10    1.07
  -6   2  -1   15.75    1.08
  -6   2  -1   13.48    1.06
  -6   2  -1   15.03    1.07
  -6   2  -1   14.37    1.06
   6  -1   1    4.64    0.38
   6  -1   1    4.16    0.36
   6  -1   1    4.74    0.39
   6  -1   1    4.32    0.35
   6  -1   1    4.19    0.35
  -6   1  -1    4.40    0.36
  -6   1  -1    4.85    0.37
  -6   1  -1    3.19    0.35
   6   0   1  167.11   10.78
   6   0   1  160.89   10.79
   6   0   1  150.48   10.76
   6   0   1  165.77   10.77
  -6   0  -1  145.48   10.76
  -6   0  -1  162.67   10.77
   6   1   1    4.18    0.36
   6   1   1    3.76    0.34
   6   1   1    3.68    0.33
  -6  -1  -1    4.13    0.32
  -6  -1  -1    3.79    0.32
   6   2   1   12.50    0.98
   6   2   1   13.94    1.00
   6   2   1   14.53    0.98
   6   3   1    1.72    0.25
   6   3   1    1.98    0.21
   6   4   1    6.93    0.54
   6   4   1    6.64    0.56
   6   4   1    6.36    0.50
   6   4   1    5.64    0.51
   6   5   1    1.40    0.26
   6   5   1    1.16    0.22
   6   5   1    0.83    0.33
   6   5   1    1.06    0.20
   6   5   1    0.95    0.17
   6   6   1    0.34    0.34
   6   6   1    0.82    0.20
   6   6   1    0.73    0.22
   6   6   1    1.21    0.22
   6   7   1    3.59    0.65
   6   7   1    6.15    0.53
   6   7   1    4.90    0.49
   6   8   1    0.94    0.26
   6   8   1    1.16    0.48
   6   8   1    0.69    0.27
   6   9   1   -0.08    0.18
   6   9   1   -0.12    0.38
   6   9   1   -0.20    0.20
   6  10   1    0.02    0.18
   6  10   1    0.29    0.37
   6  10   1    1.32    0.25
   6  11   1   -0.04    0.15
  -7  11  -1   -0.24    0.63
   7 -10   1   -0.15    0.37
   7 -10   1    0.38    0.17
  -7  10  -1   -0.19    0.76
  -7  10  -1    0.47    0.21
  -7  10  -1    0.04    0.16
   7  -9   1    0.42    0.23
   7  -9   1    0.76    0.32
   7  -9   1   -0.05    0.47
   7  -9   1    0.61    0.21
   7  -9   1    0.37    0.18
  -7   9  -1    0.98    1.04
  -7   9  -1    0.51    0.27
  -7   9  -1    0.30    0.21
  -7   9  -1    0.83    0.34
   7  -8   1    2.71    0.43
   7  -8   1    1.19    0.27
   7  -8   1    1.54    0.28
   7  -8   1    1.26    0.31
   7  -8   1    1.31    0.62
   7  -8   1    2.00    0.43
  -7   8  -1    1.96    0.35
  -7   8  -1    1.71    0.38
  -7   8  -1    1.13    0.27
  -7   8  -1    0.70    1.06
  -7   8  -1    2.42    0.39
  -7   8  -1    2.11    0.36
   7  -7   1    2.67    0.39
   7  -7   1    2.48    0.36
   7  -7   1    1.98    0.34
   7  -7   1    2.62    0.81
   7  -7   1    1.75    0.36
   7  -7   1    2.39    0.41
   7  -7   1    2.32    0.36
   7  -7   1    2.33    0.35
  -7   7  -1    2.47    0.36
  -7   7  -1    2.98    0.42
  -7   7  -1    3.00    0.38
  -7   7  -1    1.76    0.35
  -7   7  -1    1.80    1.28
  -7   7  -1    1.79    0.38
  -7   7  -1    2.74    0.40
  -7   7  -1    2.12    0.47
   7  -6   1    0.02    0.23
   7  -6   1    0.51    0.24
   7  -6   1    0.69    0.20
   7  -6   1    0.35    0.21
   7  -6   1    0.71    0.23
   7  -6   1    0.43    0.91
   7  -6   1    0.51    0.19
   7  -6   1    0.40    0.20
   7  -6   1    0.78    0.56
  -7   6  -1    0.36    0.23
  -7   6  -1    0.44    0.21
  -7   6  -1    0.19    0.22
  -7   6  -1    0.51    0.18
  -7   6  -1    1.36    1.01
  -7   6  -1    0.81    0.26
  -7   6  -1    0.61    0.22
  -7   6  -1    0.35    0.23
  -7   6  -1    0.90    0.28
  -7   6  -1    0.42    0.22
  -7   6  -1    0.36    0.16
   7  -5   1    2.97    0.71
   7  -5   1    2.80    0.32
   7  -5   1    2.40    0.37
   7  -5   1    2.13    0.34
   7  -5   1    2.53    0.40
   7  -5   1    3.01    0.35
   7  -5   1    3.24    0.35
   7  -5   1    1.78    0.85
   7  -5   1    3.19    0.34
   7  -5   1    3.04    0.33
   7  -5   1    3.23    0.41
   7  -5   1    2.83    0.35
  -7   5  -1    2.27    0.33
  -7   5  -1    2.88    0.40
  -7   5  -1    2.80    0.38
  -7   5  -1    1.63    0.93
  -7   5  -1    3.44    0.40
  -7   5  -1    2.84    0.30
  -7   5  -1    2.96    0.35
  -7   5  -1    3.02    0.37
  -7   5  -1    2.73    0.35
  -7   5  -1    2.57    0.36
   7  -4   1    6.71    0.59
   7  -4   1    6.28    0.54
   7  -4   1    6.75    0.54
   7  -4   1    6.19    0.54
   7  -4   1    5.52    0.52
   7  -4   1    5.74    0.58
   7  -4   1    6.92    0.55
   7  -4   1    6.12    0.54
   7  -4   1    6.39    0.60
  -7   4  -1    7.24    0.57
  -7   4  -1    6.54    0.58
  -7   4  -1    6.84    0.53
  -7   4  -1    6.13    0.57
  -7   4  -1    6.43    0.57
  -7   4  -1    6.59    0.56
  -7   4  -1    6.13    0.55
  -7   4  -1    6.19    0.55
  -7   4  -1    6.00    0.55
   7  -3   1    9.44    0.78
   7  -3   1    9.95    0.84
   7  -3   1   10.23    0.83
   7  -3   1   10.36    0.82
   7  -3   1   10.29    0.80
   7  -3   1    9.84    0.80
   7  -3   1   10.92    0.82
   7  -3   1   10.13    0.84
   7  -3   1   11.68    0.81
  -7   3  -1   10.60    0.81
  -7   3  -1   10.97    0.79
  -7   3  -1   10.19    0.81
  -7   3  -1   11.33    0.82
  -7   3  -1    9.65    0.80
  -7   3  -1   11.37    0.82
  -7   3  -1   10.91    0.80
  -7   3  -1   11.20    0.84
   7  -2   1    4.78    0.42
   7  -2   1    4.79    0.41
   7  -2   1    4.40    0.37
   7  -2   1    4.64    0.40
   7  -2   1    4.07    0.39
   7  -2   1    4.30    0.43
   7  -2   1    4.50    0.46
   7  -2   1    4.88    0.40
  -7   2  -1    4.76    0.41
  -7   2  -1    4.75    0.43
  -7   2  -1    4.09    0.39
   7  -1   1    1.58    0.19
   7  -1   1    1.37    0.23
   7  -1   1    1.39    0.20
   7  -1   1    1.54    0.23
   7  -1   1    1.45    0.21
   7  -1   1    1.10    0.37
  -7   1  -1    1.48    0.20
  -7   1  -1    1.64    0.24
  -7   1  -1    0.94    0.18
   7   0   1    7.05    0.58
   7   0   1    6.55    0.58
   7   0   1    7.96    0.56
  -7   0  -1    6.97    0.55
  -7   0  -1    6.98    0.55
   7   1   1    1.51    0.19
   7   1   1    1.16    0.19
   7   1   1    1.18    0.20
  -7  -1  -1    1.14    0.18
   7   2   1    3.77    0.38
   7   2   1    3.95    0.36
   7   2   1    3.94    0.34
   7   2   1    3.76    0.45
   7   3   1    9.12    0.73
   7   3   1    9.96    0.77
   7   3   1    9.55    0.80
   7   3   1    9.55    0.72
   7   3   1    9.87    0.75
   7   4   1    6.34    0.53
   7   4   1    5.99    0.48
   7   4   1    5.34    0.53
   7   4   1    5.46    0.49
   7   5   1    2.23    0.33
   7   5   1    2.62    0.31
   7   5   1    2.38    0.27
   7   5   1    2.91    0.39
   7   6   1    0.07    0.19
   7   6   1    0.51    0.43
   7   7   1    2.26    0.34
   7   7   1    2.74    0.37
   7   7   1    1.64    0.50
   7   8   1    0.29    0.44
   7   8   1    1.33    0.29
   7   9   1    0.59    0.20
   7   9   1    0.54    0.22
   7   9   1    0.15    0.41
   7  10   1    0.29    0.18
   8 -10   1    0.00    0.31
   8 -10   1    0.15    0.13
  -8  10  -1   -0.21    0.12
  -8  10  -1   -0.03    0.62
   8  -9   1    0.97    0.22
   8  -9   1    1.77    0.38
   8  -9   1    1.48    0.23
   8  -9   1    0.43    0.47
  -8   9  -1    0.45    0.83
  -8   9  -1    0.70    0.22
  -8   9  -1    0.37    0.22
  -8   9  -1    0.93    0.26
   8  -8   1    0.39    0.19
   8  -8   1   -0.08    0.44
   8  -8   1    0.61    0.30
   8  -8   1    0.35    0.22
  -8   8  -1    0.59    0.24
  -8   8  -1    0.48    0.26
  -8   8  -1    0.70    0.26
  -8   8  -1    1.51    1.03
  -8   8  -1    0.37    0.29
   8  -7   1    0.74    0.26
   8  -7   1    1.11    0.62
   8  -7   1    1.16    0.37
   8  -7   1    0.72    0.25
  -8   7  -1    0.54    0.26
  -8   7  -1    1.01    0.31
  -8   7  -1    0.90    0.29
  -8   7  -1    0.94    0.30
  -8   7  -1    0.46    0.87
  -8   7  -1    1.08    0.33
  -8   7  -1    0.49    0.22
   8  -6   1    9.18    0.70
   8  -6   1    8.69    0.78
   8  -6   1    6.92    0.66
   8  -6   1    8.41    0.71
   8  -6   1    8.33    0.69
   8  -6   1    5.92    1.06
   8  -6   1    8.72    0.68
  -8   6  -1    7.63    0.65
  -8   6  -1    8.08    0.71
  -8   6  -1    9.37    0.77
  -8   6  -1    6.74    0.65
  -8   6  -1    7.93    0.74
  -8   6  -1    7.91    0.72
  -8   6  -1    8.35    0.77
   8  -5   1    0.15    0.24
   8  -5   1    0.54    0.21
   8  -5   1    0.36    0.20
   8  -5   1    0.11    0.17
   8  -5   1    0.27    0.25
   8  -5   1    0.03    0.16
   8  -5   1    0.25    0.19
   8  -5   1    0.35    0.77
  -8   5  -1    0.38    0.22
  -8   5  -1    0.30    0.22
  -8   5  -1    0.16    0.22
  -8   5  -1    0.78    0.24
  -8   5  -1    0.16    0.19
  -8   5  -1    0.49    0.25
  -8   5  -1   -0.11    0.19
  -8   5  -1   -0.06    0.15
   8  -4   1   10.39    0.86
   8  -4   1    8.29    0.82
   8  -4   1    7.87    0.79
   8  -4   1    9.75    0.79
   8  -4   1   10.08    0.84
   8  -4   1    9.66    0.78
   8  -4   1   10.60    0.79
   8  -4   1   13.19    1.58
   8  -4   1   10.33    0.79
   8  -4   1    8.52    0.76
  -8   4  -1    9.75    0.76
  -8   4  -1   10.57    0.83
  -8   4  -1    9.46    0.80
  -8   4  -1    9.46    0.80
  -8   4  -1   11.03    0.82
  -8   4  -1    9.50    0.81
  -8   4  -1   11.13    0.83
   8  -3   1    2.70    0.38
   8  -3   1    2.76    0.33
   8  -3   1    2.32    0.33
   8  -3   1    2.76    0.32
   8  -3   1    2.49    0.34
   8  -3   1    2.35    0.30
   8  -3   1    1.96    0.30
   8  -3   1    2.40    0.28
   8  -3   1    1.90    0.34
   8  -3   1    1.03    0.84
   8  -3   1    2.08    0.47
  -8   3  -1    2.33    0.34
  -8   3  -1    2.44    0.35
  -8   3  -1    2.85    0.34
  -8   3  -1    3.10    0.33
  -8   3  -1    2.79    0.30
   8  -2   1    4.04    0.42
   8  -2   1    3.99    0.38
   8  -2   1    3.77    0.43
   8  -2   1    2.61    0.94
   8  -2   1    3.62    0.38
   8  -2   1    4.62    0.48
   8  -2   1    3.80    0.40
   8  -2   1    3.75    0.40
   8  -2   1    4.17    0.40
  -8   2  -1    4.13    0.40
  -8   2  -1    4.84    0.41
  -8   2  -1    4.53    0.37
  -8   2  -1    4.98    0.44
   8  -1   1    1.57    0.27
   8  -1   1    1.81    0.25
   8  -1   1    1.55    0.24
   8  -1   1    1.59    0.23
   8  -1   1    1.84    0.29
   8  -1   1    1.95    0.34
   8  -1   1    1.31    0.27
  -8   1  -1    1.82    0.26
  -8   1  -1    1.79    0.28
  -8   1  -1    1.72    0.25
   8   0   1   -0.11    0.13
   8   0   1   -0.05    0.16
   8   0   1   -0.13    0.10
   8   0   1    0.02    0.12
   8   0   1    0.36    0.34
   8   0   1   -0.14    0.12
   8   0   1    0.08    0.14
  -8   0  -1    0.05    0.12
  -8   0  -1    0.12    0.11
  -8   0  -1   -0.01    0.14
   8   1   1    1.85    0.24
   8   1   1    1.07    0.25
   8   1   1    1.34    0.25
   8   1   1    1.14    0.23
   8   1   1    1.53    0.22
   8   1   1    1.35    0.37
   8   1   1    2.17    0.43
  -8  -1  -1    1.71    0.21
   8   2   1    4.08    0.36
   8   2   1    3.34    0.38
   8   2   1    3.73    0.51
   8   2   1    4.17    0.42
   8   2   1    3.62    0.37
   8   2   1    3.33    0.39
   8   3   1    3.00    0.33
   8   3   1    2.11    0.31
   8   3   1    2.33    0.35
   8   3   1    2.60    0.28
   8   3   1    2.42    0.40
   8   3   1    2.02    0.31
   8   4   1    9.67    0.74
   8   4   1    9.61    0.71
   8   4   1    8.62    0.77
   8   4   1    7.64    0.70
   8   5   1   -0.05    0.14
   8   5   1    0.21    0.22
   8   6   1    8.88    0.76
   8   7   1    0.87    0.27
   8   8   1    0.07    0.49
   8   8   1    0.41    0.23
   8   9   1    0.59    0.21
   9  -9   1    0.18    0.32
   9  -9   1    0.40    0.15
  -9   9  -1    0.41    0.17
  -9   9  -1    0.83    0.34
   9  -8   1    0.22    0.16
   9  -8   1   -0.07    0.35
   9  -8   1   -0.07    0.18
   9  -8   1    0.23    0.24
  -9   8  -1    0.27    0.22
  -9   8  -1   -0.01    0.22
  -9   8  -1   -0.10    0.21
   9  -7   1    0.20    0.50
   9  -7   1    1.18    0.26
   9  -7   1    1.60    0.27
   9  -7   1    1.71    0.36
  -9   7  -1    1.71    0.32
  -9   7  -1    1.40    0.41
  -9   7  -1    1.05    0.30
  -9   7  -1    1.30    0.31
  -9   7  -1    0.78    0.22
  -9   7  -1    1.00    0.26
  -9   7  -1    1.19    0.29
   9  -6   1    0.90    0.84
   9  -6   1    2.59    0.36
   9  -6   1    2.25    0.31
  -9   6  -1    2.18    0.37
  -9   6  -1    1.72    0.31
  -9   6  -1    2.62    0.39
  -9   6  -1    1.71    0.33
  -9   6  -1    1.06    0.31
  -9   6  -1    2.00    0.38
  -9   6  -1    1.68    0.28
   9  -5   1    4.86    0.58
   9  -5   1    5.12    0.58
   9  -5   1    5.90    0.53
   9  -5   1    4.73    0.49
   9  -5   1    1.80    0.98
   9  -5   1    5.46    0.50
  -9   5  -1    6.41    0.56
  -9   5  -1    4.37    0.55
  -9   5  -1    5.33    0.57
  -9   5  -1    4.02    0.61
  -9   5  -1    5.34    0.54
   9  -4   1    2.67    0.35
   9  -4   1    2.82    0.44
   9  -4   1    2.30    1.01
   9  -4   1    3.25    0.47
   9  -4   1    3.27    0.37
   9  -4   1    2.96    0.38
  -9   4  -1    3.38    0.40
  -9   4  -1    2.65    0.40
  -9   4  -1    2.53    0.34
  -9   4  -1    2.07    0.37
  -9   4  -1    2.77    0.40
  -9   4  -1    3.09    0.43
   9  -3   1    0.25    0.86
   9  -3   1    1.17    0.24
   9  -3   1    0.78    0.24
   9  -3   1    0.95    0.22
   9  -3   1    0.64    0.22
   9  -3   1    0.87    0.29
   9  -3   1    0.76    0.21
  -9   3  -1    0.64    0.24
  -9   3  -1    0.17    0.23
  -9   3  -1    0.80    0.26
  -9   3  -1    0.84    0.25
  -9   3  -1    0.66    0.25
  -9   3  -1    0.67    0.20
   9  -2   1    0.34    0.17
   9  -2   1    0.10    0.21
   9  -2   1    0.57    0.21
   9  -2   1    0.72    0.26
   9  -2   1    0.26    0.22
   9  -2   1    0.33    0.19
   9  -2   1    0.25    0.18
   9  -2   1   -0.98    0.70
   9  -2   1    0.30    0.18
  -9   2  -1    0.16    0.18
  -9   2  -1    0.50    0.20
  -9   2  -1    0.28    0.24
  -9   2  -1    0.38    0.20
  -9   2  -1    0.45    0.17
   9  -1   1    0.71    0.19
   9  -1   1    0.93    0.23
   9  -1   1    0.89    0.20
   9  -1   1    0.73    0.20
   9  -1   1    0.66    0.24
   9  -1   1    0.77    0.23
   9  -1   1   -0.87    0.72
   9  -1   1    0.55    0.25
  -9   1  -1    0.71    0.18
  -9   1  -1    0.74    0.20
  -9   1  -1    0.45    0.19
  -9   1  -1    1.10    0.26
   9   0   1    0.12    0.18
   9   0   1    0.31    0.15
   9   0   1   -0.14    0.87
   9   0   1    1.17    0.45
   9   0   1    0.36    0.18
   9   0   1    0.20    0.23
   9   0   1    0.14    0.16
   9   0   1    0.23    0.18
  -9   0  -1    0.13    0.14
  -9   0  -1    0.42    0.16
   9   1   1    0.43    0.21
   9   1   1   -0.49    0.74
   9   1   1    0.35    0.21
   9   1   1    0.75    0.22
   9   1   1    0.72    0.20
   9   1   1    1.65    0.43
   9   1   1    0.59    0.17
  -9  -1  -1    0.69    0.16
   9   2   1    0.32    0.21
   9   2   1    0.18    0.15
   9   2   1    0.51    0.21
   9   2   1    0.85    0.37
   9   2   1   -0.14    0.22
   9   2   1    0.22    0.18
   9   3   1    0.62    0.18
   9   3   1    0.33    0.36
   9   3   1    0.80    0.23
   9   4   1    2.29    0.46
   9   4   1    2.59    0.30
   9   7   1    1.36    0.32
   9   8   1    0.03    0.18
  10  -9   1   -0.05    0.10
 -10   9  -1   -0.14    0.11
  10  -8   1    0.21    0.14
 -10   8  -1    0.59    0.19
 -10   8  -1    0.15    0.22
 -10   8  -1    0.61    0.21
  10  -7   1    0.00    0.33
  10  -7   1    0.21    0.18
  10  -7   1    0.08    0.15
 -10   7  -1    0.10    0.22
 -10   7  -1    0.07    0.21
 -10   7  -1    0.06    0.20
 -10   7  -1   -0.17    0.16
 -10   7  -1   -0.14    0.18
  10  -6   1    0.17    0.19
  10  -6   1   -0.17    0.23
  10  -6   1    0.00    0.66
  10  -6   1    0.04    0.16
 -10   6  -1   -0.10    0.15
 -10   6  -1    0.20    0.21
 -10   6  -1    0.54    0.24
 -10   6  -1    0.48    0.27
 -10   6  -1    0.04    0.27
  10  -5   1    1.07    0.24
  10  -5   1    0.87    0.23
  10  -5   1    0.77    0.79
  10  -5   1    0.72    0.33
 -10   5  -1    1.03    0.31
 -10   5  -1    1.07    0.30
 -10   5  -1    1.13    0.31
 -10   5  -1    1.50    0.27
 -10   5  -1    0.77    0.27
  10  -4   1    0.33    0.19
  10  -4   1    0.44    0.23
  10  -4   1    0.12    0.31
  10  -4   1    0.95    0.88
  10  -4   1    0.16    0.19
 -10   4  -1    0.60    0.26
 -10   4  -1    0.26    0.23
 -10   4  -1    0.42    0.23
 -10   4  -1    0.54    0.29
  10  -3   1    3.20    0.37
  10  -3   1    0.18    1.00
  10  -3   1    3.13    0.37
  10  -3   1    3.11    0.39
  10  -3   1    3.13    0.47
 -10   3  -1    3.89    0.42
 -10   3  -1    1.71    0.37
 -10   3  -1    3.40    0.45
 -10   3  -1    4.58    0.45
  10  -2   1    0.17    0.19
  10  -2   1    0.03    0.20
  10  -2   1   -0.06    0.84
  10  -2   1    0.05    0.21
  10  -2   1    0.32    0.20
  10  -2   1    0.14    0.21
  10  -2   1    0.49    0.31
 -10   2  -1    0.29    0.22
 -10   2  -1    0.27    0.23
 -10   2  -1   -0.09    0.18
 -10   2  -1    0.03    0.23
  10  -1   1    1.27    0.27
  10  -1   1    0.97    0.26
  10  -1   1    0.38    0.19
  10  -1   1    1.09    0.31
  10  -1   1   -0.18    0.80
 -10   1  -1    0.66    0.27
 -10   1  -1    0.66    0.22
 -10   1  -1    0.93    0.25
 -10   1  -1    0.79    0.25
  10   0   1    0.35    0.90
  10   0   1    0.47    0.20
  10   0   1    0.42    0.28
  10   0   1    0.53    0.25
  10   0   1    0.73    0.22
 -10   0  -1    0.37    0.18
 -10   0  -1    0.68    0.25
  10   1   1    0.46    0.24
  10   1   1    0.51    0.19
  10   1   1    0.86    0.26
  10   1   1    1.02    0.50
  10   1   1    0.80    0.30
  10   2   1    0.37    0.50
  10   2   1   -0.06    0.21
  10   2   1   -0.36    0.22
  10   2   1   -0.06    0.15
  10   3   1    3.25    0.63
  10   3   1    2.79    0.33
  10   4   1    0.17    0.15
  10   5   1    0.70    0.20
  11  -8   1    0.05    0.11
 -11   8  -1   -0.05    0.12
  11  -7   1   -0.26    0.12
  11  -7   1    0.08    0.13
 -11   7  -1    0.11    0.17
 -11   7  -1    0.06    0.21
  11  -6   1   -0.16    0.14
  11  -6   1   -0.07    0.14
  11  -6   1    0.00    0.15
 -11   6  -1    0.19    0.20
 -11   6  -1    0.19    0.18
 -11   6  -1   -0.05    0.20
 -11   6  -1    0.02    0.19
 -11   6  -1    0.10    0.15
  11  -5   1    0.13    0.17
  11  -5   1    0.12    0.17
  11  -5   1   -0.10    0.18
 -11   5  -1   -0.40    0.22
 -11   5  -1    0.25    0.22
 -11   5  -1    0.25    0.21
 -11   5  -1    0.08    0.16
 -11   5  -1    0.26    0.22
  11  -4   1   -0.07    0.17
  11  -4   1    0.19    0.19
  11  -4   1   -0.07    0.70
  11  -4   1   -0.05    0.19
 -11   4  -1   -0.09    0.20
 -11   4  -1   -0.25    0.22
 -11   4  -1    0.15    0.17
 -11   4  -1    0.34    0.22
  11  -3   1    0.40    0.85
  11  -3   1   -0.22    0.19
  11  -3   1   -0.02    0.17
  11  -3   1    0.56    0.29
  11  -3   1   -0.01    0.17
 -11   3  -1   -0.11    0.22
 -11   3  -1   -0.29    0.18
 -11   3  -1    0.57    0.24
 -11   3  -1    0.02    0.22
  11  -2   1    0.05    0.18
  11  -2   1   -0.08    0.79
  11  -2   1   -0.20    0.17
  11  -2   1   -0.19    0.26
 -11   2  -1   -0.49    0.21
 -11   2  -1    0.24    0.22
 -11   2  -1   -0.14    0.20
  11  -1   1    0.32    0.22
  11  -1   1    0.18    0.20
  11  -1   1    0.13    0.21
  11  -1   1   -0.25    0.77
  11  -1   1   -0.04    0.26
 -11   1  -1    0.03    0.22
  11   0   1    0.45    0.23
  11   0   1    0.37    0.21
  11   0   1    0.66    0.28
 -11   0  -1    0.39    0.24
  11   1   1   -0.33    0.23
  11   1   1    0.05    0.17
  11   2   1   -0.15    0.17
  11   2   1    0.18    0.29
  11   3   1    0.15    0.15
  11   4   1   -0.01    0.15
  12  -6   1    0.17    0.13
 -12   6  -1    0.13    0.16
  12  -5   1    0.06    0.13
  12  -5   1    0.20    0.15
 -12   5  -1    0.25    0.19
 -12   5  -1    0.36    0.20
 -12   5  -1   -0.16    0.16
 -12   5  -1    0.15    0.15
  12  -4   1   -0.10    0.14
  12  -4   1    0.04    0.15
 -12   4  -1    0.17    0.23
 -12   4  -1    0.01    0.14
 -12   4  -1    0.04    0.18
 -12   4  -1   -0.12    0.15
 -12   4  -1    0.05    0.18
  12  -3   1    0.17    0.16
  12  -3   1    0.11    0.15
 -12   3  -1   -0.02    0.15
 -12   3  -1   -0.07    0.18
 -12   3  -1    0.11    0.21
 -12   3  -1    0.18    0.18
  12  -2   1   -0.03    0.15
  12  -2   1   -0.08    0.24
 -12   2  -1    0.34    0.22
 -12   2  -1    0.04    0.18
  12  -1   1    0.07    0.19
  12  -1   1    0.57    0.27
 -12   1  -1   -0.02    0.18
 -12   1  -1   -0.13    0.18
  12   0   1   -0.03    0.24
  12   0   1    0.09    0.19
 -12   0  -1    0.17    0.17
  12   1   1   -0.18    0.20
  12   1   1    0.26    0.18
  12   2   1    0.04    0.17
 -13   4  -1   -0.27    0.12
 -13   3  -1    0.14    0.15
 -13   2  -1    0.06    0.13
 -13   2  -1    0.31    0.16
 -13   1  -1    0.25    0.15
  13   0   1    0.03    0.17
 -13   0  -1   -0.22    0.12
  13   1   1    0.09    0.17
  13   2  -2    0.01    0.18
  13   1  -2    0.27    0.19
  13   0  -2    0.10    0.21
 -13   1   2    0.18    0.16
  13  -1  -2   -0.05    0.19
 -13   2   2   -0.15    0.13
  13  -2  -2   -0.15    0.20
  13  -2  -2    0.04    0.14
 -13   3   2   -0.18    0.19
  13  -3  -2    0.11    0.14
  13  -3  -2    0.03    0.18
  13  -4  -2   -0.19    0.11
  13  -5  -2    0.09    0.10
  12   4  -2   -0.40    0.41
  12   3  -2   -0.22    0.21
  12   3  -2   -0.12    0.39
  12   2  -2   -0.08    0.23
  12   1  -2    0.15    0.25
 -12   0   2    0.36    0.17
  12   0  -2   -0.09    0.24
 -12   1   2   -0.21    0.22
 -12   1   2    0.43    0.18
  12  -1  -2   -0.11    0.16
  12  -1  -2    0.17    0.26
 -12   2   2   -0.17    0.18
 -12   2   2   -0.01    0.17
  12  -2  -2    0.17    0.17
  12  -2  -2    0.52    0.30
 -12   3   2    0.01    0.17
 -12   3   2   -0.11    0.17
 -12   3   2   -0.07    0.22
  12  -3  -2    0.34    0.27
  12  -3  -2    0.04    0.16
 -12   4   2    0.26    0.18
 -12   4   2    0.06    0.17
 -12   4   2   -0.32    0.15
 -12   4   2    0.18    0.21
  12  -4  -2    0.01    0.16
  12  -4  -2    0.02    0.23
 -12   5   2   -0.10    0.14
 -12   5   2   -0.15    0.14
 -12   5   2    0.26    0.19
 -12   5   2    0.18    0.15
  12  -5  -2    0.11    0.15
 -12   6   2    0.05    0.13
  12  -6  -2    0.20    0.12
  11   6  -2   -0.79    0.30
  11   5  -2    0.41    0.40
  11   4  -2    0.56    0.39
  11   3  -2   -0.12    0.21
  11   3  -2   -0.05    0.41
  11   3  -2    0.08    0.17
  11   2  -2    0.93    0.43
  11   2  -2    0.15    0.25
  11   2  -2    0.18    0.17
  11   1  -2    0.76    0.44
  11   1  -2   -0.51    0.20
 -11   0   2    0.01    0.16
  11   0  -2    0.17    0.26
 -11   1   2   -0.30    0.20
 -11   1   2    0.00    0.18
  11  -1  -2    0.30    0.31
  11  -1  -2    0.00    0.18
 -11   2   2    0.23    0.20
 -11   2   2    0.19    0.23
 -11   2   2    0.12    0.23
  11  -2  -2    0.08    0.19
  11  -2  -2    0.95    0.34
 -11   3   2    0.24    0.24
 -11   3   2   -0.04    0.21
 -11   3   2    0.00    0.19
 -11   3   2    0.53    0.23
  11  -3  -2    0.03    0.28
  11  -3  -2    0.16    0.21
 -11   4   2    0.47    0.23
 -11   4   2    0.68    0.27
 -11   4   2    0.65    0.23
 -11   4   2    0.30    0.21
 -11   4   2    0.57    0.21
  11  -4  -2    0.35    0.19
  11  -4  -2    0.59    0.29
  11  -4  -2    0.66    0.24
  11  -4  -2    0.07    0.26
 -11   5   2    0.42    0.20
 -11   5   2    0.12    0.20
 -11   5   2    0.11    0.23
 -11   5   2    0.23    0.22
 -11   5   2    0.07    0.24
  11  -5  -2    0.23    0.25
  11  -5  -2    0.10    0.18
  11  -5  -2   -0.08    0.26
  11  -5  -2    0.17    0.18
 -11   6   2   -0.02    0.16
 -11   6   2    0.14    0.23
 -11   6   2   -0.20    0.19
 -11   6   2    0.03    0.19
 -11   6   2    0.12    0.18
  11  -6  -2    0.19    0.17
  11  -6  -2    0.27    0.17
 -11   7   2   -0.06    0.16
 -11   7   2    0.09    0.18
 -11   7   2    0.02    0.21
  11  -7  -2    0.15    0.13
 -11   8   2   -0.19    0.12
  11  -8  -2   -0.01    0.11
  10   6  -2    0.46    0.33
  10   5  -2    0.15    0.35
  10   4  -2    0.10    0.17
  10   4  -2    0.11    0.33
  10   3  -2    0.55    0.25
  10   3  -2    0.66    0.38
  10   3  -2    0.59    0.18
  10   2  -2    0.46    0.18
  10   2  -2    0.67    0.39
  10   2  -2    1.01    0.26
  10   1  -2   -0.06    0.14
  10   1  -2    0.02    0.21
  10   1  -2    0.27    0.40
  10   1  -2   -0.26    0.26
 -10   0   2    0.40    0.21
 -10   0   2    0.43    0.18
  10   0  -2    1.76    0.52
  10   0  -2    0.36    0.20
  10   0  -2    0.53    0.27
  10   0  -2    0.23    0.17
 -10   1   2   -0.19    0.17
 -10   1   2   -0.08    0.18
 -10   1   2    0.03    0.22
  10  -1  -2   -0.18    0.16
  10  -1  -2   -0.03    0.25
 -10   2   2    0.38    0.23
 -10   2   2    0.57    0.24
 -10   2   2    1.06    0.24
 -10   2   2    0.67    0.23
 -10   2   2    0.84    0.23
  10  -2  -2    0.10    0.30
  10  -2  -2    1.01    0.33
  10  -2  -2    0.96    0.25
  10  -2  -2    0.89    0.24
 -10   3   2    0.37    0.23
 -10   3   2    0.63    0.26
 -10   3   2    0.15    0.20
 -10   3   2    0.50    0.21
 -10   3   2    0.87    0.24
 -10   3   2    0.83    0.29
 -10   3   2    0.56    0.22
  10  -3  -2    0.85    0.34
  10  -3  -2    0.17    0.22
  10  -3  -2    0.47    0.29
  10  -3  -2    0.57    0.23
 -10   4   2    0.04    0.20
 -10   4   2    0.16    0.23
 -10   4   2   -0.06    0.23
 -10   4   2    0.21    0.22
 -10   4   2    0.20    0.30
 -10   4   2   -0.39    0.21
  10  -4  -2    0.36    0.20
  10  -4  -2   -0.07    0.31
  10  -4  -2    0.16    0.22
  10  -4  -2    0.09    0.27
 -10   5   2    0.05    0.22
 -10   5   2    0.08    0.20
 -10   5   2    0.75    0.31
 -10   5   2    0.21    0.25
 -10   5   2    0.35    0.25
 -10   5   2    0.71    0.25
  10  -5  -2    0.31    0.29
  10  -5  -2    0.23    0.20
  10  -5  -2    0.42    0.31
  10  -5  -2    0.05    0.20
 -10   6   2    0.54    0.25
 -10   6   2    0.93    0.25
 -10   6   2    0.76    0.28
 -10   6   2    0.44    0.21
 -10   6   2    0.46    0.28
  10  -6  -2    0.17    0.26
  10  -6  -2    0.59    0.21
  10  -6  -2    0.44    0.49
  10  -6  -2    0.58    0.22
 -10   7   2   -0.09    0.16
 -10   7   2    0.18    0.20
 -10   7   2    0.14    0.22
 -10   7   2    0.43    0.25
 -10   7   2    0.34    0.21
  10  -7  -2   -0.03    0.25
  10  -7  -2    0.33    0.17
  10  -7  -2    0.09    0.43
  10  -7  -2    0.04    0.18
 -10   8   2    0.34    0.19
 -10   8   2   -0.01    0.19
 -10   8   2    0.34    0.19
  10  -8  -2    0.02    0.34
  10  -8  -2    0.36    0.15
 -10   9   2    0.06    0.13
  10  -9  -2    0.09    0.13
   9   9  -2   -0.80    0.41
   9   8  -2   -0.11    0.34
   9   7  -2    0.61    0.51
   9   6  -2    0.61    0.32
   9   5  -2    2.35    0.44
   9   4  -2    2.88    0.40
   9   4  -2    2.38    0.30
   9   4  -2    4.25    0.59
   9   3  -2    0.73    0.33
   9   3  -2    0.72    0.22
   9   3  -2    0.47    0.21
   9   3  -2    0.64    0.19
   9   2  -2    1.63    0.29
   9   2  -2    1.79    0.31
   9   2  -2    1.73    0.45
   9   2  -2    2.23    0.31
   9   2  -2    1.40    0.23
  -9  -1   2    0.31    0.15
   9   1  -2    0.66    0.17
   9   1  -2    0.54    0.23
   9   1  -2    0.36    0.22
   9   1  -2    0.67    0.22
   9   1  -2    0.94    0.37
  -9   0   2    0.91    0.20
   9   0  -2    0.80    0.21
   9   0  -2    1.84    0.49
   9   0  -2    0.91    0.24
   9   0  -2    0.61    0.23
   9   0  -2    1.03    0.27
   9   0  -2    0.87    0.20
  -9   1   2    0.78    0.19
  -9   1   2    0.83    0.23
   9  -1  -2    0.40    0.17
   9  -1  -2    0.24    0.22
   9  -1  -2    0.57    0.22
   9  -1  -2    1.46    0.44
   9  -1  -2    0.68    0.25
   9  -1  -2    0.66    0.20
   9  -1  -2    0.41    0.19
   9  -1  -2    0.59    0.79
  -9   2   2    1.56    0.29
  -9   2   2    1.92    0.30
  -9   2   2    1.43    0.26
  -9   2   2    1.76    0.29
  -9   2   2    2.76    0.53
   9  -2  -2    2.23    0.34
   9  -2  -2    1.87    0.27
   9  -2  -2    1.72    0.29
   9  -2  -2    1.71    0.33
   9  -2  -2    1.64    1.04
   9  -2  -2    2.27    0.37
   9  -2  -2    2.50    0.38
  -9   3   2    0.92    0.23
  -9   3   2    0.36    0.23
  -9   3   2    0.47    0.20
  -9   3   2    0.69    0.24
  -9   3   2    0.74    0.27
  -9   3   2    0.54    0.21
  -9   3   2    0.14    0.20
   9  -3  -2    0.37    0.21
   9  -3  -2    0.56    0.30
   9  -3  -2    0.54    0.21
   9  -3  -2    0.25    0.76
   9  -3  -2    1.25    0.32
   9  -3  -2    0.64    0.22
  -9   4   2    2.98    0.44
  -9   4   2    3.46    0.43
  -9   4   2    4.12    0.43
  -9   4   2    3.07    0.43
  -9   4   2    3.75    0.41
  -9   4   2    3.96    0.41
  -9   4   2    2.48    0.38
  -9   4   2    3.30    0.38
   9  -4  -2    1.86    1.05
   9  -4  -2    2.87    0.44
   9  -4  -2    2.53    0.37
   9  -4  -2    2.83    0.37
   9  -4  -2    1.41    0.97
   9  -4  -2    3.43    0.50
   9  -4  -2    2.58    0.36
  -9   5   2    2.61    0.38
  -9   5   2    2.48    0.42
  -9   5   2    1.97    0.36
  -9   5   2    2.14    0.38
  -9   5   2    2.82    0.34
  -9   5   2    2.61    0.40
  -9   5   2    1.65    0.33
  -9   5   2    1.87    0.35
   9  -5  -2    2.75    0.34
   9  -5  -2    2.13    0.41
   9  -5  -2    2.08    0.34
   9  -5  -2    2.80    0.36
   9  -5  -2    2.19    0.40
   9  -5  -2    1.23    0.63
  -9   6   2    0.42    0.28
  -9   6   2    0.63    0.25
  -9   6   2    0.11    0.29
  -9   6   2    0.11    0.18
  -9   6   2    0.57    0.27
  -9   6   2   -0.11    0.23
   9  -6  -2    0.65    0.23
   9  -6  -2    0.26    0.31
   9  -6  -2    0.09    0.50
   9  -6  -2    0.43    0.22
  -9   7   2    3.83    0.46
  -9   7   2    2.68    0.36
  -9   7   2    2.53    0.37
  -9   7   2    2.23    0.51
  -9   7   2    3.18    0.42
  -9   7   2    2.78    0.40
   9  -7  -2    1.74    0.31
   9  -7  -2    2.32    0.43
   9  -7  -2    2.58    0.36
   9  -7  -2    2.12    0.75
  -9   8   2    0.82    0.25
  -9   8   2    0.52    0.20
  -9   8   2    1.08    0.29
  -9   8   2    0.95    0.25
   9  -8  -2    0.56    0.31
   9  -8  -2    0.81    0.22
   9  -8  -2    1.04    0.23
   9  -8  -2    0.31    0.45
  -9   9   2    0.19    0.17
  -9   9   2   -0.06    0.21
  -9   9   2    0.35    0.19
   9  -9  -2   -0.36    0.29
   9  -9  -2   -0.01    0.13
  -9  10   2    0.24    0.13
   8  10  -2   -0.44    0.28
   8   9  -2    0.21    0.35
   8   8  -2   -0.01    0.33
   8   7  -2    0.17    0.33
   8   7  -2    0.40    0.27
   8   6  -2    0.33    0.28
   8   6  -2    0.14    0.31
   8   5  -2    3.00    0.47
   8   4  -2    0.83    0.20
   8   4  -2    1.15    0.20
   8   4  -2    1.21    0.24
   8   4  -2    1.06    0.26
   8   4  -2    1.37    0.32
   8   3  -2    1.35    0.26
   8   3  -2    1.59    0.34
   8   3  -2    1.25    0.24
   8   3  -2    1.69    0.21
   8   3  -2    1.68    0.25
   8   2  -2    1.00    0.18
   8   2  -2    1.17    0.22
   8   2  -2    1.43    0.33
   8   2  -2    1.28    0.22
   8   2  -2    1.16    0.24
  -8  -1   2    1.97    0.23
   8   1  -2    1.58    0.23
   8   1  -2    2.52    0.40
   8   1  -2    1.88    0.28
   8   1  -2    2.01    0.29
   8   1  -2    1.99    0.30
  -8   0   2    0.86    0.17
   8   0  -2    0.77    0.15
   8   0  -2    0.67    0.18
   8   0  -2    0.66    0.20
   8   0  -2    0.97    0.32
   8   0  -2    0.47    0.19
   8   0  -2    0.92    0.19
   8   0  -2    0.76    0.21
  -8   1   2    1.88    0.27
  -8   1   2    2.31    0.25
  -8   1   2    1.73    0.25
   8  -1  -2    1.79    0.26
   8  -1  -2    2.11    0.25
   8  -1  -2    2.19    0.28
   8  -1  -2    2.08    0.46
   8  -1  -2    2.17    0.31
   8  -1  -2    1.46    0.28
   8  -1  -2    1.78    0.31
   8  -1  -2    2.30    0.34
  -8   2   2    1.28    0.21
  -8   2   2    1.11    0.22
  -8   2   2    0.96    0.20
  -8   2   2    0.83    0.19
  -8   2   2    1.03    0.24
   8  -2  -2    0.92    0.20
   8  -2  -2    1.23    0.26
   8  -2  -2    1.03    0.23
   8  -2  -2    1.00    0.24
   8  -2  -2    1.49    0.87
   8  -2  -2    1.39    0.44
   8  -2  -2    1.18    0.23
   8  -2  -2    1.16    0.24
   8  -2  -2    1.44    0.24
   8  -2  -2    1.45    0.22
  -8   3   2    1.74    0.29
  -8   3   2    1.65    0.28
  -8   3   2    1.68    0.25
  -8   3   2    1.85    0.29
  -8   3   2    1.94    0.30
  -8   3   2    2.13    0.32
   8  -3  -2    1.56    0.26
   8  -3  -2    1.71    0.31
   8  -3  -2    2.99    0.98
   8  -3  -2    1.86    0.28
   8  -3  -2    1.64    0.31
   8  -3  -2    1.74    0.33
   8  -3  -2    1.05    0.56
   8  -3  -2    2.35    0.34
   8  -3  -2    1.92    0.28
  -8   4   2    1.57    0.26
  -8   4   2    1.29    0.28
  -8   4   2    0.95    0.21
  -8   4   2    1.18    0.23
  -8   4   2    1.23    0.29
  -8   4   2    1.43    0.24
  -8   4   2    0.80    0.24
  -8   4   2    1.20    0.25
   8  -4  -2    1.29    0.32
   8  -4  -2    0.83    0.25
   8  -4  -2    0.59    0.53
   8  -4  -2    0.96    0.24
   8  -4  -2    0.41    0.80
   8  -4  -2    1.16    0.26
   8  -4  -2    1.44    0.30
   8  -4  -2    1.07    0.25
   8  -4  -2    1.20    0.25
   8  -4  -2    1.00    0.29
  -8   5   2    2.78    0.39
  -8   5   2    2.50    0.39
  -8   5   2    2.62    0.33
  -8   5   2    3.14    0.42
  -8   5   2    3.29    0.47
  -8   5   2    2.39    0.33
  -8   5   2    2.63    0.37
  -8   5   2    3.10    0.37
   8  -5  -2    2.18    0.76
   8  -5  -2    2.13    0.35
   8  -5  -2    2.70    0.35
   8  -5  -2    2.58    0.41
   8  -5  -2    1.91    0.90
   8  -5  -2    3.14    0.46
   8  -5  -2    2.84    0.39
   8  -5  -2    2.15    0.34
  -8   6   2   -0.10    0.24
  -8   6   2    0.47    0.27
  -8   6   2    0.47    0.20
  -8   6   2    0.58    0.29
  -8   6   2    0.23    0.25
  -8   6   2   -0.22    0.22
  -8   6   2    0.53    0.19
  -8   6   2    0.12    0.24
  -8   6   2   -0.05    0.20
   8  -6  -2    0.11    0.21
   8  -6  -2    0.33    0.23
   8  -6  -2    0.18    0.20
   8  -6  -2    0.33    0.20
   8  -6  -2    0.27    0.26
   8  -6  -2    0.15    0.52
   8  -6  -2    0.37    0.22
  -8   7   2    0.39    0.27
  -8   7   2    0.27    0.25
  -8   7   2    0.09    0.18
  -8   7   2    0.21    0.21
  -8   7   2    0.49    0.29
  -8   7   2    1.06    0.35
  -8   7   2    0.24    0.27
   8  -7  -2    0.29    0.21
   8  -7  -2    0.47    0.22
   8  -7  -2    0.13    0.26
   8  -7  -2    0.35    0.24
   8  -7  -2    0.41    0.22
   8  -7  -2    0.03    0.48
  -8   8   2    0.39    0.20
  -8   8   2    0.84    0.29
  -8   8   2    0.90    0.28
  -8   8   2    0.77    0.30
  -8   8   2    0.71    0.40
   8  -8  -2    0.91    0.22
   8  -8  -2    0.58    0.55
   8  -8  -2    0.45    0.24
   8  -8  -2    0.37    0.32
   8  -8  -2    0.92    0.33
   8  -8  -2    0.56    0.20
  -8   9   2    0.38    0.22
  -8   9   2    0.07    0.20
  -8   9   2    0.39    0.22
   8  -9  -2    0.47    0.32
   8  -9  -2   -0.06    0.15
   8  -9  -2    0.09    0.15
   8  -9  -2   -0.12    0.38
  -8  10   2   -0.04    0.15
   8 -10  -2   -0.20    0.34
   7  10  -2    0.05    0.31
   7  10  -2    0.00    0.16
   7   9  -2    0.07    0.19
   7   9  -2   -0.07    0.34
   7   8  -2   -0.09    0.35
   7   8  -2   -0.12    0.20
   7   7  -2    1.21    0.43
   7   7  -2    1.36    0.36
   7   7  -2    1.75    0.30
   7   7  -2    1.53    0.29
   7   6  -2    6.87    0.70
   7   6  -2    7.73    0.79
   7   5  -2    0.73    0.28
   7   5  -2    0.60    0.21
   7   5  -2    0.50    0.18
   7   5  -2    0.38    0.29
   7   4  -2    4.01    0.41
   7   4  -2    3.83    0.39
   7   4  -2    3.86    0.37
   7   4  -2    3.33    0.51
   7   4  -2    4.70    0.49
   7   3  -2    1.86    0.27
   7   3  -2    1.62    0.27
   7   3  -2    1.79    0.32
   7   3  -2    1.87    0.24
   7   3  -2    2.03    0.21
   7   2  -2    6.53    0.60
   7   2  -2    6.99    0.56
   7   2  -2    7.15    0.59
   7   2  -2    8.27    0.68
   7   2  -2    8.10    0.61
  -7  -1   2    2.96    0.27
   7   1  -2    2.72    0.40
   7   1  -2    3.04    0.30
   7   1  -2    3.41    0.33
   7   1  -2    2.95    0.28
   7   1  -2    3.55    0.30
   7   1  -2    2.30    0.29
  -7   0   2    0.06    0.09
   7   0  -2   -0.06    0.10
   7   0  -2   -0.18    0.10
   7   0  -2   -0.20    0.11
   7   0  -2   -0.14    0.12
   7   0  -2    0.05    0.21
   7   0  -2    0.08    0.12
   7   0  -2   -0.11    0.09
   7   0  -2   -0.24    0.11
  -7   1   2    2.78    0.30
  -7   1   2    3.33    0.29
  -7   1   2    2.88    0.29
  -7   1   2    2.97    0.31
   7  -1  -2    3.41    0.34
   7  -1  -2    2.76    0.29
   7  -1  -2    3.14    0.35
   7  -1  -2    3.04    0.33
   7  -1  -2    2.82    0.27
   7  -1  -2    2.80    0.32
   7  -1  -2    3.79    0.49
   7  -1  -2    3.10    0.33
   7  -1  -2    2.61    0.28
  -7   2   2    6.11    0.56
  -7   2   2    7.92    0.57
  -7   2   2    7.83    0.57
  -7   2   2    7.03    0.58
  -7   2   2    6.74    0.57
   7  -2  -2    7.83    0.56
   7  -2  -2    7.00    0.56
   7  -2  -2    7.27    0.61
   7  -2  -2    6.70    0.59
   7  -2  -2    6.25    0.75
   7  -2  -2    7.51    0.60
   7  -2  -2    6.86    0.61
   7  -2  -2    7.04    0.57
  -7   3   2    2.32    0.30
  -7   3   2    2.23    0.28
  -7   3   2    2.43    0.28
  -7   3   2    1.59    0.25
  -7   3   2    2.14    0.25
   7  -3  -2    1.66    0.25
   7  -3  -2    1.64    0.26
   7  -3  -2    2.04    0.30
   7  -3  -2    2.00    0.30
   7  -3  -2    1.83    0.25
   7  -3  -2    1.84    0.27
  -7   4   2    4.75    0.44
  -7   4   2    4.34    0.44
  -7   4   2    4.81    0.42
  -7   4   2    4.31    0.43
  -7   4   2    4.17    0.46
  -7   4   2    4.75    0.51
  -7   4   2    4.64    0.41
   7  -4  -2    4.35    0.47
   7  -4  -2    4.94    0.43
   7  -4  -2    4.11    0.41
   7  -4  -2    3.54    0.47
   7  -4  -2    5.02    0.49
   7  -4  -2    4.92    0.87
   7  -4  -2    4.67    0.42
   7  -4  -2    3.82    0.42
  -7   5   2    1.06    0.22
  -7   5   2    0.80    0.21
  -7   5   2    0.91    0.20
  -7   5   2    0.94    0.25
  -7   5   2    0.69    0.22
  -7   5   2    0.85    0.26
  -7   5   2    0.68    0.24
  -7   5   2    0.92    0.19
  -7   5   2    0.66    0.23
   7  -5  -2    0.91    0.22
   7  -5  -2    0.35    0.21
   7  -5  -2    0.49    0.17
   7  -5  -2    0.86    0.21
   7  -5  -2    0.78    0.22
   7  -5  -2    0.41    0.21
   7  -5  -2    1.39    0.67
   7  -5  -2    0.12    0.18
   7  -5  -2    0.90    0.25
   7  -5  -2    0.85    0.25
  -7   6   2    7.16    0.65
  -7   6   2    9.18    0.75
  -7   6   2    9.67    0.73
  -7   6   2    9.55    0.74
  -7   6   2    8.47    0.73
  -7   6   2    8.25    0.70
  -7   6   2    8.08    0.72
  -7   6   2    7.50    0.69
   7  -6  -2    8.35    0.76
   7  -6  -2    7.98    0.67
   7  -6  -2    8.41    0.67
   7  -6  -2    6.51    0.65
   7  -6  -2    8.23    0.72
   7  -6  -2    6.95    0.66
   7  -6  -2    7.00    0.69
   7  -6  -2    7.62    0.70
  -7   7   2    1.58    0.27
  -7   7   2    1.42    0.26
  -7   7   2    1.48    0.33
  -7   7   2    1.84    0.39
  -7   7   2    1.16    0.31
  -7   7   2    1.70    0.36
  -7   7   2    1.73    0.33
  -7   7   2    1.39    0.35
   7  -7  -2    1.45    0.27
   7  -7  -2    1.77    0.36
   7  -7  -2    1.48    0.32
   7  -7  -2    0.05    0.57
   7  -7  -2    0.39    0.24
   7  -7  -2    1.33    0.25
   7  -7  -2    2.09    0.28
   7  -7  -2    1.63    0.28
   7  -7  -2    1.93    0.36
  -7   8   2    0.15    0.23
  -7   8   2   -0.08    0.24
  -7   8   2    0.26    1.02
  -7   8   2   -0.13    0.22
  -7   8   2   -0.06    0.24
  -7   8   2    0.20    0.32
   7  -8  -2    0.12    0.27
   7  -8  -2    0.20    0.29
   7  -8  -2    0.02    0.18
   7  -8  -2    0.07    0.48
   7  -8  -2   -0.22    0.18
   7  -8  -2   -0.24    0.18
   7  -8  -2    0.09    0.19
  -7   9   2    0.34    0.24
  -7   9   2    0.47    0.97
  -7   9   2    0.65    0.26
  -7   9   2    0.20    0.21
   7  -9  -2    0.54    0.28
   7  -9  -2    0.21    0.17
   7  -9  -2    0.13    0.21
   7  -9  -2    0.18    0.51
   7  -9  -2    0.27    0.17
  -7  10   2    0.15    0.19
  -7  10   2    0.33    0.87
  -7  10   2    0.37    0.22
   7 -10  -2   -0.18    0.38
  -7  11   2    0.15    0.12
   7 -11  -2    0.04    0.29
   6  11  -2    0.46    0.29
   6  11  -2    0.05    0.15
   6  10  -2   -0.01    0.16
   6  10  -2   -0.18    0.32
   6   9  -2   -0.03    0.37
   6   9  -2   -0.01    0.20
   6   8  -2    0.87    0.24
   6   8  -2    0.14    0.29
   6   8  -2    0.80    0.41
   6   8  -2    0.97    0.28
   6   7  -2    0.56    0.34
   6   7  -2    0.47    0.20
   6   7  -2    0.39    0.23
   6   7  -2    0.53    0.28
   6   6  -2    1.45    0.24
   6   6  -2    0.97    0.36
   6   6  -2    2.17    0.37
   6   6  -2    2.22    0.30
   6   6  -2    1.20    0.25
   6   6  -2    1.68    0.26
   6   5  -2    4.52    0.58
   6   5  -2    4.60    0.42
   6   5  -2    4.25    0.42
   6   5  -2    4.51    0.41
   6   5  -2    4.53    0.44
   6   5  -2    4.40    0.50
   6   4  -2    4.26    0.46
   6   4  -2    4.03    0.39
   6   4  -2    3.71    0.36
   6   3  -2    0.39    0.15
   6   3  -2    0.48    0.13
   6   3  -2    0.67    0.11
   6   2  -2    1.68    0.19
   6   2  -2    1.83    0.23
   6   2  -2    1.73    0.21
  -6  -1   2   16.66    1.21
   6   1  -2   19.33    1.31
   6   1  -2   17.38    1.23
   6   1  -2   17.79    1.24
   6   1  -2   17.88    1.25
   6   1  -2   15.93    1.23
  -6   0   2    2.71    0.25
  -6   0   2    3.21    0.26
   6   0  -2    2.75    0.27
   6   0  -2    2.85    0.30
   6   0  -2    2.02    0.32
   6   0  -2    3.00    0.27
   6   0  -2    2.45    0.29
   6   0  -2    3.30    0.30
  -6   1   2   16.65    1.19
  -6   1   2   18.21    1.20
  -6   1   2   17.14    1.20
   6  -1  -2   17.64    1.20
   6  -1  -2   16.02    1.19
   6  -1  -2   18.02    1.22
   6  -1  -2   15.39    1.20
   6  -1  -2   17.37    1.26
   6  -1  -2   17.39    1.23
   6  -1  -2   15.71    1.23
   6  -1  -2   16.42    1.22
  -6   2   2    1.97    0.20
  -6   2   2    1.53    0.21
  -6   2   2    1.46    0.20
   6  -2  -2    1.72    0.20
   6  -2  -2    1.80    0.24
   6  -2  -2    2.00    0.19
   6  -2  -2    1.59    0.24
   6  -2  -2    1.67    0.25
   6  -2  -2    1.54    0.20
   6  -2  -2    1.23    0.19
  -6   3   2    0.36    0.13
  -6   3   2    0.66    0.13
  -6   3   2    0.55    0.14
  -6   3   2    0.36    0.13
  -6   3   2    0.53    0.15
  -6   3   2    0.64    0.16
   6  -3  -2    0.51    0.17
   6  -3  -2    0.57    0.16
   6  -3  -2    0.50    0.14
   6  -3  -2    0.61    0.15
   6  -3  -2    0.67    0.17
   6  -3  -2    0.50    0.12
   6  -3  -2    0.50    0.13
  -6   4   2    3.76    0.35
  -6   4   2    3.94    0.41
  -6   4   2    3.67    0.35
  -6   4   2    3.77    0.36
  -6   4   2    4.01    0.40
  -6   4   2    3.86    0.38
  -6   4   2    4.16    0.36
   6  -4  -2    4.38    0.37
   6  -4  -2    3.82    0.39
   6  -4  -2    4.09    0.41
   6  -4  -2    3.76    0.36
   6  -4  -2    4.12    0.37
   6  -4  -2    3.81    0.38
   6  -4  -2    3.99    0.36
   6  -4  -2    4.10    0.37
   6  -4  -2    3.70    0.38
   6  -4  -2    3.94    0.41
  -6   5   2    4.72    0.47
  -6   5   2    4.64    0.48
  -6   5   2    5.24    0.47
  -6   5   2    5.05    0.45
  -6   5   2    5.13    0.47
  -6   5   2    5.41    0.49
  -6   5   2    5.36    0.44
  -6   5   2    5.06    0.48
   6  -5  -2    5.14    0.47
   6  -5  -2    5.75    0.47
   6  -5  -2    4.94    0.49
   6  -5  -2    5.92    0.53
   6  -5  -2    5.79    0.47
   6  -5  -2    6.08    0.93
   6  -5  -2    4.82    0.48
   6  -5  -2    5.23    0.47
   6  -5  -2    5.53    0.50
   6  -5  -2    4.78    0.45
   6  -5  -2    4.70    0.50
  -6   6   2    1.41    0.28
  -6   6   2    2.00    0.25
  -6   6   2    2.88    1.14
  -6   6   2    1.33    0.27
  -6   6   2    1.80    0.30
  -6   6   2    2.38    0.36
  -6   6   2    1.96    0.33
  -6   6   2    1.25    0.22
  -6   6   2    2.13    0.30
  -6   6   2    1.68    0.29
   6  -6  -2    1.88    0.27
   6  -6  -2    2.02    0.31
   6  -6  -2    1.94    0.33
   6  -6  -2    1.69    0.27
   6  -6  -2    2.11    0.36
   6  -6  -2    1.79    0.32
   6  -6  -2    2.02    0.29
   6  -6  -2    1.82    0.26
   6  -6  -2    1.74    0.31
  -6   7   2    0.12    0.21
  -6   7   2    0.24    0.23
  -6   7   2    0.48    0.23
  -6   7   2    0.54    1.10
  -6   7   2    0.17    0.23
  -6   7   2   -0.19    0.22
  -6   7   2   -0.01    0.25
   6  -7  -2    0.41    0.25
   6  -7  -2    0.36    0.19
   6  -7  -2   -0.04    0.48
   6  -7  -2    0.29    0.19
   6  -7  -2   -0.06    0.16
   6  -7  -2    0.66    0.24
   6  -7  -2    0.20    0.22
   6  -7  -2    0.66    0.24
   6  -7  -2    0.36    0.20
  -6   8   2    1.31    0.36
  -6   8   2    1.03    0.31
  -6   8   2    1.30    0.31
  -6   8   2    1.08    0.29
  -6   8   2    0.48    1.03
  -6   8   2    1.14    0.31
  -6   8   2    1.30    0.29
   6  -8  -2    1.45    0.27
   6  -8  -2    0.01    0.47
   6  -8  -2    1.48    0.35
   6  -8  -2    1.27    0.28
   6  -8  -2    1.03    0.29
   6  -8  -2    1.30    0.34
   6  -8  -2    1.21    0.31
   6  -8  -2    1.67    0.31
   6  -8  -2    0.78    0.21
  -6   9   2   -0.09    0.23
  -6   9   2    0.35    0.24
  -6   9   2    0.13    0.24
  -6   9   2   -0.35    0.95
  -6   9   2   -0.31    0.19
   6  -9  -2   -0.02    0.26
   6  -9  -2    0.04    0.50
   6  -9  -2    0.27    0.19
   6  -9  -2   -0.04    0.15
   6  -9  -2    0.08    0.25
   6  -9  -2    0.13    0.27
  -6  10   2    0.82    1.02
  -6  10   2    0.10    0.20
  -6  10   2    0.10    0.23
   6 -10  -2   -0.06    0.24
   6 -10  -2   -0.05    0.45
   6 -10  -2    0.11    0.25
  -6  11   2   -0.13    0.82
  -6  11   2    0.16    0.15
   6 -11  -2   -0.19    0.33
   5  11  -2    0.41    0.18
   5  11  -2    0.23    0.33
   5  10  -2    0.72    0.22
   5  10  -2    1.00    0.45
   5   9  -2    1.21    0.27
   5   9  -2    0.44    0.42
   5   8  -2    2.48    0.55
   5   8  -2    2.96    0.39
   5   8  -2    2.31    0.36
   5   8  -2    3.29    0.47
   5   7  -2    2.43    0.32
   5   7  -2    2.24    0.30
   5   7  -2    2.50    0.41
   5   7  -2    3.04    0.53
   5   7  -2    2.22    0.33
   5   6  -2    0.90    0.21
   5   6  -2    1.02    0.29
   5   6  -2    0.88    0.18
   5   6  -2    0.83    0.33
   5   6  -2    0.88    0.20
   5   5  -2    3.26    0.31
   5   5  -2    3.31    0.34
   5   5  -2    3.16    0.39
   5   5  -2    3.12    0.45
   5   5  -2    3.01    0.32
   5   4  -2    8.27    0.64
   5   4  -2    8.09    0.63
   5   3  -2    3.07    0.29
   5   3  -2    3.01    0.28
  -5  -2   2    0.99    0.12
   5   2  -2    1.16    0.16
   5   2  -2    1.13    0.13
  -5  -1   2   11.78    0.82
  -5  -1   2   10.98    0.85
   5   1  -2   12.18    0.85
   5   1  -2   11.98    0.83
   5   1  -2   11.49    0.84
  -5   0   2   60.54    4.62
  -5   0   2   68.65    4.63
   5   0  -2   70.44    4.65
   5   0  -2   68.80    4.64
   5   0  -2   72.21    4.66
  -5   1   2   12.88    0.82
  -5   1   2   10.61    0.81
  -5   1   2   11.32    0.82
   5  -1  -2   11.09    0.81
   5  -1  -2   11.44    0.81
   5  -1  -2   10.78    0.82
   5  -1  -2   11.65    0.84
  -5   2   2    1.11    0.14
  -5   2   2    1.04    0.16
  -5   2   2    1.03    0.15
   5  -2  -2    0.98    0.16
   5  -2  -2    1.33    0.19
   5  -2  -2    1.06    0.15
   5  -2  -2    0.91    0.19
   5  -2  -2    1.27    0.16
   5  -2  -2    1.47    0.16
   5  -2  -2    1.39    0.20
   5  -2  -2    1.06    0.15
  -5   3   2    3.31    0.31
  -5   3   2    3.99    0.32
  -5   3   2    3.20    0.27
  -5   3   2    3.23    0.30
   5  -3  -2    3.16    0.31
   5  -3  -2    3.42    0.33
   5  -3  -2    3.39    0.33
   5  -3  -2    3.05    0.29
   5  -3  -2    3.52    0.30
   5  -3  -2    3.10    0.29
   5  -3  -2    2.86    0.29
   5  -3  -2    2.67    0.29
   5  -3  -2    3.54    0.29
  -5   4   2    8.70    0.73
  -5   4   2    9.66    0.72
  -5   4   2    9.42    0.69
  -5   4   2    8.60    0.71
  -5   4   2    9.34    0.70
  -5   4   2    9.61    0.71
  -5   4   2    9.74    0.71
   5  -4  -2    9.50    0.70
   5  -4  -2    9.46    0.74
   5  -4  -2    9.07    0.72
   5  -4  -2    9.34    0.71
   5  -4  -2   10.16    0.73
   5  -4  -2   10.12    0.71
   5  -4  -2    9.80    0.71
   5  -4  -2    8.36    0.69
   5  -4  -2    9.60    0.75
   5  -4  -2    8.66    0.72
  -5   5   2    3.23    0.37
  -5   5   2    3.97    0.36
  -5   5   2    3.63    0.34
  -5   5   2    3.18    0.35
  -5   5   2    3.64    0.33
  -5   5   2    3.37    0.37
  -5   5   2    3.26    0.32
  -5   5   2    3.66    0.32
   5  -5  -2    3.22    0.35
   5  -5  -2    2.75    0.32
   5  -5  -2    3.23    0.38
   5  -5  -2    3.45    0.36
   5  -5  -2    3.49    0.35
   5  -5  -2    3.80    0.34
   5  -5  -2    3.98    0.36
   5  -5  -2    3.34    0.37
   5  -5  -2    3.89    0.34
   5  -5  -2    3.66    0.34
  -5   6   2    0.99    0.25
  -5   6   2    0.90    0.20
  -5   6   2    0.93    0.16
  -5   6   2    1.05    0.23
  -5   6   2    0.57    0.23
  -5   6   2    0.91    0.20
  -5   6   2    1.12    0.20
  -5   6   2    1.11    0.19
  -5   6   2    0.81    0.21
  -5   6   2    0.88    0.17
   5  -6  -2    0.70    0.18
   5  -6  -2    0.95    0.20
   5  -6  -2    1.12    0.26
   5  -6  -2    0.60    0.19
   5  -6  -2    0.93    0.20
   5  -6  -2    1.11    0.19
   5  -6  -2    0.75    0.20
   5  -6  -2    0.83    0.21
   5  -6  -2    1.04    0.23
   5  -6  -2    1.13    0.20
   5  -6  -2    0.75    0.22
  -5   7   2    2.24    0.35
  -5   7   2    2.28    0.35
  -5   7   2    2.14    0.36
  -5   7   2    2.72    0.43
  -5   7   2    2.77    0.41
  -5   7   2    3.79    1.34
  -5   7   2    2.38    0.35
  -5   7   2    2.68    0.38
   5  -7  -2    2.64    0.36
   5  -7  -2    2.24    0.37
   5  -7  -2    2.26    0.32
   5  -7  -2    2.70    0.39
   5  -7  -2    2.26    0.32
   5  -7  -2    2.59    0.29
   5  -7  -2    2.09    0.31
   5  -7  -2    2.02    0.36
   5  -7  -2    2.31    0.76
   5  -7  -2    2.52    0.32
   5  -7  -2    3.13    0.40
   5  -7  -2    2.45    0.37
  -5   8   2    3.09    0.43
  -5   8   2    2.18    0.39
  -5   8   2    3.43    0.40
  -5   8   2    2.93    0.39
  -5   8   2    2.37    0.36
  -5   8   2    2.84    0.40
  -5   8   2    0.08    1.08
  -5   8   2    2.05    0.41
   5  -8  -2    3.00    0.83
   5  -8  -2    2.13    0.34
   5  -8  -2    3.52    0.42
   5  -8  -2    3.16    0.45
   5  -8  -2    2.92    0.42
   5  -8  -2    2.54    0.32
   5  -8  -2    2.89    0.45
   5  -8  -2    2.30    0.34
   5  -8  -2    2.77    0.32
  -5   9   2    0.78    1.31
  -5   9   2    1.26    0.32
  -5   9   2    0.71    0.25
  -5   9   2    1.12    0.28
  -5   9   2    0.97    0.29
   5  -9  -2    0.34    0.51
   5  -9  -2    0.86    0.31
   5  -9  -2    1.42    0.38
   5  -9  -2    0.79    0.28
   5  -9  -2    0.92    0.29
   5  -9  -2    1.19    0.28
  -5  10   2    0.25    1.10
  -5  10   2    0.76    0.26
  -5  10   2    0.73    0.25
   5 -10  -2    0.70    0.29
   5 -10  -2    1.53    0.31
   5 -10  -2    0.11    0.54
  -5  11   2    0.06    0.15
  -5  11   2    0.35    0.95
   5 -11  -2    0.23    0.43
   4  12  -2    0.06    0.13
   4  11  -2    0.18    0.37
   4  11  -2    0.17    0.19
   4  10  -2    0.69    0.25
   4  10  -2    0.48    0.42
   4   9  -2    1.37    0.37
   4   9  -2    0.80    0.44
   4   9  -2    1.66    0.31
   4   8  -2    2.03    0.33
   4   8  -2    1.81    0.36
   4   8  -2    2.08    0.34
   4   8  -2    2.36    0.52
   4   8  -2    2.59    0.34
   4   8  -2    2.71    0.44
   4   8  -2    2.12    0.32
   4   7  -2    2.43    0.39
   4   7  -2    2.54    0.38
   4   7  -2    2.63    0.33
   4   7  -2    2.30    0.40
   4   7  -2    2.20    0.31
   4   7  -2    2.92    0.34
   4   7  -2    2.41    0.46
   4   6  -2    5.46    0.49
   4   6  -2    5.44    0.54
   4   6  -2    5.59    0.49
   4   6  -2    5.42    0.52
   4   6  -2    5.59    0.62
   4   6  -2    4.95    0.45
   4   5  -2   10.75    0.79
   4   5  -2   10.45    0.77
   4   5  -2    9.90    0.80
  -4  -4   2    7.80    0.82
   4   4  -2    8.83    0.67
   4   4  -2    9.60    0.68
   4   4  -2    9.72    0.70
  -4  -3   2    9.35    0.73
  -4  -3   2    8.76    0.81
   4   3  -2    9.63    0.71
   4   3  -2   10.84    0.71
  -4  -2   2   38.62    2.46
  -4  -2   2   35.82    2.41
  -4  -2   2   34.02    2.52
  -4  -2   2   31.41    2.49
   4   2  -2   34.84    2.41
   4   2  -2   37.82    2.43
  -4  -1   2   64.75    4.30
  -4  -1   2   59.22    4.33
  -4  -1   2   66.77    4.33
   4   1  -2   61.56    4.33
   4   1  -2   67.75    4.31
   4   1  -2   59.28    4.34
   4   1  -2   64.15    4.31
  -4   0   2   18.58    1.25
  -4   0   2   16.60    1.24
  -4   0   2   18.86    1.29
   4   0  -2   18.69    1.25
   4   0  -2   19.62    1.27
   4   0  -2   15.82    1.28
   4   0  -2   18.56    1.26
   4   0  -2   18.02    1.27
  -4   1   2   65.75    4.18
  -4   1   2   64.07    4.18
  -4   1   2   65.83    4.23
  -4   1   2   57.80    4.18
   4  -1  -2   55.98    4.21
   4  -1  -2   62.12    4.18
   4  -1  -2   55.58    4.21
   4  -1  -2   64.79    4.18
  -4   2   2   36.89    2.48
  -4   2   2   39.01    2.48
  -4   2   2   41.87    2.48
  -4   2   2   33.12    2.47
  -4   2   2   36.94    2.57
  -4   2   2   31.90    2.48
   4  -2  -2   35.80    2.49
   4  -2  -2   35.10    2.48
   4  -2  -2   34.01    2.47
   4  -2  -2   38.06    2.48
   4  -2  -2   35.83    2.49
  -4   3   2    9.81    0.74
  -4   3   2    9.26    0.87
  -4   3   2    9.48    0.77
  -4   3   2   10.44    0.76
  -4   3   2   11.29    0.76
  -4   3   2    9.48    0.75
   4  -3  -2   10.60    0.77
   4  -3  -2   10.86    0.77
   4  -3  -2   10.63    0.76
   4  -3  -2   10.49    0.75
   4  -3  -2   12.28    0.76
   4  -3  -2   10.24    0.77
   4  -3  -2   11.15    0.75
   4  -3  -2   10.08    0.88
  -4   4   2   11.01    0.78
  -4   4   2   10.72    0.79
  -4   4   2   10.06    0.81
  -4   4   2   10.52    0.76
  -4   4   2   10.68    0.79
   4  -4  -2    8.87    0.93
   4  -4  -2   11.08    0.80
   4  -4  -2   10.11    0.77
   4  -4  -2   11.54    0.78
   4  -4  -2   11.22    0.81
   4  -4  -2   10.48    0.81
   4  -4  -2   11.38    0.80
   4  -4  -2   10.53    0.80
   4  -4  -2   10.32    0.77
   4  -4  -2   10.60    0.78
  -4   5   2   12.42    0.86
  -4   5   2   10.65    0.90
  -4   5   2   11.50    0.84
  -4   5   2   12.31    0.88
  -4   5   2   11.21    0.87
  -4   5   2   10.81    0.85
  -4   5   2   12.09    0.87
  -4   5   2   11.00    0.88
   4  -5  -2   13.39    0.89
   4  -5  -2   11.44    0.85
   4  -5  -2   11.28    0.89
   4  -5  -2   11.00    0.88
   4  -5  -2   11.11    0.88
   4  -5  -2   11.05    0.88
   4  -5  -2   11.40    0.85
   4  -5  -2   12.11    0.86
   4  -5  -2   12.07    0.87
  -4   6   2    4.55    0.44
  -4   6   2    6.32    0.52
  -4   6   2    4.90    0.46
  -4   6   2    5.33    0.56
  -4   6   2    5.96    0.48
  -4   6   2    5.43    0.49
  -4   6   2    5.79    0.50
  -4   6   2    5.08    0.47
   4  -6  -2    6.11    0.48
   4  -6  -2    5.22    0.50
   4  -6  -2    6.17    0.91
   4  -6  -2    6.23    0.47
   4  -6  -2    5.78    0.50
   4  -6  -2    6.06    0.53
   4  -6  -2    6.54    0.53
   4  -6  -2    5.75    0.50
   4  -6  -2    5.18    0.48
   4  -6  -2    5.09    0.45
   4  -6  -2    5.08    0.49
  -4   7   2    2.56    0.34
  -4   7   2    4.67    1.43
  -4   7   2    2.58    0.35
  -4   7   2    2.76    0.44
  -4   7   2    3.14    0.35
  -4   7   2    2.36    0.35
  -4   7   2    2.14    0.35
  -4   7   2    2.49    0.33
  -4   7   2    2.27    0.33
   4  -7  -2    2.66    0.28
   4  -7  -2    2.75    0.35
   4  -7  -2    2.05    0.29
   4  -7  -2    2.33    0.35
   4  -7  -2    1.88    0.30
   4  -7  -2    3.23    0.34
   4  -7  -2    2.87    0.35
   4  -7  -2    2.85    0.37
   4  -7  -2    2.92    0.31
   4  -7  -2    2.26    0.36
   4  -7  -2    2.60    0.41
  -4   8   2    1.75    0.33
  -4   8   2    1.95    0.32
  -4   8   2    2.14    0.36
  -4   8   2    1.64    0.37
  -4   8   2    0.16    0.99
  -4   8   2    2.04    0.39
  -4   8   2    1.94    0.42
  -4   8   2    2.42    0.33
  -4   8   2    2.35    0.36
   4  -8  -2    2.03    0.32
   4  -8  -2    2.41    0.41
   4  -8  -2    2.50    0.36
   4  -8  -2    2.40    0.31
   4  -8  -2    2.29    0.38
   4  -8  -2    0.87    0.60
   4  -8  -2    2.36    0.37
   4  -8  -2    2.64    0.39
  -4   9   2    0.18    1.28
  -4   9   2    1.37    0.30
  -4   9   2    0.62    0.27
  -4   9   2    1.34    0.29
  -4   9   2    1.34    0.31
  -4   9   2    1.32    0.29
   4  -9  -2    1.59    0.35
   4  -9  -2    1.45    0.30
   4  -9  -2    1.43    0.33
   4  -9  -2    0.78    0.29
   4  -9  -2    1.61    0.37
   4  -9  -2    0.87    0.45
   4  -9  -2    0.82    0.24
   4  -9  -2    0.75    0.60
  -4  10   2    0.04    0.24
  -4  10   2    0.77    0.24
  -4  10   2   -0.81    1.05
  -4  10   2    0.34    0.21
   4 -10  -2    0.02    0.49
   4 -10  -2    0.67    0.31
   4 -10  -2    0.47    0.28
   4 -10  -2    0.81    0.27
   4 -10  -2    0.20    0.25
  -4  11   2   -0.30    0.98
  -4  11   2   -0.19    0.15
   4 -11  -2   -0.22    0.45
   4 -11  -2   -0.01    0.42
  -4  12   2    0.27    0.83
  -4  12   2   -0.20    0.10
   4 -12  -2    0.08    0.30
   3  12  -2   -0.09    0.12
   3  11  -2    0.37    0.21
   3  11  -2   -0.04    0.33
   3  10  -2    1.21    0.47
   3  10  -2    0.98    0.28
   3  10  -2    1.38    0.29
   3   9  -2    0.39    0.23
   3   9  -2    0.23    0.27
   3   9  -2    0.38    0.22
   3   9  -2    0.18    0.41
   3   8  -2    2.11    0.34
   3   8  -2    1.96    0.37
   3   8  -2    1.92    0.32
   3   8  -2    2.25    0.31
   3   8  -2    2.28    0.49
   3   8  -2    2.72    0.41
   3   8  -2    2.19    0.34
  -3  -7   2    1.41    0.38
   3   7  -2    2.02    0.41
   3   7  -2    1.94    0.37
   3   7  -2    1.68    0.27
   3   7  -2    1.78    0.28
   3   7  -2    1.63    0.25
   3   7  -2    2.21    0.38
  -3  -6   2   10.93    0.88
   3   6  -2   13.62    0.91
   3   6  -2   11.88    0.91
   3   6  -2   11.97    0.92
   3   6  -2   11.98    0.95
  -3  -5   2    2.25    0.34
  -3  -5   2    2.23    0.23
   3   5  -2    2.32    0.31
   3   5  -2    2.32    0.24
  -3  -4   2   37.69    2.86
  -3  -4   2   39.08    2.99
   3   4  -2   42.76    2.82
   3   4  -2   44.12    2.84
  -3  -3   2    1.13    0.26
  -3  -3   2    1.35    0.27
  -3  -3   2    1.46    0.21
   3   3  -2    1.03    0.15
   3   3  -2    1.37    0.18
  -3  -2   2   88.72    5.73
  -3  -2   2   80.55    5.63
  -3  -2   2   92.12    5.67
   3   2  -2   72.59    5.62
   3   2  -2   81.39    5.67
   3   2  -2   87.94    5.74
   3   2  -2   88.30    5.64
   3   2  -2   73.54    5.64
  -3  -1   2  136.24    8.62
  -3  -1   2  123.96    8.58
  -3  -1   2  123.55    8.64
   3   1  -2  126.01    8.65
   3   1  -2  127.52    8.59
   3   1  -2  124.15    8.62
  -3   0   2    4.50    0.35
  -3   0   2    4.07    0.31
   3   0  -2    4.45    0.36
   3   0  -2    4.30    0.37
   3   0  -2    4.15    0.32
  -3   1   2  122.97    8.20
  -3   1   2  136.51    8.27
  -3   1   2  111.01    8.19
   3  -1  -2  127.97    8.20
   3  -1  -2  121.47    8.20
   3  -1  -2  115.28    8.23
   3  -1  -2  121.05    8.25
   3  -1  -2  112.16    8.19
  -3   2   2   83.82    5.92
  -3   2   2   83.61    5.92
  -3   2   2   80.13    5.92
  -3   2   2   96.43    6.03
  -3   2   2   84.02    5.93
   3  -2  -2   89.16    5.93
   3  -2  -2   87.68    5.92
   3  -2  -2   92.11    5.92
   3  -2  -2   88.21    5.92
  -3   3   2    1.31    0.15
  -3   3   2    1.48    0.14
  -3   3   2    1.50    0.15
  -3   3   2    1.32    0.28
  -3   3   2    1.10    0.18
   3  -3  -2    1.18    0.16
   3  -3  -2    1.42    0.14
   3  -3  -2    1.46    0.16
   3  -3  -2    1.30    0.14
   3  -3  -2    0.91    0.13
  -3   4   2   48.49    3.12
  -3   4   2   43.81    3.09
  -3   4   2   44.85    3.14
  -3   4   2   46.11    3.12
  -3   4   2   44.16    3.12
   3  -4  -2   45.51    3.12
   3  -4  -2   42.37    3.13
   3  -4  -2   41.72    3.29
   3  -4  -2   46.60    3.11
   3  -4  -2   48.48    3.12
   3  -4  -2   45.92    3.13
   3  -4  -2   46.21    3.11
   3  -4  -2   45.30    3.13
  -3   5   2    2.65    0.27
  -3   5   2    2.61    0.29
  -3   5   2    2.29    0.24
  -3   5   2    2.12    0.22
  -3   5   2    2.57    0.33
   3  -5  -2    2.41    0.25
   3  -5  -2    2.80    0.28
   3  -5  -2    2.74    0.28
   3  -5  -2    2.59    0.28
   3  -5  -2    2.82    0.25
   3  -5  -2    2.16    0.28
   3  -5  -2    2.65    0.25
   3  -5  -2    2.23    0.28
  -3   6   2   13.12    1.03
  -3   6   2   12.89    0.98
  -3   6   2   13.34    0.98
  -3   6   2   12.39    0.96
  -3   6   2   12.64    0.95
  -3   6   2   12.10    0.96
   3  -6  -2   12.94    0.99
   3  -6  -2   13.40    0.98
   3  -6  -2   13.33    0.98
   3  -6  -2   11.21    0.93
   3  -6  -2   13.23    0.95
   3  -6  -2   12.64    0.93
   3  -6  -2   11.86    0.97
   3  -6  -2   13.96    0.97
   3  -6  -2   13.72    0.99
  -3   7   2    1.81    0.27
  -3   7   2    1.03    0.25
  -3   7   2    1.99    0.32
  -3   7   2    1.79    0.34
  -3   7   2    1.19    0.24
  -3   7   2    3.02    1.23
  -3   7   2    1.97    0.27
  -3   7   2    1.88    0.30
   3  -7  -2    1.57    0.30
   3  -7  -2    1.79    0.26
   3  -7  -2    1.60    0.27
   3  -7  -2    1.75    0.29
   3  -7  -2    1.76    0.24
   3  -7  -2    2.12    0.29
   3  -7  -2    1.16    0.21
   3  -7  -2    1.75    0.30
  -3   8   2    2.39    0.36
  -3   8   2    2.69    0.38
  -3   8   2    2.27    0.32
  -3   8   2    1.82    0.30
  -3   8   2    2.04    0.39
  -3   8   2    3.36    1.35
  -3   8   2    1.66    0.30
  -3   8   2    1.98    0.33
  -3   8   2    1.84    0.30
   3  -8  -2    2.13    0.32
   3  -8  -2    2.04    0.34
   3  -8  -2    2.53    0.37
   3  -8  -2    2.45    0.31
   3  -8  -2    0.90    0.55
   3  -8  -2    2.35    0.38
   3  -8  -2    2.23    0.35
   3  -8  -2    2.53    0.39
  -3   9   2    0.20    0.24
  -3   9   2   -0.17    0.22
  -3   9   2   -0.08    1.07
  -3   9   2   -0.05    0.18
  -3   9   2   -0.16    0.19
  -3   9   2    0.12    0.21
   3  -9  -2    0.54    0.22
   3  -9  -2    0.46    0.26
   3  -9  -2   -0.44    0.44
   3  -9  -2    1.22    0.32
   3  -9  -2    0.57    0.29
   3  -9  -2    0.08    0.19
   3  -9  -2    0.69    0.28
   3  -9  -2    0.45    0.28
  -3  10   2    0.80    0.30
  -3  10   2    1.32    1.29
  -3  10   2    0.68    0.23
   3 -10  -2    1.22    0.34
   3 -10  -2    0.21    0.47
   3 -10  -2    1.49    0.41
   3 -10  -2    1.05    0.28
  -3  11   2    0.01    0.18
  -3  11   2   -0.82    1.09
   3 -11  -2   -0.20    0.30
   3 -11  -2    0.14    0.46
   3 -12  -2   -0.23    0.26
   2  12  -2    0.35    0.17
   2  11  -2    0.31    0.20
   2  11  -2    1.07    0.39
  -2 -10   2    0.74    0.33
   2  10  -2    0.83    0.27
   2  10  -2    0.71    0.24
   2  10  -2    0.66    0.29
   2  10  -2    0.72    0.44
  -2  -9   2    0.31    0.24
   2   9  -2   -0.02    0.18
   2   9  -2    0.60    0.31
   2   9  -2    0.56    0.31
   2   9  -2    0.17    0.27
   2   9  -2    0.26    0.22
   2   9  -2   -0.62    0.36
   2   9  -2   -0.23    0.17
  -2  -8   2    1.15    0.27
  -2  -8   2    2.34    0.36
  -2  -8   2    0.88    0.24
  -2  -8   2    0.81    0.23
   2   8  -2    1.25    0.23
   2   8  -2    1.64    0.29
   2   8  -2    1.05    0.28
   2   8  -2    1.23    0.32
   2   8  -2    1.87    0.29
   2   8  -2    1.49    0.41
   2   8  -2    1.11    0.32
  -2  -7   2    9.17    0.75
  -2  -7   2    9.82    0.79
   2   7  -2   10.07    0.85
   2   7  -2   10.00    0.79
   2   7  -2   10.45    0.90
   2   7  -2   11.04    0.78
   2   7  -2    9.47    0.84
   2   7  -2    8.04    0.78
   2   7  -2   10.76    0.80
  -2  -6   2    2.48    0.25
  -2  -6   2    1.93    0.29
   2   6  -2    2.24    0.25
   2   6  -2    2.76    0.36
  -2  -5   2    5.47    0.43
  -2  -5   2    4.76    0.51
   2   5  -2    5.64    0.48
   2   5  -2    5.35    0.43
  -2  -4   2    0.90    0.30
  -2  -4   2    1.05    0.22
  -2  -4   2    0.68    0.11
   2   4  -2    1.23    0.19
  -2  -3   2   21.00    1.46
  -2  -3   2   19.88    1.57
  -2  -3   2   18.45    1.41
  -2  -3   2   20.89    1.56
   2   3  -2   20.27    1.41
   2   3  -2   21.06    1.57
   2   3  -2   21.51    1.44
  -2  -2   2  171.60   11.41
  -2  -2   2  186.59   11.35
   2   2  -2  173.49   11.42
   2   2  -2  155.07   11.31
   2   2  -2  149.62   11.32
  -2  -1   2  933.37   59.08
  -2  -1   2  857.87   59.32
   2   1  -2  857.60   59.10
   2   1  -2  855.53   59.12
   2   1  -2  868.71   59.11
  -2   0   2   84.37    5.87
  -2   0   2   88.37    5.85
  -2   0   2   82.06    5.82
   2   0  -2   88.71    5.88
   2   0  -2   86.38    5.85
  -2   1   2  886.43   58.29
  -2   1   2  871.16   58.38
  -2   1   2  870.50   58.29
  -2   1   2 1000.00   58.61
   2  -1  -2  875.90   58.29
   2  -1  -2  755.53   58.31
   2  -1  -2  784.58   58.37
  -2   2   2  187.43   11.06
  -2   2   2  160.93   10.95
  -2   2   2  173.02   10.93
  -2   2   2  158.83   10.93
   2  -2  -2  166.16   10.93
   2  -2  -2  151.50   10.97
   2  -2  -2  144.35   10.94
   2  -2  -2  146.12   10.93
   2  -2  -2  166.06   10.93
  -2   3   2   20.92    1.45
  -2   3   2   23.76    1.63
  -2   3   2   18.86    1.48
  -2   3   2   21.66    1.47
  -2   3   2   22.16    1.46
   2  -3  -2   20.99    1.46
   2  -3  -2   19.45    1.46
   2  -3  -2   20.87    1.45
   2  -3  -2   20.61    1.47
   2  -3  -2   21.86    1.47
  -2   4   2    0.93    0.12
  -2   4   2    0.96    0.18
  -2   4   2    0.87    0.10
  -2   4   2    1.01    0.14
  -2   4   2    0.58    0.14
  -2   4   2    1.43    0.45
   2  -4  -2    0.74    0.13
   2  -4  -2    0.79    0.12
   2  -4  -2    0.98    0.16
   2  -4  -2    0.73    0.12
   2  -4  -2    0.79    0.12
  -2   5   2    5.50    0.52
  -2   5   2    5.84    0.45
  -2   5   2    5.91    0.45
  -2   5   2    5.48    0.46
   2  -5  -2    5.74    0.48
   2  -5  -2    4.59    0.46
   2  -5  -2    5.71    0.48
   2  -5  -2    5.49    0.43
   2  -5  -2    6.25    0.46
   2  -5  -2    5.29    0.46
   2  -5  -2    5.81    0.44
  -2   6   2    3.00    0.31
  -2   6   2    2.58    0.37
  -2   6   2    2.09    0.26
  -2   6   2    2.71    0.28
  -2   6   2    3.13    0.28
   2  -6  -2    2.70    0.29
   2  -6  -2    2.13    0.26
   2  -6  -2    3.03    0.31
   2  -6  -2    2.11    0.25
   2  -6  -2    2.60    0.27
   2  -6  -2    2.44    0.30
   2  -6  -2    2.38    0.24
   2  -6  -2    2.61    0.28
  -2   7   2   10.02    0.86
  -2   7   2   10.59    0.82
  -2   7   2   11.06    0.82
  -2   7   2   10.84    0.85
  -2   7   2   10.46    0.89
  -2   7   2   11.61    0.92
  -2   7   2    9.09    0.81
  -2   7   2   12.39    0.87
   2  -7  -2   10.90    0.87
   2  -7  -2   10.89    0.86
   2  -7  -2   10.38    0.81
   2  -7  -2   11.12    0.85
   2  -7  -2    9.74    0.84
   2  -7  -2   11.12    0.84
  -2   8   2    1.46    0.29
  -2   8   2    1.49    0.36
  -2   8   2    2.17    0.32
  -2   8   2    1.03    0.23
  -2   8   2    1.83    1.29
  -2   8   2    1.34    0.29
  -2   8   2    1.19    0.24
  -2   8   2    1.47    0.33
   2  -8  -2    1.48    0.27
   2  -8  -2    2.00    0.36
   2  -8  -2    1.13    0.28
   2  -8  -2    1.73    0.30
   2  -8  -2    2.20    0.32
   2  -8  -2    0.98    0.53
   2  -8  -2    1.39    0.23
   2  -8  -2    1.36    0.31
  -2   9   2    0.10    0.29
  -2   9   2    0.08    0.20
  -2   9   2    0.23    0.21
  -2   9   2   -0.33    1.15
  -2   9   2    0.10    0.20
  -2   9   2   -0.37    0.19
   2  -9  -2    0.13    0.22
   2  -9  -2   -0.03    0.24
   2  -9  -2   -0.02    0.22
   2  -9  -2    0.31    0.17
   2  -9  -2    0.33    0.27
   2  -9  -2   -0.14    0.26
   2  -9  -2    0.29    0.47
  -2  10   2   -0.39    1.11
  -2  10   2    0.50    0.23
   2 -10  -2    0.90    0.31
   2 -10  -2    0.75    0.34
   2 -10  -2    0.56    0.24
   2 -10  -2   -0.20    0.43
  -2  11   2    0.58    0.21
  -2  11   2    0.06    1.18
   2 -11  -2   -0.10    0.39
   2 -11  -2    1.06    0.35
   1  12  -2    0.14    0.15
  -1 -11   2   -0.02    0.41
  -1 -11   2   -0.22    0.30
   1  11  -2    0.21    0.23
   1  11  -2   -0.02    0.20
   1  11  -2    0.15    0.19
   1  11  -2   -0.27    0.35
  -1 -10   2    0.32    0.29
  -1 -10   2   -0.01    0.23
  -1 -10   2    0.11    0.22
   1  10  -2   -0.06    0.20
   1  10  -2    0.29    0.23
   1  10  -2    0.46    0.24
   1  10  -2   -0.09    0.42
   1  10  -2    0.09    0.39
  -1  -9   2    1.78    0.34
  -1  -9   2    2.03    0.40
  -1  -9   2    2.87    0.43
  -1  -9   2    3.32    0.42
   1   9  -2    3.77    0.55
   1   9  -2    3.63    0.58
   1   9  -2    0.43    1.16
   1   9  -2    1.86    0.40
   1   9  -2    2.12    0.38
   1   9  -2    2.60    0.37
   1   9  -2    3.00    0.57
   1   9  -2    3.95    0.40
  -1  -8   2   -0.27    0.19
  -1  -8   2    0.12    0.14
  -1  -8   2    0.03    0.20
  -1  -8   2   -0.10    0.16
  -1  -8   2   -0.11    0.16
   1   8  -2   -0.04    0.22
   1   8  -2    0.03    0.15
   1   8  -2    0.10    0.15
   1   8  -2    0.33    0.19
   1   8  -2   -0.33    0.23
   1   8  -2    0.01    0.97
   1   8  -2   -0.23    0.26
   1   8  -2   -0.31    0.27
  -1  -7   2    1.07    0.23
  -1  -7   2    0.87    0.20
  -1  -7   2    0.94    0.20
   1   7  -2    1.05    0.21
   1   7  -2    1.51    0.23
   1   7  -2    1.43    0.33
   1   7  -2    0.78    0.19
   1   7  -2    1.16    0.27
   1   7  -2    1.21    0.27
   1   7  -2    2.10    0.56
  -1  -6   2    4.02    0.34
  -1  -6   2    3.35    0.37
   1   6  -2    3.73    0.35
   1   6  -2    4.57    0.43
   1   6  -2    3.28    0.34
  -1  -5   2   13.72    1.15
  -1  -5   2   14.26    1.05
  -1  -5   2   13.18    1.44
  -1  -5   2   15.97    1.07
   1   5  -2   14.31    1.06
   1   5  -2   17.98    1.13
   1   5  -2   15.36    1.08
  -1  -4   2   22.34    1.61
  -1  -4   2   25.19    1.82
  -1  -4   2   21.83    1.60
  -1  -4   2   22.93    1.60
  -1  -4   2   22.42    1.67
   1   4  -2   26.09    1.65
   1   4  -2   21.55    1.61
   1   4  -2   22.95    1.60
  -1  -3   2   78.47    4.90
  -1  -3   2   74.44    5.02
  -1  -3   2   81.52    5.02
  -1  -3   2   65.63    4.84
  -1  -3   2   65.38    4.84
   1   3  -2   68.70    4.87
   1   3  -2   65.86    4.98
  -1  -2   2  255.98   17.34
  -1  -2   2  282.45   17.28
   1   2  -2  233.51   17.24
   1   2  -2  259.67   17.35
   1   2  -2  244.10   17.26
  -1  -1   2   76.76    5.01
  -1  -1   2   67.17    5.04
   1   1  -2   67.48    4.98
   1   1  -2   76.23    5.01
   1   1  -2   80.43    5.06
  -1   0   2   25.65    1.75
  -1   0   2   24.74    1.72
   1   0  -2   26.15    1.75
   1   0  -2   22.06    1.72
  -1   1   2   72.96    5.16
  -1   1   2   80.67    5.19
   1  -1  -2   74.84    5.19
  -1   2   2  248.78   16.60
  -1   2   2  245.38   16.61
  -1   2   2  264.85   16.72
   1  -2  -2  242.44   16.60
   1  -2  -2  247.41   16.64
   1  -2  -2  232.24   16.61
   1  -2  -2  238.45   16.61
  -1   3   2   78.58    5.10
  -1   3   2   81.99    5.27
  -1   3   2   79.30    5.09
   1  -3  -2   73.98    5.11
   1  -3  -2   67.66    5.23
   1  -3  -2   73.90    5.09
   1  -3  -2   69.15    5.22
  -1   4   2   26.12    1.69
  -1   4   2   25.21    1.69
  -1   4   2   25.81    1.91
  -1   4   2   24.02    1.66
   1  -4  -2   24.77    1.70
   1  -4  -2   21.83    1.67
   1  -4  -2   24.42    1.68
   1  -4  -2   23.64    1.69
   1  -4  -2   23.23    1.69
  -1   5   2   17.52    1.13
  -1   5   2   17.08    1.15
  -1   5   2   13.37    1.34
  -1   5   2   16.42    1.13
   1  -5  -2   15.91    1.14
   1  -5  -2   16.42    1.12
   1  -5  -2   13.09    1.41
   1  -5  -2   15.58    1.15
   1  -5  -2   16.01    1.14
   1  -5  -2   17.11    1.16
  -1   6   2    4.10    0.37
  -1   6   2    4.00    0.36
  -1   6   2    4.87    0.41
  -1   6   2    4.34    0.47
   1  -6  -2    4.47    0.51
   1  -6  -2    3.83    0.39
   1  -6  -2    4.67    0.39
   1  -6  -2    3.98    0.38
   1  -6  -2    4.15    0.35
   1  -6  -2    3.94    0.39
  -1   7   2    1.27    0.22
  -1   7   2    0.88    0.21
  -1   7   2    0.77    0.26
  -1   7   2    1.47    0.23
  -1   7   2    1.10    0.27
  -1   7   2    1.37    0.23
  -1   7   2    1.27    0.20
  -1   7   2    0.96    0.19
   1  -7  -2    1.21    0.23
   1  -7  -2    1.07    0.24
   1  -7  -2    1.07    0.26
   1  -7  -2    0.76    0.16
   1  -7  -2    1.12    0.22
  -1   8   2    0.14    0.27
  -1   8   2   -0.46    0.91
  -1   8   2   -0.15    0.14
  -1   8   2   -0.06    0.14
  -1   8   2    0.05    0.15
  -1   8   2    0.09    0.19
  -1   8   2    0.37    0.21
  -1   8   2    0.33    0.18
   1  -8  -2   -0.05    0.20
   1  -8  -2   -0.16    0.39
   1  -8  -2   -0.16    0.20
   1  -8  -2    0.23    0.21
   1  -8  -2    0.05    0.12
   1  -8  -2   -0.17    0.15
   1  -8  -2   -0.12    0.15
  -1   9   2    3.19    0.37
  -1   9   2    2.34    0.37
  -1   9   2    0.46    1.31
  -1   9   2    2.38    0.47
  -1   9   2    2.41    0.35
  -1   9   2    3.01    0.39
   1  -9  -2    2.55    0.44
   1  -9  -2    2.64    0.43
   1  -9  -2    3.04    0.49
   1  -9  -2    2.48    0.36
   1  -9  -2    2.90    0.41
   1  -9  -2    1.03    0.55
  -1  10   2    0.02    0.17
  -1  10   2   -0.02    0.21
  -1  10   2   -1.02    1.13
  -1  10   2   -0.21    0.37
   1 -10  -2    0.64    0.35
   1 -10  -2    0.22    0.24
   1 -10  -2    0.11    0.23
   1 -10  -2    0.04    0.46
   1 -10  -2    0.15    0.23
  -1  11   2    0.00    0.17
  -1  11   2    0.03    1.29
  -1  11   2    0.25    0.23
   1 -11  -2    0.38    0.32
   0 -12   2    0.34    0.36
   0 -11   2    0.33    0.34
   0 -11   2    0.09    0.40
   0  11  -2    0.83    0.25
   0  11  -2   -0.41    1.10
   0  11  -2    0.33    0.20
   0  11  -2    0.45    0.24
   0 -10   2    0.83    0.57
   0 -10   2    1.04    0.34
   0 -10   2    0.83    0.30
   0 -10   2    0.46    0.27
   0 -10   2    1.69    0.44
   0  10  -2    0.57    1.33
   0  10  -2    0.50    0.21
   0  10  -2   -0.30    0.44
   0  10  -2    1.07    0.43
   0  10  -2    0.60    0.32
   0  10  -2    1.00    0.26
   0  10  -2    0.75    0.27
   0  -9   2    2.41    0.37
   0  -9   2    1.84    0.39
   0  -9   2    2.46    0.39
   0  -9   2    2.85    0.52
   0  -9   2    2.44    0.44
   0  -9   2    2.04    0.32
   0   9  -2    2.66    0.45
   0   9  -2    2.35    0.36
   0   9  -2    2.49    0.49
   0   9  -2    2.52    0.37
   0   9  -2    1.56    0.39
   0   9  -2    2.73    0.53
   0   9  -2    1.29    1.26
   0   9  -2    2.51    0.37
   0  -8   2    1.05    0.26
   0  -8   2    1.12    0.32
   0  -8   2    0.66    0.19
   0  -8   2    0.95    0.25
   0  -8   2    0.98    0.24
   0   8  -2    1.15    0.39
   0   8  -2    0.77    0.22
   0   8  -2    1.24    0.31
   0   8  -2    0.97    0.22
   0   8  -2    0.91    0.23
   0   8  -2    0.68    0.29
   0   8  -2    0.63    0.34
   0   8  -2    1.14    0.99
   0  -7   2    2.46    0.32
   0  -7   2    2.74    0.30
   0  -7   2    2.58    0.28
   0  -7   2    2.29    0.33
   0   7  -2    2.59    0.29
   0   7  -2    3.03    0.40
   0   7  -2    2.52    0.30
   0   7  -2    2.89    0.31
   0   7  -2    2.88    0.32
   0   7  -2    2.71    0.31
   0   7  -2    2.45    0.36
   0  -6   2    3.54    0.33
   0  -6   2    3.10    0.31
   0  -6   2    4.07    0.33
   0  -6   2    3.22    0.35
   0  -6   2    3.45    0.30
   0   6  -2    3.55    0.34
   0   6  -2    3.78    0.40
   0   6  -2    3.53    0.33
   0   6  -2    3.13    0.31
   0   6  -2    3.46    0.33
   0  -5   2    7.45    0.63
   0  -5   2    7.97    0.60
   0  -5   2    6.97    0.61
   0  -5   2    8.05    0.88
   0  -5   2    7.61    0.59
   0   5  -2    9.09    0.61
   0   5  -2    7.89    0.60
   0   5  -2    8.67    0.66
   0   5  -2    8.60    0.63
   0   5  -2    7.61    0.60
   0  -4   2    4.57    0.36
   0  -4   2    4.39    0.53
   0  -4   2    4.92    0.36
   0  -4   2    4.73    0.37
   0   4  -2    4.57    0.38
   0   4  -2    5.01    0.37
   0   4  -2    4.21    0.41
   0   4  -2    5.07    0.37
   0  -3   2   26.52    1.80
   0  -3   2   27.41    1.81
   0  -3   2   24.63    1.79
   0  -3   2   25.24    1.96
   0  -3   2   26.96    1.95
   0  -3   2   25.93    1.80
   0   3  -2   25.88    1.81
   0   3  -2   28.88    1.97
   0   3  -2   25.37    1.83
   0  -2   2   16.62    1.10
   0  -2   2   14.64    1.01
   0  -2   2   13.31    0.96
   0   2  -2   12.44    0.99
   0   2  -2   15.53    1.09
   0   2  -2   12.18    0.99
   0  -1   2   32.54    2.22
   0  -1   2   30.33    2.19
   0  -1   2   33.27    2.26
   0   1  -2   34.07    2.27
   0   1  -2   30.62    2.21
   0   0   2    0.16    0.09
   0   0   2    0.19    0.06
   0   0  -2    0.17    0.10
   0   1   2   35.84    2.42
   0  -1  -2   34.59    2.41
   0   2   2   15.11    1.04
   0   2   2   16.43    1.16
   0   2   2   14.36    1.06
   0   2   2   15.02    1.03
   0  -2  -2   14.83    1.04
   0  -2  -2   14.66    1.06
   0   3   2   28.24    2.00
   0   3   2   29.45    2.16
   0   3   2   32.45    2.04
   0  -3  -2   27.16    1.99
   0  -3  -2   30.07    2.16
   0  -3  -2   28.32    2.01
   0   4   2    4.94    0.39
   0   4   2    4.98    0.44
   0   4   2    5.38    0.40
   0   4   2    4.97    0.58
   0  -4  -2    5.34    0.41
   0  -4  -2    5.15    0.40
   0  -4  -2    5.19    0.40
   0  -4  -2    5.26    0.38
   0   5   2    8.28    0.63
   0   5   2    9.04    0.63
   0   5   2    7.62    0.86
   0   5   2    8.87    0.71
   0  -5  -2    8.08    0.65
   0  -5  -2    8.33    0.64
   0  -5  -2    8.55    0.64
   0  -5  -2    9.48    0.65
   0  -5  -2    7.87    0.91
   0  -5  -2    8.35    0.61
   0   6   2    3.55    0.33
   0   6   2    4.32    0.45
   0  -6  -2    3.20    0.31
   0  -6  -2    3.94    0.37
   0  -6  -2    4.07    0.35
   0  -6  -2    3.86    0.37
   0  -6  -2    4.02    0.35
   0   7   2    2.75    0.32
   0   7   2    2.70    0.39
   0   7   2    2.40    0.30
   0   7   2    2.44    0.27
   0   7   2    2.69    0.31
   0   7   2    3.20    0.71
   0   7   2    2.60    0.37
   0  -7  -2    2.68    0.35
   0  -7  -2    2.31    0.26
   0  -7  -2    2.75    0.32
   0  -7  -2    2.48    0.30
   0  -7  -2    2.39    0.29
   0   8   2    1.12    0.44
   0   8   2    0.82    0.22
   0   8   2    0.96    1.15
   0   8   2    1.05    0.23
   0   8   2    0.80    0.30
   0   8   2    1.08    0.25
   0   8   2    1.15    0.24
   0   8   2    1.28    0.26
   0  -8  -2    1.53    0.26
   0  -8  -2    0.77    0.21
   0  -8  -2    1.31    0.30
   0  -8  -2    0.98    0.27
   0  -8  -2    0.68    0.23
   0   9   2    2.22    0.34
   0   9   2    2.40    0.38
   0   9   2    2.34    0.36
   0   9   2    1.99    0.36
   0   9   2    2.50    0.47
   0   9   2    0.38    1.25
   0  -9  -2    2.33    0.36
   0  -9  -2    1.25    0.33
   0  -9  -2    2.36    0.42
   0  -9  -2    2.73    0.37
   0  -9  -2    2.68    0.39
   0  10   2    0.41    0.22
   0  10   2    0.56    1.37
   0 -10  -2    0.79    0.26
   0 -10  -2    1.53    0.35
   0  11   2    0.38    0.19
   0  12   2    0.15    0.15
   1 -12   2    0.06    0.33
  -1  12  -2   -0.65    0.83
   1 -11   2    0.27    0.49
   1 -11   2    2.64    0.46
  -1  11  -2    1.81    0.31
  -1  11  -2    0.74    1.11
  -1  11  -2    0.97    0.25
   1 -10   2    2.57    0.51
   1 -10   2    1.89    0.36
   1 -10   2    2.37    0.48
   1 -10   2    2.57    0.42
   1 -10   2    1.92    0.79
   1 -10   2    3.16    0.44
  -1  10  -2    0.97    0.39
  -1  10  -2    0.61    1.25
  -1  10  -2    1.06    0.35
  -1  10  -2    2.55    0.35
  -1  10  -2    2.27    0.37
  -1  10  -2    1.69    0.30
   1  -9   2    2.77    0.45
   1  -9   2    2.95    0.42
   1  -9   2    2.95    0.38
   1  -9   2    3.43    0.44
   1  -9   2    2.66    0.44
   1  -9   2    2.53    0.40
  -1   9  -2    2.10    0.35
  -1   9  -2    3.15    0.41
  -1   9  -2    3.62    0.49
  -1   9  -2    2.21    0.37
  -1   9  -2    1.70    1.27
  -1   9  -2    2.76    0.48
  -1   9  -2    2.35    0.46
  -1   9  -2    2.29    0.38
   1  -8   2    1.53    0.30
   1  -8   2    1.65    0.34
   1  -8   2    1.36    0.29
   1  -8   2    1.56    0.29
   1  -8   2    1.28    0.26
   1  -8   2    1.65    0.26
   1  -8   2    1.65    0.25
  -1   8  -2    1.86    0.34
  -1   8  -2    1.65    0.29
  -1   8  -2    1.61    0.35
  -1   8  -2    1.63    0.30
  -1   8  -2    0.82    1.03
  -1   8  -2    1.98    0.32
  -1   8  -2    1.49    0.26
   1  -7   2    5.98    0.52
   1  -7   2    6.41    0.53
   1  -7   2    7.20    0.60
   1  -7   2    6.47    0.55
   1  -7   2    6.52    0.60
  -1   7  -2    7.77    0.57
  -1   7  -2    6.49    0.59
  -1   7  -2    6.84    0.56
  -1   7  -2    7.56    0.65
  -1   7  -2    6.34    0.55
  -1   7  -2    5.76    0.56
   1  -6   2    0.30    0.11
   1  -6   2    0.20    0.11
   1  -6   2    0.49    0.11
   1  -6   2    0.07    0.11
   1  -6   2    0.20    0.14
   1  -6   2    0.42    0.14
  -1   6  -2    0.31    0.14
  -1   6  -2    0.26    0.12
  -1   6  -2    0.40    0.14
  -1   6  -2    0.27    0.17
  -1   6  -2    0.28    0.12
  -1   6  -2    0.28    0.13
   1  -5   2    3.02    0.29
   1  -5   2    2.85    0.59
   1  -5   2    3.37    0.34
   1  -5   2    3.36    0.31
   1  -5   2    3.19    0.29
  -1   5  -2    3.65    0.31
  -1   5  -2    3.39    0.30
  -1   5  -2    3.76    0.37
  -1   5  -2    3.36    0.30
  -1   5  -2    3.83    0.30
  -1   5  -2    3.88    0.34
   1  -4   2   13.99    1.20
   1  -4   2   14.65    1.00
   1  -4   2   13.62    1.00
   1  -4   2   13.45    1.00
   1  -4   2   14.57    1.01
  -1   4  -2   15.06    1.04
  -1   4  -2   14.66    1.02
  -1   4  -2   14.55    1.01
  -1   4  -2   13.42    0.99
  -1   4  -2   14.74    1.02
   1  -3   2   14.57    1.12
   1  -3   2   13.00    0.94
   1  -3   2   14.16    0.96
   1  -3   2   14.18    1.10
   1  -3   2   14.29    0.95
   1  -3   2   13.84    0.95
   1  -3   2   13.78    0.95
  -1   3  -2   13.71    0.96
  -1   3  -2   14.52    0.96
  -1   3  -2   11.65    0.97
  -1   3  -2   13.63    0.95
  -1   3  -2   12.63    1.09
   1  -2   2  160.00   11.36
   1  -2   2  163.65   11.36
   1  -2   2  169.39   11.36
   1  -2   2  189.66   11.47
  -1   2  -2  160.34   11.36
  -1   2  -2  167.78   11.35
  -1   2  -2  167.64   11.37
  -1   2  -2  169.83   11.46
  -1   2  -2  162.86   11.37
   1  -1   2  175.86   12.17
   1  -1   2  198.50   12.24
   1  -1   2  181.24   12.19
  -1   1  -2  175.37   12.23
  -1   1  -2  168.92   12.17
   1   0   2    4.43    0.36
   1   0   2    5.55    0.42
   1   0   2    5.15    0.37
   1   0   2    4.39    0.35
  -1   0  -2    5.28    0.41
  -1   0  -2    4.97    0.37
   1   1   2  175.67   13.16
   1   1   2  190.75   13.15
   1   1   2  216.49   13.16
  -1  -1  -2  195.32   13.16
   1   2   2  192.97   12.31
   1   2   2  165.39   12.19
   1   2   2  190.81   12.20
   1   2   2  189.73   12.21
  -1  -2  -2  164.58   12.19
  -1  -2  -2  178.87   12.21
   1   3   2   16.75    1.25
   1   3   2   16.52    1.12
  -1  -3  -2   14.35    1.09
  -1  -3  -2   14.24    1.09
  -1  -3  -2   16.54    1.24
   1   4   2   14.02    1.00
   1   4   2   14.07    1.05
   1   4   2   13.27    1.19
  -1  -4  -2   14.24    1.01
  -1  -4  -2   16.07    1.03
   1   5   2    3.19    0.58
   1   5   2    3.71    0.38
   1   5   2    3.19    0.29
  -1  -5  -2    2.82    0.76
  -1  -5  -2    3.54    0.30
  -1  -5  -2    3.63    0.30
  -1  -5  -2    3.68    0.31
   1   6   2    0.40    0.19
   1   6   2    0.31    0.12
  -1  -6  -2    0.30    0.14
  -1  -6  -2    0.48    0.12
  -1  -6  -2    0.25    0.14
  -1  -6  -2    0.30    0.12
   1   7   2    7.70    0.61
   1   7   2    7.50    0.79
   1   7   2    6.13    0.56
   1   7   2    6.21    0.59
   1   7   2    6.75    0.66
  -1  -7  -2    7.08    0.60
  -1  -7  -2    8.51    0.62
  -1  -7  -2    7.11    0.58
  -1  -7  -2    6.51    0.56
  -1  -7  -2    6.73    0.59
   1   8   2    1.36    0.34
   1   8   2    1.72    0.25
   1   8   2    1.50    0.27
   1   8   2    2.40    0.55
   1   8   2    1.77    0.29
   1   8   2    1.71    0.28
   1   8   2    1.87    0.30
   1   8   2    0.33    1.12
  -1  -8  -2    1.40    0.27
  -1  -8  -2    1.55    0.32
  -1  -8  -2    1.40    0.26
  -1  -8  -2    1.41    0.29
   1   9   2    2.34    0.36
   1   9   2    2.97    0.50
   1   9   2    2.29    0.37
   1   9   2    0.70    1.37
   1   9   2    2.00    0.36
   1   9   2    3.63    0.64
   1   9   2    2.63    0.36
  -1  -9  -2    2.42    0.48
  -1  -9  -2    2.29    0.34
  -1  -9  -2    2.55    0.40
   1  10   2    0.18    1.39
   1  10   2    2.35    0.36
   1  10   2    2.34    0.35
   1  11   2    1.70    0.31
   1  12   2   -0.02    0.14
   2 -12   2    0.03    0.36
  -2  12  -2    0.40    0.89
   2 -11   2    1.52    0.38
   2 -11   2    0.30    0.48
  -2  11  -2    0.27    1.22
  -2  11  -2    1.02    0.25
  -2  11  -2    1.14    0.25
   2 -10   2    0.28    0.54
   2 -10   2    0.97    0.31
   2 -10   2    1.07    0.37
   2 -10   2    1.12    0.33
   2 -10   2    1.17    0.31
  -2  10  -2    1.45    0.35
  -2  10  -2    1.29    0.32
  -2  10  -2   -0.03    1.14
  -2  10  -2    0.68    0.28
   2  -9   2    0.87    0.22
   2  -9   2    0.61    0.28
   2  -9   2    0.84    0.31
   2  -9   2    1.09    0.29
   2  -9   2    0.92    0.30
   2  -9   2    0.55    0.55
   2  -9   2    1.16    0.25
   2  -9   2    0.44    0.26
  -2   9  -2    0.53    0.24
  -2   9  -2    0.58    1.13
  -2   9  -2    0.61    0.31
  -2   9  -2    0.42    0.23
  -2   9  -2    0.65    0.29
  -2   9  -2    0.64    0.33
   2  -8   2    0.18    0.20
   2  -8   2    0.29    0.17
   2  -8   2    0.21    0.22
   2  -8   2    0.37    0.17
   2  -8   2    0.08    0.15
   2  -8   2    0.17    0.19
   2  -8   2    0.17    0.22
   2  -8   2   -0.01    0.17
   2  -8   2    0.08    0.20
  -2   8  -2   -0.02    0.17
  -2   8  -2    0.14    0.23
  -2   8  -2    0.31    0.83
  -2   8  -2    0.41    0.25
  -2   8  -2    0.13    0.20
  -2   8  -2    0.12    0.20
   2  -7   2    2.47    0.34
   2  -7   2    1.77    0.24
   2  -7   2    2.25    0.28
   2  -7   2    2.42    0.26
   2  -7   2    2.29    0.31
   2  -7   2    2.33    0.33
   2  -7   2    2.44    0.30
  -2   7  -2    2.12    0.30
  -2   7  -2    1.87    0.29
  -2   7  -2    1.71    0.28
  -2   7  -2    2.15    0.33
  -2   7  -2    2.25    0.26
  -2   7  -2    2.29    0.37
   2  -6   2    0.61    0.14
   2  -6   2    0.34    0.16
   2  -6   2    0.27    0.12
   2  -6   2    0.50    0.17
   2  -6   2    0.54    0.13
   2  -6   2    0.27    0.12
  -2   6  -2    0.41    0.15
  -2   6  -2    0.43    0.20
  -2   6  -2    0.55    0.15
  -2   6  -2    0.53    0.20
  -2   6  -2    0.63    0.16
  -2   6  -2    0.56    0.14
  -2   6  -2    0.42    0.15
   2  -5   2    0.99    0.14
   2  -5   2    0.97    0.19
   2  -5   2    1.04    0.16
   2  -5   2    1.19    0.15
   2  -5   2    1.03    0.16
   2  -5   2    1.14    0.19
   2  -5   2    1.37    0.17
   2  -5   2    1.15    0.17
   2  -5   2    0.88    0.14
  -2   5  -2    1.03    0.14
  -2   5  -2    1.02    0.15
  -2   5  -2    1.21    0.18
  -2   5  -2    1.08    0.15
  -2   5  -2    1.30    0.25
  -2   5  -2    1.27    0.18
  -2   5  -2    1.10    0.16
  -2   5  -2    1.27    0.19
   2  -4   2   17.00    1.33
   2  -4   2   15.54    1.14
   2  -4   2   15.20    1.11
   2  -4   2   16.35    1.13
   2  -4   2   16.07    1.13
   2  -4   2   15.17    1.13
   2  -4   2   16.27    1.13
  -2   4  -2   16.82    1.14
  -2   4  -2   16.03    1.16
  -2   4  -2   14.66    1.13
  -2   4  -2   16.22    1.14
  -2   4  -2   16.57    1.12
  -2   4  -2   15.44    1.12
  -2   4  -2   16.10    1.13
   2  -3   2    6.41    0.47
   2  -3   2    5.90    0.46
   2  -3   2    6.22    0.60
   2  -3   2    6.36    0.46
   2  -3   2    6.26    0.46
   2  -3   2    5.58    0.59
  -2   3  -2    5.59    0.59
  -2   3  -2    6.09    0.47
  -2   3  -2    6.35    0.45
  -2   3  -2    6.70    0.47
  -2   3  -2    6.59    0.47
  -2   3  -2    6.96    0.47
  -2   3  -2    5.91    0.48
   2  -2   2   19.26    1.36
   2  -2   2   23.11    1.47
   2  -2   2   19.88    1.36
   2  -2   2   19.43    1.35
   2  -2   2   18.84    1.35
   2  -2   2   18.63    1.35
  -2   2  -2   20.20    1.35
  -2   2  -2   19.59    1.37
  -2   2  -2   19.95    1.36
  -2   2  -2   16.93    1.36
  -2   2  -2   20.02    1.46
   2  -1   2   23.88    1.70
   2  -1   2   25.07    1.70
   2  -1   2   25.89    1.72
   2  -1   2   26.37    1.71
  -2   1  -2   23.19    1.76
  -2   1  -2   24.66    1.70
   2   0   2    2.26    0.20
   2   0   2    2.88    0.26
   2   0   2    2.78    0.22
   2   0   2    2.40    0.22
   2   0   2    2.78    0.21
  -2   0  -2    2.61    0.26
   2   1   2   30.08    1.90
   2   1   2   25.86    1.83
   2   1   2   25.72    1.82
  -2  -1  -2   25.05    1.81
   2   2   2   21.12    1.52
   2   2   2   24.72    1.64
   2   2   2   21.47    1.52
  -2  -2  -2   22.10    1.54
  -2  -2  -2   20.93    1.51
   2   3   2    7.16    0.50
   2   3   2    6.28    0.63
   2   3   2    7.02    0.52
  -2  -3  -2    6.35    0.49
   2   4   2   16.61    1.35
  -2  -4  -2   16.22    1.14
  -2  -4  -2   15.73    1.14
   2   5   2    0.93    0.20
  -2  -5  -2    1.44    0.19
  -2  -5  -2    1.34    0.19
  -2  -5  -2    1.13    0.16
   2   6   2    0.28    0.17
  -2  -6  -2    0.42    0.13
  -2  -6  -2    0.54    0.14
   2   7   2    2.65    0.51
   2   7   2    1.92    0.29
   2   7   2    2.11    0.29
   2   7   2    1.98    0.36
   2   7   2    1.91    0.30
  -2  -7  -2    2.34    0.29
   2   8   2    0.12    0.18
   2   8   2    0.12    0.17
   2   8   2    0.48    0.44
   2   8   2   -0.98    1.08
   2   8   2    0.50    0.21
   2   8   2    0.18    0.22
  -2  -8  -2    0.12    0.17
   2   9   2    0.54    0.23
   2   9   2    0.29    0.22
   2   9   2    1.55    1.41
   2   9   2    0.71    0.35
   2   9   2    0.76    0.26
   2   9   2    1.66    0.49
  -2  -9  -2    0.19    0.26
   2  10   2    0.64    0.25
   2  10   2    1.41    0.28
   2  11   2    1.79    0.31
   2  12   2    0.19    0.15
   3 -12   2    0.06    0.35
  -3  12  -2   -0.37    0.76
   3 -11   2    0.06    0.43
   3 -11   2    0.31    0.27
   3 -11   2    1.20    0.36
  -3  11  -2   -1.28    0.88
  -3  11  -2    0.68    0.22
  -3  11  -2    0.71    0.24
   3 -10   2    0.17    0.16
   3 -10   2   -0.45    0.26
   3 -10   2   -0.16    0.27
   3 -10   2   -0.01    0.23
   3 -10   2    0.14    0.29
   3 -10   2    0.00    0.52
  -3  10  -2   -0.03    0.27
  -3  10  -2    0.32    1.18
  -3  10  -2   -0.05    0.20
  -3  10  -2   -0.01    0.21
  -3  10  -2    0.26    0.31
  -3  10  -2    0.30    0.27
   3  -9   2    0.70    0.25
   3  -9   2    0.37    0.26
   3  -9   2    0.71    0.31
   3  -9   2    0.39    0.19
   3  -9   2    0.33    0.19
   3  -9   2    0.51    0.25
   3  -9   2    0.90    0.30
   3  -9   2    0.49    0.28
   3  -9   2    0.13    0.49
  -3   9  -2    0.20    1.10
  -3   9  -2    0.48    0.27
  -3   9  -2    0.18    0.23
  -3   9  -2    0.48    0.28
  -3   9  -2    0.58    0.31
  -3   9  -2    0.45    0.22
   3  -8   2    1.30    0.67
   3  -8   2    1.09    0.29
   3  -8   2    1.11    0.27
   3  -8   2    0.79    0.31
   3  -8   2    1.29    0.23
   3  -8   2    0.90    0.23
   3  -8   2    1.28    0.24
   3  -8   2    1.28    0.30
   3  -8   2    0.90    0.22
   3  -8   2    1.17    0.28
  -3   8  -2    1.14    0.28
  -3   8  -2    1.15    0.30
  -3   8  -2    0.99    0.27
  -3   8  -2    1.67    0.33
  -3   8  -2    1.63    1.20
  -3   8  -2    1.11    0.29
   3  -7   2    0.29    0.16
   3  -7   2    0.39    0.22
   3  -7   2    0.20    0.17
   3  -7   2    0.10    0.13
   3  -7   2    0.50    0.16
   3  -7   2    0.15    0.13
   3  -7   2    0.19    0.18
   3  -7   2    0.32    0.20
   3  -7   2    0.37    0.17
  -3   7  -2    0.18    0.81
  -3   7  -2    0.29    0.16
  -3   7  -2    0.14    0.13
  -3   7  -2    0.52    0.22
  -3   7  -2    0.40    0.18
  -3   7  -2    0.31    0.16
  -3   7  -2    0.21    0.17
  -3   7  -2    0.30    0.18
   3  -6   2   14.88    1.10
   3  -6   2   15.74    1.09
   3  -6   2   14.13    1.06
   3  -6   2   16.42    1.14
   3  -6   2   15.27    1.09
   3  -6   2   15.16    1.09
   3  -6   2   15.84    1.09
   3  -6   2   15.80    1.12
   3  -6   2   12.95    1.07
  -3   6  -2   15.15    1.10
  -3   6  -2   15.26    1.08
  -3   6  -2   13.88    1.09
  -3   6  -2   14.77    1.11
  -3   6  -2   14.75    1.10
  -3   6  -2   16.11    1.11
  -3   6  -2   13.01    1.12
  -3   6  -2   14.29    1.08
   3  -5   2    2.45    0.27
   3  -5   2    2.81    0.26
   3  -5   2    2.83    0.26
   3  -5   2    2.72    0.29
   3  -5   2    2.74    0.29
   3  -5   2    2.91    0.27
   3  -5   2    2.59    0.28
   3  -5   2    2.51    0.25
   3  -5   2    2.96    0.28
  -3   5  -2    2.76    0.33
  -3   5  -2    2.58    0.28
  -3   5  -2    2.92    0.29
  -3   5  -2    2.79    0.26
  -3   5  -2    3.05    0.30
  -3   5  -2    2.64    0.28
  -3   5  -2    3.30    0.28
  -3   5  -2    3.08    0.30
   3  -4   2   22.48    1.60
   3  -4   2   22.70    1.62
   3  -4   2   22.35    1.62
   3  -4   2   21.67    1.60
   3  -4   2   23.94    1.61
   3  -4   2   19.91    1.76
   3  -4   2   24.33    1.61
   3  -4   2   22.44    1.63
   3  -4   2   24.90    1.61
  -3   4  -2   24.96    1.61
  -3   4  -2   25.42    1.63
  -3   4  -2   21.22    1.62
  -3   4  -2   23.27    1.60
  -3   4  -2   23.25    1.62
  -3   4  -2   23.79    1.62
  -3   4  -2   22.25    1.63
   3  -3   2    8.76    0.75
   3  -3   2    8.96    0.63
   3  -3   2    7.94    0.61
   3  -3   2    8.90    0.62
   3  -3   2    8.68    0.62
   3  -3   2    7.11    0.74
   3  -3   2    8.27    0.63
   3  -3   2    9.72    0.64
  -3   3  -2    8.69    0.63
  -3   3  -2    9.62    0.63
  -3   3  -2    7.76    0.63
  -3   3  -2    8.26    0.62
  -3   3  -2    8.93    0.63
  -3   3  -2    7.97    0.63
   3  -2   2   10.57    0.85
   3  -2   2   11.74    0.78
   3  -2   2   10.77    0.76
   3  -2   2   10.62    0.76
   3  -2   2   10.95    0.77
   3  -2   2   11.46    0.76
  -3   2  -2   11.71    0.77
  -3   2  -2   10.11    0.76
  -3   2  -2   10.17    0.77
  -3   2  -2   10.84    0.86
  -3   2  -2   10.76    0.77
  -3   2  -2    9.90    0.77
   3  -1   2   21.07    1.34
   3  -1   2   16.49    1.28
   3  -1   2   17.33    1.27
   3  -1   2   19.43    1.30
  -3   1  -2   18.77    1.28
  -3   1  -2   18.52    1.34
  -3   1  -2   17.48    1.28
   3   0   2   15.53    1.11
   3   0   2   16.67    1.13
   3   0   2   15.87    1.10
   3   0   2   15.55    1.11
  -3   0  -2   14.96    1.15
  -3   0  -2   18.34    1.12
   3   1   2   18.08    1.28
   3   1   2   19.75    1.34
   3   1   2   17.60    1.28
  -3  -1  -2   18.02    1.27
  -3  -1  -2   18.45    1.32
   3   2   2   10.43    0.76
   3   2   2   10.70    0.76
   3   2   2   11.95    0.87
  -3  -2  -2   11.06    0.73
  -3  -2  -2    9.48    0.73
   3   3   2    9.69    0.65
   3   3   2    8.45    0.77
   3   3   2    8.21    0.64
   3   4   2   20.25    1.72
   3   4   2   21.57    1.55
   3   4   2   23.44    1.55
  -3  -4  -2   22.41    1.75
   3   5   2    2.80    0.26
   3   5   2    2.72    0.31
  -3  -5  -2    2.65    0.25
   3   6   2   13.69    1.06
   3   6   2   15.05    1.08
   3   6   2   14.15    1.08
   3   6   2   14.79    1.12
   3   7   2    0.40    0.22
   3   7   2    0.49    0.17
   3   7   2    0.04    0.15
   3   7   2    0.43    0.39
   3   7   2    0.24    0.16
   3   8   2    1.08    0.29
   3   8   2    0.68    0.25
   3   8   2    1.52    0.46
   3   8   2    1.10    0.26
   3   8   2    1.45    0.28
   3   9   2    0.56    0.31
   3   9   2    0.66    0.25
   3   9   2    0.20    0.23
   3   9   2    1.20    0.50
   3   9   2    0.63    0.26
   3  10   2   -0.08    0.21
   3  10   2    0.52    0.41
   3  10   2    0.00    0.23
   3  10   2    0.20    0.21
   3  11   2    0.77    0.24
   3  12   2   -0.01    0.13
   4 -12   2    0.03    0.30
  -4  12  -2    0.04    0.76
   4 -11   2   -0.38    0.33
  -4  11  -2   -0.06    0.15
  -4  11  -2   -0.31    0.87
  -4  11  -2    0.20    0.19
   4 -10   2    0.40    0.19
   4 -10   2    0.69    0.31
   4 -10   2    0.81    0.31
   4 -10   2    0.02    0.47
   4 -10   2    0.59    0.26
   4 -10   2    0.27    0.28
  -4  10  -2    0.64    0.25
  -4  10  -2    0.29    0.21
  -4  10  -2   -0.11    1.00
  -4  10  -2    0.60    0.29
  -4  10  -2    0.86    0.37
   4  -9   2    2.10    0.30
   4  -9   2    2.62    0.35
   4  -9   2    2.40    0.36
   4  -9   2    3.11    0.52
   4  -9   2    1.69    0.32
   4  -9   2    2.62    0.41
   4  -9   2    3.10    0.46
   4  -9   2    1.48    0.35
   4  -9   2    2.03    0.34
  -4   9  -2    2.76    0.37
  -4   9  -2    2.80    0.45
  -4   9  -2    3.59    1.53
  -4   9  -2    2.24    0.42
   4  -8   2    1.08    0.25
   4  -8   2    0.49    0.24
   4  -8   2    0.37    0.23
   4  -8   2    0.82    0.24
   4  -8   2    0.03    0.23
   4  -8   2    0.45    0.20
   4  -8   2    0.39    0.24
   4  -8   2    0.29    0.24
   4  -8   2    0.14    0.50
   4  -8   2    0.59    0.20
  -4   8  -2    0.28    0.19
  -4   8  -2    0.70    1.07
  -4   8  -2    0.44    0.25
  -4   8  -2    0.13    0.20
  -4   8  -2    0.24    0.25
  -4   8  -2    0.10    0.23
  -4   8  -2    0.43    0.22
  -4   8  -2    0.60    0.25
  -4   8  -2    0.20    0.21
   4  -7   2    1.23    0.61
   4  -7   2    1.07    0.22
   4  -7   2    1.24    0.27
   4  -7   2    1.36    0.23
   4  -7   2    1.36    0.26
   4  -7   2    1.25    0.23
   4  -7   2    1.19    0.23
   4  -7   2    1.48    0.29
   4  -7   2    1.61    0.33
   4  -7   2    0.77    0.23
  -4   7  -2    2.33    1.19
  -4   7  -2    0.79    0.24
  -4   7  -2    1.07    0.24
  -4   7  -2    0.88    0.21
  -4   7  -2    0.82    0.25
  -4   7  -2    0.83    0.27
  -4   7  -2    1.25    0.26
  -4   7  -2    1.12    0.22
  -4   7  -2    1.35    0.26
  -4   7  -2    1.01    0.25
  -4   7  -2    1.23    0.23
  -4   7  -2    0.92    0.22
   4  -6   2    1.12    0.24
   4  -6   2    1.31    0.22
   4  -6   2    1.19    0.21
   4  -6   2    1.54    0.22
   4  -6   2    1.39    0.20
   4  -6   2    1.42    0.24
   4  -6   2    0.97    0.20
   4  -6   2    1.57    0.27
   4  -6   2    1.35    0.18
   4  -6   2    1.48    0.26
  -4   6  -2    1.54    0.28
  -4   6  -2    1.04    0.21
  -4   6  -2    1.56    0.23
  -4   6  -2    1.33    0.22
  -4   6  -2    1.25    0.24
  -4   6  -2    1.32    0.23
  -4   6  -2    1.35    0.24
  -4   6  -2    1.10    0.19
  -4   6  -2    0.97    0.19
   4  -5   2    2.03    0.23
   4  -5   2    2.31    0.22
   4  -5   2    1.64    0.22
   4  -5   2    1.87    0.22
   4  -5   2    1.49    0.23
   4  -5   2    1.72    0.25
   4  -5   2    2.19    0.23
   4  -5   2    2.06    0.25
   4  -5   2    1.95    0.23
   4  -5   2    2.34    0.28
   4  -5   2    1.90    0.24
  -4   5  -2    2.04    0.25
  -4   5  -2    2.04    0.21
  -4   5  -2    2.24    0.26
  -4   5  -2    2.34    0.27
  -4   5  -2    2.50    0.28
  -4   5  -2    1.24    0.21
  -4   5  -2    1.73    0.24
  -4   5  -2    1.54    0.23
   4  -4   2   22.77    1.56
   4  -4   2   19.53    1.52
   4  -4   2   22.50    1.54
   4  -4   2   23.08    1.53
   4  -4   2   22.00    1.52
   4  -4   2   22.20    1.53
   4  -4   2   21.89    1.53
   4  -4   2   21.18    1.53
   4  -4   2   21.34    1.55
   4  -4   2   21.23    1.54
  -4   4  -2   19.92    1.52
  -4   4  -2   23.68    1.55
  -4   4  -2   22.39    1.55
  -4   4  -2   21.45    1.53
  -4   4  -2   21.25    1.54
  -4   4  -2   20.47    1.54
  -4   4  -2   22.57    1.53
   4  -3   2    1.96    0.20
   4  -3   2    1.78    0.19
   4  -3   2    1.94    0.31
   4  -3   2    2.06    0.19
   4  -3   2    1.84    0.20
   4  -3   2    2.05    0.21
   4  -3   2    1.80    0.20
   4  -3   2    2.04    0.22
   4  -3   2    2.12    0.20
  -4   3  -2    1.84    0.22
  -4   3  -2    2.28    0.21
  -4   3  -2    1.78    0.19
  -4   3  -2    2.00    0.22
  -4   3  -2    1.77    0.20
  -4   3  -2    1.68    0.21
   4  -2   2   12.64    0.84
   4  -2   2   12.70    0.92
   4  -2   2   11.86    0.85
   4  -2   2    9.63    0.90
   4  -2   2   12.83    0.87
   4  -2   2   11.75    0.84
   4  -2   2   11.33    0.84
  -4   2  -2   10.88    0.84
  -4   2  -2   12.81    0.84
  -4   2  -2   11.40    0.84
  -4   2  -2   13.65    0.85
  -4   2  -2   10.78    0.84
   4  -1   2    2.19    0.23
   4  -1   2    2.05    0.19
   4  -1   2    2.35    0.19
   4  -1   2    2.09    0.21
   4  -1   2    1.97    0.18
   4  -1   2    2.02    0.19
   4  -1   2    2.06    0.19
  -4   1  -2    1.88    0.23
  -4   1  -2    2.17    0.20
  -4   1  -2    2.12    0.19
  -4   1  -2    2.45    0.20
  -4   1  -2    2.24    0.19
   4   0   2    7.47    0.58
   4   0   2    7.93    0.60
   4   0   2    9.53    0.59
   4   0   2    7.49    0.58
   4   0   2    7.93    0.58
  -4   0  -2    8.95    0.59
  -4   0  -2    7.50    0.60
  -4   0  -2    7.88    0.58
  -4   0  -2    8.62    0.59
   4   1   2    2.24    0.20
   4   1   2    2.08    0.19
   4   1   2    1.83    0.22
  -4  -1  -2    2.18    0.18
  -4  -1  -2    1.83    0.22
   4   2   2   12.37    0.81
   4   2   2   11.14    0.80
   4   2   2   10.69    0.88
  -4  -2  -2   10.81    0.79
   4   3   2    1.46    0.29
   4   3   2    1.92    0.19
   4   3   2    1.60    0.16
   4   3   2    1.76    0.18
   4   4   2   21.51    1.48
   4   4   2   19.97    1.45
   4   5   2    1.71    0.20
   4   5   2    2.29    0.27
   4   6   2    1.60    0.22
   4   6   2    1.97    0.43
   4   6   2    1.18    0.22
   4   6   2    1.55    0.26
   4   7   2    1.27    0.25
   4   7   2    1.67    0.46
   4   7   2    1.53    0.27
   4   7   2    1.16    0.24
   4   8   2    0.54    0.21
   4   8   2    0.48    0.21
   4   8   2    0.32    0.22
   4   8   2    1.57    0.50
   4   9   2    2.74    0.38
   4   9   2    2.01    0.34
   4   9   2    3.01    0.60
   4   9   2    2.57    0.40
   4  10   2    1.22    0.43
   4  10   2    0.46    0.25
   4  10   2    0.26    0.21
   4  10   2    0.53    0.24
   4  11   2    0.38    0.20
   4  12   2    0.18    0.12
  -5  12  -2   -0.75    0.53
   5 -11   2    0.30    0.41
   5 -11   2   -0.09    0.13
  -5  11  -2   -0.27    0.83
   5 -10   2    0.28    0.28
   5 -10   2   -0.04    0.17
   5 -10   2    0.37    0.21
   5 -10   2    0.16    0.17
   5 -10   2   -0.15    0.44
  -5  10  -2   -0.06    0.32
  -5  10  -2    0.36    0.23
  -5  10  -2    0.59    1.02
  -5  10  -2    0.05    0.25
   5  -9   2    1.23    0.24
   5  -9   2    1.85    0.36
   5  -9   2    0.93    0.25
   5  -9   2    0.49    0.53
   5  -9   2    0.56    0.29
   5  -9   2    0.35    0.25
   5  -9   2    1.06    0.29
   5  -9   2    1.04    0.36
  -5   9  -2    1.31    0.29
  -5   9  -2    1.07    0.32
  -5   9  -2    1.35    0.28
  -5   9  -2    0.84    1.17
  -5   9  -2    1.10    0.36
   5  -8   2    0.56    0.26
   5  -8   2    0.32    0.27
   5  -8   2    0.27    0.18
   5  -8   2    0.02    0.44
   5  -8   2    0.40    0.22
   5  -8   2    0.29    0.26
   5  -8   2    0.53    0.21
   5  -8   2    0.56    0.20
   5  -8   2    0.06    0.21
   5  -8   2    0.12    0.21
  -5   8  -2    0.40    0.27
  -5   8  -2    0.13    0.23
  -5   8  -2   -0.18    0.95
  -5   8  -2    0.32    0.23
  -5   8  -2    0.07    0.21
  -5   8  -2    0.02    0.19
  -5   8  -2    0.10    0.26
   5  -7   2    4.70    0.50
   5  -7   2    5.14    0.50
   5  -7   2    5.04    0.45
   5  -7   2    4.73    0.52
   5  -7   2    4.39    0.50
   5  -7   2    4.39    0.45
   5  -7   2    4.29    0.45
   5  -7   2    4.85    0.46
   5  -7   2    3.36    0.42
   5  -7   2    4.61    0.46
   5  -7   2    5.54    0.94
  -5   7  -2    3.59    0.43
  -5   7  -2    4.55    0.48
  -5   7  -2    5.57    1.51
  -5   7  -2    4.23    0.48
  -5   7  -2    5.32    0.48
  -5   7  -2    4.34    0.48
  -5   7  -2    4.83    0.49
  -5   7  -2    4.49    0.46
  -5   7  -2    4.82    0.49
  -5   7  -2    3.81    0.48
  -5   7  -2    5.09    0.52
   5  -6   2    1.15    0.22
   5  -6   2    1.86    0.61
   5  -6   2    1.73    0.30
   5  -6   2    1.53    0.25
   5  -6   2    1.52    0.23
   5  -6   2    1.63    0.29
   5  -6   2    1.17    0.22
   5  -6   2    1.82    0.26
   5  -6   2    1.53    0.26
   5  -6   2    1.50    0.26
   5  -6   2    1.65    0.29
   5  -6   2    1.13    0.19
   5  -6   2    1.09    0.24
  -5   6  -2    1.04    0.25
  -5   6  -2    1.20    0.24
  -5   6  -2    1.10    0.24
  -5   6  -2    1.38    0.25
  -5   6  -2    0.06    0.57
  -5   6  -2    1.40    0.23
  -5   6  -2    1.03    0.21
  -5   6  -2    1.38    0.27
  -5   6  -2    1.07    0.23
  -5   6  -2    1.28    0.26
  -5   6  -2    1.18    0.21
   5  -5   2    2.42    0.27
   5  -5   2    2.04    0.28
   5  -5   2    2.31    0.25
   5  -5   2    2.17    0.25
   5  -5   2    2.29    0.26
   5  -5   2    2.12    0.27
   5  -5   2    1.90    0.24
   5  -5   2    1.87    0.27
   5  -5   2    1.70    0.23
   5  -5   2    2.49    0.26
   5  -5   2    2.18    0.29
  -5   5  -2    1.49    0.24
  -5   5  -2    2.11    0.21
  -5   5  -2    1.92    0.27
  -5   5  -2    2.06    0.27
  -5   5  -2    2.00    0.25
  -5   5  -2    1.83    0.25
  -5   5  -2    1.61    0.28
  -5   5  -2    2.65    0.29
  -5   5  -2    2.08    0.29
  -5   5  -2    2.22    0.26
   5  -4   2    5.49    0.47
   5  -4   2    4.85    0.43
   5  -4   2    4.85    0.46
   5  -4   2    5.58    0.44
   5  -4   2    5.97    0.43
   5  -4   2    5.02    0.44
   5  -4   2    5.35    0.43
   5  -4   2    5.23    0.43
   5  -4   2    5.44    0.43
   5  -4   2    4.84    0.42
  -5   4  -2    5.07    0.45
  -5   4  -2    4.54    0.42
  -5   4  -2    4.55    0.44
  -5   4  -2    5.33    0.44
  -5   4  -2    4.93    0.44
  -5   4  -2    5.62    0.44
  -5   4  -2    4.88    0.45
  -5   4  -2    5.37    0.45
  -5   4  -2    5.27    0.43
   5  -3   2    1.91    0.23
   5  -3   2    2.19    0.21
   5  -3   2    1.79    0.23
   5  -3   2    2.10    0.22
   5  -3   2    2.35    0.25
   5  -3   2    2.14    0.22
   5  -3   2    1.55    0.21
   5  -3   2    2.09    0.22
   5  -3   2    1.62    0.22
  -5   3  -2    2.00    0.23
  -5   3  -2    2.17    0.22
  -5   3  -2    1.60    0.22
  -5   3  -2    2.42    0.25
  -5   3  -2    2.41    0.23
  -5   3  -2    2.09    0.23
   5  -2   2    7.47    0.57
   5  -2   2    6.70    0.54
   5  -2   2    7.44    0.53
   5  -2   2    7.71    0.55
   5  -2   2    7.75    0.54
   5  -2   2    6.83    0.55
   5  -2   2    6.50    0.52
   5  -2   2    7.53    0.54
  -5   2  -2    6.78    0.53
  -5   2  -2    7.64    0.55
  -5   2  -2    6.77    0.54
  -5   2  -2    6.93    0.54
  -5   2  -2    6.23    0.54
   5  -1   2   51.66    3.62
   5  -1   2   58.19    3.63
   5  -1   2   51.96    3.65
   5  -1   2   53.96    3.62
   5  -1   2   49.59    3.63
  -5   1  -2   48.11    3.62
  -5   1  -2   51.46    3.63
  -5   1  -2   54.24    3.63
  -5   1  -2   58.68    3.63
  -5   1  -2   52.31    3.62
   5   0   2   27.59    1.93
   5   0   2   26.94    1.92
   5   0   2   28.90    1.96
   5   0   2   30.54    1.95
  -5   0  -2   26.07    1.93
  -5   0  -2   27.40    1.93
  -5   0  -2   28.68    1.94
   5   1   2   47.16    3.32
   5   1   2   49.84    3.34
   5   1   2   48.92    3.33
  -5  -1  -2   49.07    3.32
  -5  -1  -2   47.39    3.31
   5   2   2    6.26    0.47
   5   2   2    6.84    0.49
   5   2   2    6.05    0.46
  -5  -2  -2    6.16    0.46
  -5  -2  -2    4.80    0.46
   5   3   2    1.71    0.19
   5   3   2    1.93    0.24
   5   4   2    4.44    0.39
   5   4   2    5.33    0.44
   5   5   2    1.67    0.25
   5   5   2    2.02    0.27
   5   5   2    1.77    0.25
   5   5   2    2.18    0.30
   5   5   2    2.29    0.22
   5   6   2    1.09    0.24
   5   6   2    1.39    0.23
   5   6   2    0.99    0.40
   5   6   2    1.22    0.22
   5   7   2    4.30    0.45
   5   7   2    4.92    0.47
   5   7   2    4.85    0.48
   5   7   2    2.92    0.62
   5   8   2    0.05    0.25
   5   8   2    0.04    0.20
   5   8   2    0.40    0.42
   5   8   2    0.53    0.23
   5   9   2    0.93    0.27
   5   9   2    0.77    0.26
   5   9   2    0.69    0.49
   5   9   2    1.18    0.28
   5  10   2   -0.04    0.19
   5  10   2    0.25    0.19
   5  11   2    0.33    0.18
   6 -11   2    0.17    0.38
   6 -11   2    0.21    0.13
  -6  11  -2    0.62    0.80
   6 -10   2   -0.32    0.14
   6 -10   2    0.13    0.18
   6 -10   2    0.10    0.43
   6 -10   2    0.27    0.25
  -6  10  -2    0.08    0.16
  -6  10  -2   -0.76    0.91
  -6  10  -2   -0.19    0.21
  -6  10  -2   -0.16    0.31
  -6  10  -2    0.23    0.20
   6  -9   2   -0.05    0.16
   6  -9   2    0.09    0.16
   6  -9   2   -0.04    0.47
   6  -9   2   -0.11    0.24
   6  -9   2    0.55    0.24
   6  -9   2    0.25    0.31
   6  -9   2    0.00    0.19
  -6   9  -2   -0.19    0.28
  -6   9  -2    0.12    0.20
  -6   9  -2    0.15    0.25
  -6   9  -2    0.00    0.26
  -6   9  -2    0.46    1.11
  -6   9  -2   -0.26    0.26
   6  -8   2    0.24    0.26
   6  -8   2    0.19    0.23
   6  -8   2    0.34    0.53
   6  -8   2    0.18    0.22
   6  -8   2    0.47    0.22
   6  -8   2    0.21    0.20
   6  -8   2    0.65    0.22
   6  -8   2    0.36    0.27
   6  -8   2    0.09    0.17
   6  -8   2    0.41    0.25
  -6   8  -2   -0.34    0.97
  -6   8  -2    0.59    0.25
  -6   8  -2    0.12    0.31
  -6   8  -2    0.17    0.25
  -6   8  -2    0.25    0.25
  -6   8  -2    0.09    0.21
  -6   8  -2    0.42    0.24
  -6   8  -2    0.21    0.24
   6  -7   2    1.21    0.24
   6  -7   2    0.66    0.27
   6  -7   2    1.04    0.25
   6  -7   2    1.13    0.26
   6  -7   2    1.24    0.24
   6  -7   2    0.90    0.26
   6  -7   2    1.33    0.28
   6  -7   2    0.86    0.26
   6  -7   2    1.18    0.31
   6  -7   2    1.01    0.27
  -6   7  -2    0.75    0.23
  -6   7  -2    1.28    0.27
  -6   7  -2    0.90    0.25
  -6   7  -2    0.70    0.29
  -6   7  -2    0.69    1.05
  -6   7  -2    1.00    0.29
  -6   7  -2    0.52    0.25
  -6   7  -2    1.13    0.29
  -6   7  -2    0.73    0.25
  -6   7  -2    1.16    0.27
  -6   7  -2    1.19    0.31
   6  -6   2    0.05    0.21
   6  -6   2    0.12    0.17
   6  -6   2    0.07    0.45
   6  -6   2    0.00    0.18
   6  -6   2    0.33    0.19
   6  -6   2    0.42    0.20
   6  -6   2    0.41    0.16
   6  -6   2    0.32    0.17
   6  -6   2    0.39    0.19
   6  -6   2    0.17    0.17
   6  -6   2    0.42    0.23
   6  -6   2    0.22    0.17
   6  -6   2    0.25    0.18
  -6   6  -2    0.62    0.23
  -6   6  -2    0.35    0.13
  -6   6  -2    0.37    0.18
  -6   6  -2    0.25    0.18
  -6   6  -2    0.33    0.20
  -6   6  -2    0.32    0.17
  -6   6  -2    0.40    0.23
  -6   6  -2    0.32    0.19
  -6   6  -2   -0.10    0.83
  -6   6  -2    0.22    0.17
  -6   6  -2    0.38    0.20
  -6   6  -2   -0.21    0.18
   6  -5   2    2.65    0.33
   6  -5   2    2.74    0.29
   6  -5   2    1.77    0.31
   6  -5   2    2.47    0.62
   6  -5   2    3.15    0.31
   6  -5   2    2.62    0.31
   6  -5   2    2.81    0.36
   6  -5   2    2.71    0.32
   6  -5   2    2.53    0.34
   6  -5   2    2.69    0.30
   6  -5   2    3.11    0.32
  -6   5  -2    3.06    0.35
  -6   5  -2    2.80    0.32
  -6   5  -2    2.88    0.33
  -6   5  -2    2.32    0.31
  -6   5  -2    2.44    0.29
  -6   5  -2    3.00    0.29
  -6   5  -2    2.87    0.32
  -6   5  -2    3.60    0.34
  -6   5  -2    2.45    0.32
  -6   5  -2    2.59    0.36
   6  -4   2    5.28    0.43
   6  -4   2    4.98    0.41
   6  -4   2    5.06    0.46
   6  -4   2    5.11    0.46
   6  -4   2    4.11    0.40
   6  -4   2    4.81    0.48
   6  -4   2    5.27    0.42
   6  -4   2    5.04    0.42
  -6   4  -2    4.97    0.44
  -6   4  -2    3.59    0.42
  -6   4  -2    4.87    0.45
  -6   4  -2    4.70    0.44
  -6   4  -2    4.13    0.42
  -6   4  -2    4.35    0.51
  -6   4  -2    4.92    0.43
  -6   4  -2    4.70    0.45
  -6   4  -2    5.11    0.43
   6  -3   2    1.11    0.16
   6  -3   2    0.96    0.17
   6  -3   2    1.01    0.15
   6  -3   2    0.80    0.16
   6  -3   2    0.65    0.20
   6  -3   2    1.02    0.17
   6  -3   2    0.95    0.19
   6  -3   2    1.03    0.18
   6  -3   2    1.04    0.21
  -6   3  -2    1.02    0.18
  -6   3  -2    0.99    0.18
  -6   3  -2    0.89    0.19
  -6   3  -2    0.92    0.17
  -6   3  -2    1.03    0.18
  -6   3  -2    1.42    0.19
   6  -2   2    2.32    0.25
   6  -2   2    2.87    0.30
   6  -2   2    2.52    0.24
   6  -2   2    2.59    0.26
   6  -2   2    2.51    0.24
   6  -2   2    2.21    0.26
  -6   2  -2    2.41    0.27
  -6   2  -2    3.11    0.27
  -6   2  -2    2.25    0.27
  -6   2  -2    2.82    0.28
  -6   2  -2    3.01    0.28
   6  -1   2    3.99    0.38
   6  -1   2    4.90    0.40
   6  -1   2    4.92    0.42
   6  -1   2    4.39    0.37
   6  -1   2    4.41    0.37
  -6   1  -2    5.39    0.40
  -6   1  -2    4.67    0.39
  -6   1  -2    4.77    0.39
  -6   1  -2    4.69    0.39
  -6   1  -2    4.43    0.39
   6   0   2    3.83    0.36
   6   0   2    3.72    0.34
   6   0   2    3.57    0.32
   6   0   2    4.05    0.33
  -6   0  -2    4.10    0.33
  -6   0  -2    4.41    0.34
  -6   0  -2    3.16    0.31
   6   1   2    4.12    0.37
   6   1   2    4.58    0.38
   6   1   2    4.27    0.36
  -6  -1  -2    4.15    0.35
   6   2   2    2.21    0.22
   6   2   2    2.65    0.27
   6   2   2    2.06    0.24
  -6  -2  -2    1.83    0.21
   6   3   2    0.88    0.17
   6   3   2    0.74    0.14
   6   4   2    4.56    0.38
   6   4   2    5.03    0.45
   6   4   2    4.58    0.42
   6   4   2    3.96    0.40
   6   5   2    2.43    0.25
   6   5   2    2.29    0.29
   6   5   2    2.05    0.33
   6   5   2    2.35    0.31
   6   6   2    0.34    0.17
   6   6   2   -0.22    0.35
   6   6   2    0.20    0.16
   6   6   2    0.28    0.12
   6   6   2    0.08    0.19
   6   7   2    1.00    0.23
   6   7   2    0.82    0.26
   6   7   2    1.19    0.25
   6   7   2    0.57    0.45
   6   8   2    0.27    0.22
   6   8   2    0.40    0.40
   6   8   2    0.36    0.25
   6   8   2    0.33    0.26
   6   9   2    0.50    0.23
   6   9   2    0.00    0.22
   6   9   2    0.40    0.43
   6  10   2    0.27    0.19
   6  10   2    0.16    0.19
   6  11   2    0.52    0.17
  -7  11  -2   -0.36    0.57
   7 -10   2    0.15    0.36
   7 -10   2    0.27    0.17
  -7  10  -2    0.26    0.81
  -7  10  -2    0.26    0.16
   7  -9   2    1.09    0.24
   7  -9   2    1.23    0.34
   7  -9   2   -0.14    0.42
   7  -9   2    0.71    0.22
  -7   9  -2    1.05    0.31
  -7   9  -2    1.30    0.30
  -7   9  -2    1.00    1.02
  -7   9  -2    0.87    0.25
   7  -8   2    1.64    0.66
   7  -8   2    2.29    0.42
   7  -8   2    1.22    0.30
   7  -8   2    1.78    0.31
   7  -8   2    1.72    0.37
   7  -8   2    1.91    0.31
  -7   8  -2    1.24    0.29
  -7   8  -2    2.31    0.36
  -7   8  -2    1.43    0.30
  -7   8  -2    1.21    1.06
  -7   8  -2    1.94    0.41
  -7   8  -2    1.99    0.37
   7  -7   2    0.69    0.25
   7  -7   2    0.72    0.24
   7  -7   2    0.48    0.20
   7  -7   2    0.49    0.24
   7  -7   2    0.48    0.21
   7  -7   2    0.73    0.54
   7  -7   2    0.68    0.30
   7  -7   2    0.18    0.24
  -7   7  -2    0.84    0.23
  -7   7  -2    0.73    0.29
  -7   7  -2    0.57    0.26
  -7   7  -2    0.58    0.23
  -7   7  -2   -0.05    0.97
  -7   7  -2    0.62    0.24
  -7   7  -2    0.62    0.30
   7  -6   2   -0.02    0.23
   7  -6   2    0.34    0.20
   7  -6   2    0.03    0.19
   7  -6   2    0.20    0.19
   7  -6   2   -0.16    0.16
   7  -6   2    0.07    0.62
   7  -6   2   -0.21    0.40
   7  -6   2    0.08    0.19
   7  -6   2    0.05    0.17
   7  -6   2    0.08    0.15
  -7   6  -2   -0.16    0.18
  -7   6  -2    0.13    0.20
  -7   6  -2   -0.22    0.16
  -7   6  -2   -0.19    0.23
  -7   6  -2    0.05    0.18
  -7   6  -2    0.87    0.94
  -7   6  -2    0.17    0.22
  -7   6  -2   -0.05    0.20
  -7   6  -2    0.17    0.22
  -7   6  -2    0.16    0.15
   7  -5   2    4.67    0.43
   7  -5   2    3.89    0.47
   7  -5   2    3.70    0.38
   7  -5   2    4.07    0.42
   7  -5   2    4.30    0.39
   7  -5   2    3.89    0.39
   7  -5   2    4.68    1.02
   7  -5   2    3.42    0.44
   7  -5   2    3.97    0.40
  -7   5  -2    0.80    0.90
  -7   5  -2    3.86    0.43
  -7   5  -2    3.62    0.42
  -7   5  -2    3.49    0.46
  -7   5  -2    3.85    0.37
  -7   5  -2    3.34    0.41
  -7   5  -2    4.39    0.43
  -7   5  -2    4.76    0.45
  -7   5  -2    3.74    0.42
  -7   5  -2    3.80    0.44
   7  -4   2    6.48    0.63
   7  -4   2    7.50    0.69
   7  -4   2    7.60    0.62
   7  -4   2    7.94    0.63
   7  -4   2    8.26    0.64
   7  -4   2    7.59    0.64
   7  -4   2    7.76    0.64
   7  -4   2    8.19    0.69
   7  -4   2    7.77    0.70
   7  -4   2    8.22    0.64
  -7   4  -2    8.19    0.67
  -7   4  -2    8.65    0.67
  -7   4  -2    4.67    1.82
  -7   4  -2    8.12    0.66
  -7   4  -2    7.39    0.61
  -7   4  -2    8.21    0.65
  -7   4  -2    7.21    0.64
  -7   4  -2    7.07    0.63
  -7   4  -2    7.85    0.64
  -7   4  -2    7.92    0.66
   7  -3   2    2.05    0.28
   7  -3   2    2.66    0.27
   7  -3   2    2.55    0.32
   7  -3   2    2.03    0.25
   7  -3   2    2.73    0.29
   7  -3   2    2.29    0.29
   7  -3   2    2.31    0.28
   7  -3   2    2.27    0.32
   7  -3   2    2.73    0.36
  -7   3  -2    2.17    0.30
  -7   3  -2    2.28    0.29
  -7   3  -2    2.50    0.27
  -7   3  -2    2.28    0.29
  -7   3  -2    2.75    0.30
  -7   3  -2    1.94    0.31
   7  -2   2    0.26    0.12
   7  -2   2    0.56    0.18
   7  -2   2    0.43    0.17
   7  -2   2    0.27    0.11
   7  -2   2    0.25    0.12
   7  -2   2    0.44    0.14
   7  -2   2    0.34    0.14
   7  -2   2    0.23    0.13
  -7   2  -2    0.43    0.14
  -7   2  -2    0.22    0.13
  -7   2  -2    0.40    0.17
  -7   2  -2    0.49    0.15
  -7   2  -2    0.31    0.14
   7  -1   2    2.79    0.30
   7  -1   2    2.90    0.37
   7  -1   2    4.46    0.38
   7  -1   2    3.33    0.32
   7  -1   2    3.25    0.32
   7  -1   2    3.04    0.34
   7  -1   2    2.76    0.29
   7  -1   2    3.08    0.33
  -7   1  -2    3.10    0.31
  -7   1  -2    3.50    0.32
   7   0   2    0.52    0.13
   7   0   2    0.59    0.18
   7   0   2    0.76    0.17
   7   0   2    0.16    0.29
   7   0   2    0.57    0.13
   7   0   2    0.33    0.14
  -7   0  -2    0.43    0.13
  -7   0  -2    0.45    0.13
   7   1   2    3.23    0.32
   7   1   2    2.92    0.30
   7   1   2    1.06    0.44
   7   1   2    3.03    0.29
   7   1   2    3.32    0.30
  -7  -1  -2    3.02    0.28
  -7  -1  -2    2.90    0.28
   7   2   2    0.26    0.23
   7   2   2    0.17    0.13
   7   2   2    0.38    0.14
   7   2   2    0.31    0.11
   7   2   2    0.46    0.15
  -7  -2  -2    0.32    0.11
   7   3   2    2.01    0.31
   7   3   2    2.61    0.28
   7   3   2    2.28    0.26
   7   3   2    2.63    0.29
   7   4   2    7.35    0.57
   7   4   2    6.74    0.62
   7   4   2    7.82    0.61
   7   4   2    6.51    0.58
   7   5   2    3.92    0.42
   7   5   2    3.49    0.37
   7   5   2    3.77    0.46
   7   5   2    3.92    0.40
   7   6   2    0.22    0.19
   7   6   2   -0.18    0.22
   7   6   2    0.17    0.14
   7   7   2    0.25    0.40
   7   7   2    1.08    0.26
   7   7   2    0.79    0.26
   7   8   2    0.87    0.46
   7   8   2    1.30    0.30
   7   9   2    0.99    0.27
   7   9   2    0.92    0.24
   7  10   2    0.69    0.20
   7  10   2    0.58    0.21
   8 -10   2    0.50    0.16
   8 -10   2    0.03    0.33
  -8  10  -2    0.52    0.66
  -8  10  -2    0.37    0.14
   8  -9   2    0.02    0.16
   8  -9   2    0.16    0.39
   8  -9   2    0.23    0.17
  -8   9  -2   -0.11    0.20
  -8   9  -2    0.18    0.82
  -8   9  -2    0.13    0.17
   8  -8   2    0.64    0.52
   8  -8   2    0.25    0.20
   8  -8   2    0.48    0.22
   8  -8   2    0.21    0.27
  -8   8  -2   -0.38    0.85
  -8   8  -2    0.40    0.24
  -8   8  -2    0.30    0.23
  -8   8  -2    0.35    0.23
  -8   8  -2    0.43    0.28
   8  -7   2    0.56    0.22
   8  -7   2    1.10    0.34
   8  -7   2    0.98    0.26
   8  -7   2    1.17    0.29
   8  -7   2    0.81    0.23
   8  -7   2    0.60    0.54
  -8   7  -2    1.28    0.27
  -8   7  -2    0.94    0.33
  -8   7  -2    1.16    0.29
  -8   7  -2    0.84    0.29
  -8   7  -2    1.22    0.29
  -8   7  -2    0.46    0.99
  -8   7  -2    0.96    0.31
   8  -6   2    0.34    0.19
   8  -6   2    0.55    0.28
   8  -6   2    0.17    0.22
   8  -6   2    0.44    0.20
   8  -6   2    0.04    0.20
   8  -6   2    0.05    0.71
   8  -6   2    0.19    0.20
  -8   6  -2    0.15    0.84
  -8   6  -2    0.30    0.23
  -8   6  -2   -0.31    0.21
  -8   6  -2    0.08    0.28
  -8   6  -2    0.73    0.26
  -8   6  -2    0.63    0.26
  -8   6  -2    0.22    0.24
  -8   6  -2    0.24    0.17
  -8   6  -2    0.17    0.23
  -8   6  -2   -0.04    0.22
   8  -5   2    2.49    0.35
   8  -5   2    2.59    0.33
   8  -5   2    2.47    0.33
   8  -5   2    2.59    0.34
   8  -5   2    2.39    0.39
   8  -5   2    3.22    1.00
   8  -5   2    1.80    0.31
  -8   5  -2    3.17    0.38
  -8   5  -2    3.12    0.41
  -8   5  -2    0.44    0.80
  -8   5  -2    2.29    0.30
  -8   5  -2    2.07    0.34
  -8   5  -2    3.19    0.40
  -8   5  -2    1.36    0.31
  -8   5  -2    1.76    0.35
  -8   5  -2    2.10    0.35
  -8   5  -2    2.61    0.38
   8  -4   2    8.50    0.67
   8  -4   2    8.02    0.66
   8  -4   2   10.18    0.70
   8  -4   2    8.90    0.67
   8  -4   2    6.61    0.70
   8  -4   2    7.53    0.66
   8  -4   2    5.94    0.63
   8  -4   2    9.68    0.76
   8  -4   2    6.68    1.26
   8  -4   2    5.98    0.66
  -8   4  -2    9.23    0.69
  -8   4  -2    8.59    0.69
  -8   4  -2    7.51    0.69
  -8   4  -2    8.15    0.68
  -8   4  -2    7.15    0.68
  -8   4  -2    7.51    0.70
  -8   4  -2    8.00    0.64
  -8   4  -2    8.25    0.69
   8  -3   2    0.29    0.22
   8  -3   2    0.01    0.15
   8  -3   2    0.13    0.16
   8  -3   2    0.24    0.22
   8  -3   2    0.21    0.17
   8  -3   2    0.21    0.16
   8  -3   2    0.46    0.20
   8  -3   2    0.03    0.14
   8  -3   2    0.29    0.16
   8  -3   2   -0.23    0.63
   8  -3   2    0.29    0.18
  -8   3  -2    0.10    0.14
  -8   3  -2    0.28    0.21
  -8   3  -2    0.32    0.19
  -8   3  -2    0.21    0.17
  -8   3  -2    0.46    0.21
  -8   3  -2    0.33    0.20
   8  -2   2    1.23    0.27
   8  -2   2    1.08    0.20
   8  -2   2    1.58    0.28
   8  -2   2    1.29    0.74
   8  -2   2    0.99    0.21
   8  -2   2    1.47    0.24
   8  -2   2    1.48    0.23
   8  -2   2    1.14    0.23
   8  -2   2    1.42    0.23
   8  -2   2    1.18    0.23
  -8   2  -2    1.13    0.23
  -8   2  -2    1.19    0.25
  -8   2  -2    1.41    0.22
   8  -1   2    0.94    0.24
   8  -1   2    1.11    0.19
   8  -1   2    1.34    0.21
   8  -1   2    0.73    0.22
   8  -1   2    0.49    0.65
   8  -1   2    1.23    0.22
   8  -1   2    0.84    0.21
   8  -1   2    1.45    0.22
  -8   1  -2    0.61    0.18
  -8   1  -2    1.11    0.24
  -8   1  -2    0.74    0.17
   8   0   2    0.27    0.15
   8   0   2    0.36    0.13
   8   0   2    0.39    0.14
   8   0   2    0.08    0.18
   8   0   2    0.29    0.17
   8   0   2    0.42    0.16
   8   0   2    0.23    0.16
   8   0   2    0.22    0.36
  -8   0  -2    0.22    0.12
  -8   0  -2    0.26    0.12
   8   1   2    0.83    0.18
   8   1   2    1.27    0.23
   8   1   2    0.76    0.20
   8   1   2    0.85    0.22
   8   1   2    0.99    0.23
   8   1   2    0.92    0.20
   8   1   2    0.95    0.19
   8   1   2    1.06    0.22
   8   1   2    1.27    0.37
  -8  -1  -2    0.93    0.17
   8   2   2    0.89    0.20
   8   2   2    1.23    0.24
   8   2   2    1.37    0.24
   8   2   2    1.42    0.25
   8   2   2    0.97    0.37
   8   2   2    0.53    0.21
   8   2   2    1.17    0.19
   8   3   2    0.19    0.14
   8   3   2    0.27    0.16
   8   3   2   -0.03    0.14
   8   3   2    0.19    0.18
   8   3   2    0.33    0.20
   8   4   2    7.36    0.63
   8   4   2    7.19    0.66
   8   4   2    7.05    0.62
   8   4   2    7.16    0.61
   8   4   2    7.05    0.60
   8   5   2    1.92    0.29
   8   5   2    2.55    0.36
   8   5   2    2.68    0.36
   8   6   2    0.30    0.21
   8   6   2    0.22    0.25
   8   6   2    0.17    0.21
   8   7   2    0.55    0.24
   8   8   2    0.73    0.24
   8   9   2    0.14    0.19
   9  -9   2   -0.11    0.13
  -9   9  -2    0.13    0.14
  -9   9  -2   -0.36    0.60
   9  -8   2    0.42    0.18
   9  -8   2    0.56    0.20
  -9   8  -2    0.37    0.21
  -9   8  -2    0.44    0.23
  -9   8  -2    0.54    0.80
  -9   8  -2    0.42    0.25
   9  -7   2    1.09    0.24
   9  -7   2    1.43    0.34
   9  -7   2    0.70    0.82
   9  -7   2    1.30    0.25
  -9   7  -2    1.10    0.30
  -9   7  -2    0.50    0.23
  -9   7  -2    0.53    0.26
  -9   7  -2    1.08    0.28
  -9   7  -2    1.51    0.30
   9  -6   2    0.90    0.22
   9  -6   2    0.80    0.23
   9  -6   2    0.71    0.27
   9  -6   2    0.16    0.75
   9  -6   2    0.97    0.27
  -9   6  -2    0.74    0.28
  -9   6  -2    0.76    0.21
  -9   6  -2    0.39    0.26
  -9   6  -2    1.37    0.34
  -9   6  -2    0.53    0.24
  -9   6  -2    0.68    0.27
   9  -5   2    0.94    0.86
   9  -5   2    2.89    0.44
   9  -5   2    3.33    0.39
   9  -5   2    2.67    0.37
   9  -5   2    2.95    0.40
  -9   5  -2    2.75    0.40
  -9   5  -2    2.06    0.40
  -9   5  -2    3.36    0.45
  -9   5  -2    3.07    0.44
  -9   5  -2    1.82    0.37
  -9   5  -2    2.85    0.42
   9  -4   2    1.44    0.28
   9  -4   2    1.49    0.28
   9  -4   2    1.69    0.34
   9  -4   2    0.88    0.85
   9  -4   2    1.21    0.26
   9  -4   2    1.85    0.37
   9  -4   2    1.06    0.23
  -9   4  -2    1.95    0.34
  -9   4  -2    1.61    0.35
  -9   4  -2    1.17    0.30
  -9   4  -2    1.22    0.29
  -9   4  -2    1.29    0.29
  -9   4  -2    1.49    0.25
   9  -3   2    6.80    0.64
   9  -3   2    5.53    0.52
   9  -3   2    5.19    0.53
   9  -3   2    5.01    0.50
   9  -3   2    5.04    0.51
   9  -3   2    5.43    0.50
  -9   3  -2    4.58    0.52
  -9   3  -2    5.31    0.54
  -9   3  -2    6.20    0.54
  -9   3  -2    5.84    0.50
   9  -2   2    0.47    0.18
   9  -2   2    0.37    0.19
   9  -2   2    0.65    0.27
   9  -2   2   -0.20    0.27
   9  -2   2    0.15    0.18
   9  -2   2    0.09    0.15
   9  -2   2   -0.77    0.61
   9  -2   2    0.49    0.20
  -9   2  -2    0.30    0.17
  -9   2  -2    0.48    0.20
  -9   2  -2    0.50    0.24
  -9   2  -2    0.32    0.20
   9  -1   2    0.55    0.20
   9  -1   2    0.44    0.25
   9  -1   2    0.26    0.20
   9  -1   2   -0.12    0.77
   9  -1   2    0.69    0.18
   9  -1   2    0.64    0.22
   9  -1   2    0.70    0.21
   9  -1   2    0.60    0.21
  -9   1  -2    0.61    0.26
  -9   1  -2    0.40    0.18
  -9   1  -2    0.70    0.19
  -9   1  -2    0.77    0.20
   9   0   2   -0.02    0.15
   9   0   2    0.02    0.16
   9   0   2   -0.26    0.12
   9   0   2   -0.02    0.16
   9   0   2   -0.31    0.19
   9   0   2    0.07    0.18
   9   0   2    0.05    0.81
   9   0   2    0.06    0.16
  -9   0  -2   -0.15    0.17
  -9   0  -2   -0.09    0.14
  -9   0  -2    0.09    0.14
   9   1   2    0.34    0.23
   9   1   2    0.48    0.21
   9   1   2    0.72    0.18
   9   1   2    0.49    0.21
   9   1   2    0.36    0.17
   9   1   2   -0.33    0.70
   9   1   2    0.56    0.41
  -9  -1  -2    0.82    0.17
   9   2   2    0.41    0.41
   9   2   2    0.21    0.20
   9   2   2    0.54    0.18
   9   2   2    0.16    0.25
   9   2   2    0.55    0.22
   9   3   2    4.59    0.45
   9   3   2    4.65    0.48
   9   3   2    5.57    0.51
   9   4   2    1.35    0.24
   9   4   2    1.29    0.28
   9   4   2    1.64    0.31
   9   5   2    2.50    0.32
   9   5   2    1.94    0.36
   9   6   2    1.01    0.27
   9   7   2    1.39    0.29
   9   8   2    0.74    0.22
   9   9   2   -0.19    0.22
 -10   9  -2   -0.04    0.19
  10  -8   2    0.24    0.15
 -10   8  -2    0.35    0.22
 -10   8  -2    0.38    0.18
  10  -7   2    0.65    0.20
  10  -7   2    0.38    0.17
  10  -7   2    0.00    0.70
 -10   7  -2    1.11    0.26
 -10   7  -2    0.39    0.21
 -10   7  -2    0.26    0.19
 -10   7  -2    0.65    0.24
  10  -6   2    0.19    0.18
  10  -6   2    0.52    0.70
  10  -6   2    0.18    0.19
  10  -6   2    0.65    0.42
 -10   6  -2    0.35    0.19
 -10   6  -2   -0.23    0.23
 -10   6  -2    0.13    0.24
 -10   6  -2    0.15    0.22
 -10   6  -2    0.04    0.22
  10  -5   2    0.57    0.23
  10  -5   2    0.12    0.18
  10  -5   2    0.08    0.80
 -10   5  -2   -0.17    0.25
 -10   5  -2    0.31    0.24
 -10   5  -2    0.39    0.26
 -10   5  -2   -0.09    0.23
  10  -4   2    0.95    0.25
  10  -4   2    0.73    0.21
  10  -4   2    0.63    0.31
  10  -4   2    0.97    0.26
  10  -4   2   -0.01    0.87
  10  -4   2    0.35    0.19
 -10   4  -2    0.98    0.29
 -10   4  -2    0.89    0.29
 -10   4  -2    0.94    0.30
 -10   4  -2    0.82    0.28
  10  -3   2    0.99    0.34
  10  -3   2   -0.64    0.77
  10  -3   2    0.86    0.23
  10  -3   2    1.38    0.26
  10  -3   2    1.09    0.24
  10  -3   2    0.84    0.24
  10  -3   2    1.48    0.28
 -10   3  -2    1.19    0.33
 -10   3  -2    1.06    0.29
 -10   3  -2    0.79    0.28
 -10   3  -2    1.59    0.31
 -10   3  -2    0.73    0.34
  10  -2   2   -0.03    0.19
  10  -2   2   -0.06    0.18
  10  -2   2    0.38    0.27
  10  -2   2    0.01    0.18
  10  -2   2   -0.03    0.17
  10  -2   2   -0.42    0.89
 -10   2  -2   -0.12    0.19
 -10   2  -2   -0.01    0.22
 -10   2  -2   -0.09    0.16
 -10   2  -2   -0.07    0.24
 -10   2  -2    0.07    0.19
  10  -1   2   -0.36    0.80
  10  -1   2   -0.07    0.26
  10  -1   2   -0.08    0.19
  10  -1   2    0.07    0.16
  10  -1   2    0.15    0.20
 -10   1  -2    0.19    0.24
 -10   1  -2    0.03    0.16
 -10   1  -2   -0.11    0.17
 -10   1  -2    0.22    0.22
  10   0   2    0.62    0.24
  10   0   2    0.74    0.22
  10   0   2    0.74    0.24
  10   0   2    0.72    0.28
  10   0   2   -0.41    0.81
 -10   0  -2    1.14    0.22
  10   1   2    0.32    0.21
  10   1   2    0.25    0.79
  10   1   2    0.20    0.24
  10   1   2    0.29    0.23
  10   1   2    0.05    0.17
  10   2   2    0.03    0.16
  10   2   2   -0.02    0.22
  10   2   2   -0.18    0.20
  10   2   2    0.06    0.22
  10   3   2    0.78    0.21
  10   3   2    0.74    0.25
  10   4   2    0.40    0.18
  10   5   2    0.01    0.15
  11  -7   2   -0.07    0.11
  11  -7   2   -0.02    0.12
 -11   7  -2    0.21    0.17
  11  -6   2    0.02    0.19
  11  -6   2    0.04    0.15
  11  -6   2   -0.10    0.15
 -11   6  -2   -0.05    0.20
 -11   6  -2    0.10    0.17
 -11   6  -2    0.05    0.19
 -11   6  -2    0.22    0.21
 -11   6  -2    0.05    0.15
  11  -5   2   -0.16    0.15
  11  -5   2    0.22    0.19
  11  -5   2   -0.10    0.62
  11  -5   2   -0.20    0.16
 -11   5  -2   -0.18    0.20
 -11   5  -2   -0.09    0.21
 -11   5  -2    0.00    0.21
 -11   5  -2    0.21    0.16
 -11   5  -2   -0.13    0.17
  11  -4   2   -0.27    0.72
  11  -4   2    0.38    0.21
  11  -4   2    0.17    0.16
  11  -4   2    0.49    0.21
 -11   4  -2    0.47    0.28
 -11   4  -2    0.11    0.22
 -11   4  -2    0.12    0.21
  11  -3   2    0.44    0.20
  11  -3   2    0.40    0.20
  11  -3   2    0.36    0.23
  11  -3   2    0.42    0.91
  11  -3   2    0.48    0.20
  11  -3   2    0.77    0.33
 -11   3  -2    0.38    0.26
 -11   3  -2    0.86    0.27
 -11   3  -2    0.24    0.21
 -11   3  -2    0.75    0.33
  11  -2   2   -0.18    0.20
  11  -2   2    0.31    0.86
  11  -2   2   -0.11    0.17
  11  -2   2   -0.02    0.17
  11  -2   2    0.24    0.26
 -11   2  -2    0.10    0.23
 -11   2  -2    0.05    0.23
 -11   2  -2    0.15    0.24
 -11   2  -2    0.16    0.23
  11  -1   2    0.04    0.19
  11  -1   2    0.32    0.24
  11  -1   2    0.39    0.28
  11  -1   2    0.39    0.21
  11  -1   2   -0.53    0.82
 -11   1  -2    0.33    0.22
  11   0   2   -0.09    0.19
  11   0   2   -0.26    0.24
  11   0   2    0.15    0.22
  11   0   2   -0.25    0.73
  11   0   2   -0.10    0.19
 -11   0  -2    0.06    0.20
  11   1   2    0.21    0.18
  11   1   2    0.52    0.24
  11   1   2    0.31    0.23
  11   1   2    0.14    0.25
  11   2   2    0.31    0.18
  11   2   2    0.05    0.16
  11   3   2    0.09    0.17
  11   4   2    0.40    0.17
  12  -6   2    0.01    0.11
 -12   6  -2    0.03    0.14
  12  -5   2    0.05    0.13
  12  -5   2    0.07    0.13
 -12   5  -2   -0.23    0.15
 -12   5  -2   -0.27    0.15
 -12   5  -2    0.00    0.12
  12  -4   2    0.06    0.14
  12  -4   2   -0.03    0.15
 -12   4  -2   -0.23    0.17
 -12   4  -2   -0.18    0.17
 -12   4  -2   -0.09    0.20
 -12   4  -2    0.11    0.16
 -12   4  -2   -0.05    0.15
  12  -3   2    0.39    0.19
 -12   3  -2    0.53    0.22
 -12   3  -2    0.21    0.18
 -12   3  -2    0.19    0.22
  12  -2   2   -0.22    0.16
 -12   2  -2    0.20    0.19
 -12   2  -2    0.00    0.19
  12  -1   2    0.25    0.19
  12  -1   2   -0.12    0.23
 -12   1  -2    0.21    0.21
 -12   1  -2   -0.20    0.18
  12   0   2    0.12    0.19
  12   0   2   -0.08    0.17
  12   0   2   -0.10    0.19
  12   1   2    0.37    0.19
  12   1   2    0.26    0.21
  12   1   2   -0.07    0.17
  12   2   2   -0.26    0.17
 -13   4  -2   -0.04    0.13
 -13   3  -2    0.06    0.15
  13  -2   2   -0.08    0.22
 -13   2  -2   -0.03    0.14
 -13   2  -2    0.25    0.21
 -13   1  -2    0.22    0.15
 -13   1  -2    0.06    0.14
 -13   0  -2    0.05    0.17
  13   2  -3   -0.12    0.19
  13   1  -3    0.27    0.22
  13   0  -3    0.18    0.21
  13  -1  -3    0.07    0.20
 -13   2   3   -0.01    0.16
  13  -2  -3    0.17    0.20
  13  -2  -3    0.07    0.13
  13  -3  -3   -0.12    0.12
  13  -3  -3    0.16    0.19
  13  -4  -3   -0.04    0.11
  12   5  -3   -0.78    0.34
  12   4  -3   -0.09    0.37
  12   3  -3   -0.28    0.38
  12   3  -3   -0.44    0.19
  12   2  -3    0.60    0.41
  12   2  -3   -0.07    0.23
  12   1  -3   -0.11    0.25
  12   0  -3    0.15    0.26
 -12   1   3    0.02    0.16
  12  -1  -3    0.52    0.27
  12  -1  -3    0.12    0.17
 -12   2   3   -0.04    0.17
 -12   2   3    0.07    0.18
  12  -2  -3   -0.18    0.16
  12  -2  -3    0.35    0.27
 -12   3   3   -0.13    0.17
 -12   3   3   -0.11    0.20
 -12   3   3   -0.18    0.16
  12  -3  -3    0.03    0.16
  12  -3  -3   -0.18    0.24
 -12   4   3    0.14    0.19
 -12   4   3    0.04    0.16
 -12   4   3    0.02    0.20
  12  -4  -3   -0.09    0.21
  12  -4  -3    0.02    0.16
 -12   5   3    0.11    0.15
 -12   5   3   -0.05    0.18
 -12   5   3    0.24    0.16
 -12   5   3   -0.05    0.13
  12  -5  -3    0.23    0.15
 -12   6   3    0.09    0.11
  12  -6  -3    0.04    0.11
  11   6  -3   -0.23    0.30
  11   5  -3    0.48    0.37
  11   4  -3    0.66    0.38
  11   3  -3    0.58    0.25
  11   3  -3    0.63    0.42
  11   2  -3   -0.48    0.25
  11   2  -3   -0.22    0.23
  11   2  -3    0.29    0.39
  11   1  -3    0.20    0.38
  11   1  -3   -0.25    0.23
 -11   0   3   -0.06    0.17
  11   0  -3    0.27    0.28
  11   0  -3    0.56    0.43
  11   0  -3   -0.04    0.19
 -11   1   3    0.11    0.19
 -11   1   3   -0.05    0.17
  11  -1  -3    0.10    0.27
  11  -1  -3    0.01    0.17
 -11   2   3   -0.10    0.18
 -11   2   3   -0.06    0.18
  11  -2  -3    0.01    0.19
  11  -2  -3   -0.10    0.29
 -11   3   3    0.13    0.21
 -11   3   3    0.36    0.23
 -11   3   3    0.62    0.23
  11  -3  -3    0.34    0.28
  11  -3  -3    0.82    0.32
  11  -3  -3    0.17    0.20
 -11   4   3   -0.16    0.22
 -11   4   3   -0.15    0.17
 -11   4   3   -0.16    0.19
 -11   4   3    0.21    0.19
  11  -4  -3   -0.28    0.17
  11  -4  -3    0.01    0.24
  11  -4  -3   -0.30    0.23
 -11   5   3    0.01    0.18
 -11   5   3    0.12    0.19
 -11   5   3   -0.20    0.16
 -11   5   3    0.37    0.24
 -11   5   3    0.04    0.23
  11  -5  -3   -0.11    0.25
  11  -5  -3    0.12    0.19
  11  -5  -3   -0.01    0.23
 -11   6   3   -0.05    0.13
 -11   6   3    0.00    0.17
 -11   6   3   -0.13    0.21
 -11   6   3   -0.05    0.19
 -11   6   3    0.06    0.17
  11  -6  -3    0.31    0.17
 -11   7   3   -0.08    0.27
 -11   7   3    0.24    0.17
  11  -7  -3   -0.01    0.13
 -11   8   3   -0.18    0.12
  11  -8  -3   -0.01    0.09
  10   7  -3    0.51    0.29
  10   6  -3    0.08    0.32
  10   5  -3    1.00    0.39
  10   4  -3    0.69    0.22
  10   4  -3    0.81    0.34
  10   3  -3    0.38    0.26
  10   3  -3    0.83    0.27
  10   3  -3    0.80    0.37
  10   3  -3    0.73    0.20
  10   2  -3    0.02    0.15
  10   2  -3    0.12    0.33
  10   2  -3   -0.10    0.22
  10   2  -3    0.17    0.22
 -10  -1   3    1.96    0.33
  10   1  -3    2.59    0.39
  10   1  -3    1.61    0.28
  10   1  -3    1.43    0.34
  10   1  -3    2.45    0.51
  10   1  -3    1.63    0.28
 -10   0   3   -0.12    0.16
 -10   0   3   -0.01    0.19
 -10   0   3    0.06    0.19
  10   0  -3    1.62    0.50
  10   0  -3   -0.20    0.25
  10   0  -3   -0.04    0.15
 -10   1   3    2.00    0.31
 -10   1   3    1.24    0.25
 -10   1   3    1.50    0.28
  10  -1  -3    1.58    0.35
  10  -1  -3    1.31    0.27
  10  -1  -3    2.07    0.54
 -10   2   3   -0.34    0.17
 -10   2   3    0.20    0.24
 -10   2   3    0.25    0.21
 -10   2   3   -0.16    0.18
  10  -2  -3    0.31    0.31
  10  -2  -3   -0.15    0.18
  10  -2  -3   -0.01    0.26
 -10   3   3    0.63    0.25
 -10   3   3    0.74    0.25
 -10   3   3    0.32    0.25
 -10   3   3    0.45    0.22
  10  -3  -3    0.34    0.30
  10  -3  -3    0.42    0.22
  10  -3  -3    0.30    0.34
  10  -3  -3    0.53    0.23
 -10   4   3    0.83    0.25
 -10   4   3    0.57    0.26
 -10   4   3    1.36    0.32
 -10   4   3    0.80    0.28
 -10   4   3    0.75    0.26
 -10   4   3    1.33    0.27
  10  -4  -3    1.32    0.27
  10  -4  -3    1.27    0.35
  10  -4  -3    1.51    0.37
  10  -4  -3    0.97    0.26
 -10   5   3    1.08    0.29
 -10   5   3    1.07    0.31
 -10   5   3    0.61    0.27
 -10   5   3    1.31    0.27
 -10   5   3    1.11    0.28
 -10   5   3    1.31    0.32
  10  -5  -3    0.74    0.26
  10  -5  -3    0.28    0.48
  10  -5  -3    0.86    0.24
  10  -5  -3    0.72    0.33
  10  -5  -3    1.07    0.33
 -10   6   3    0.81    0.24
 -10   6   3    0.36    0.23
 -10   6   3    0.48    0.26
 -10   6   3    0.01    0.23
 -10   6   3    0.47    0.20
  10  -6  -3    0.07    0.28
  10  -6  -3    0.00    0.45
  10  -6  -3   -0.09    0.16
  10  -6  -3    0.02    0.20
 -10   7   3    0.27    0.22
 -10   7   3    0.00    0.18
 -10   7   3    0.02    0.21
 -10   7   3   -0.01    0.16
 -10   7   3    0.35    0.25
  10  -7  -3    0.12    0.24
  10  -7  -3    0.37    0.17
  10  -7  -3   -0.07    0.17
  10  -7  -3    0.12    0.41
 -10   8   3    0.03    0.17
 -10   8   3    0.07    0.17
 -10   8   3    0.10    0.19
  10  -8  -3    0.07    0.14
  10  -8  -3    0.18    0.34
 -10   9   3   -0.05    0.10
   9   9  -3   -0.50    0.27
   9   8  -3    0.05    0.30
   9   7  -3    0.23    0.25
   9   7  -3   -0.12    0.30
   9   6  -3   -0.05    0.26
   9   6  -3    0.04    0.31
   9   5  -3    0.77    0.33
   9   4  -3    1.73    0.43
   9   4  -3    2.87    0.38
   9   4  -3    2.10    0.31
   9   3  -3    2.49    0.35
   9   3  -3    1.88    0.32
   9   3  -3    2.29    0.29
   9   3  -3    1.65    0.40
  -9  -2   3    3.73    0.44
   9   2  -3    4.41    0.39
   9   2  -3    3.97    0.44
   9   2  -3    3.64    0.46
   9   2  -3    4.80    0.47
   9   2  -3    4.12    0.64
   9   1  -3    1.14    0.21
   9   1  -3    1.17    0.39
   9   1  -3    0.84    0.21
   9   1  -3    0.60    0.23
   9   1  -3    1.02    0.26
   9   1  -3    0.95    0.29
  -9   0   3    0.18    0.15
  -9   0   3    0.30    0.17
   9   0  -3    0.28    0.23
   9   0  -3    0.37    0.39
   9   0  -3    0.52    0.18
   9   0  -3    0.29    0.15
   9   0  -3    0.16    0.19
   9   0  -3    0.04    0.19
  -9   1   3    0.96    0.21
  -9   1   3    0.93    0.25
  -9   1   3    0.93    0.22
  -9   1   3    0.65    0.21
   9  -1  -3    2.07    0.47
   9  -1  -3    0.90    0.27
   9  -1  -3    1.16    0.23
   9  -1  -3    1.03    0.25
   9  -1  -3    0.95    0.26
   9  -1  -3    0.69    0.25
   9  -1  -3    1.57    0.32
  -9   2   3    4.50    0.44
  -9   2   3    4.50    0.44
  -9   2   3    4.60    0.42
  -9   2   3    4.43    0.42
   9  -2  -3    3.86    0.42
   9  -2  -3    2.69    0.44
   9  -2  -3    4.02    0.50
   9  -2  -3    3.69    0.48
   9  -2  -3    3.74    0.40
  -9   3   3    2.47    0.35
  -9   3   3    2.71    0.35
  -9   3   3    2.20    0.31
  -9   3   3    1.78    0.34
  -9   3   3    2.73    0.37
  -9   3   3    2.09    0.32
  -9   3   3    2.01    0.31
  -9   3   3    2.16    0.32
   9  -3  -3    2.09    0.37
   9  -3  -3    0.70    0.55
   9  -3  -3    2.53    0.44
   9  -3  -3    1.38    0.29
   9  -3  -3    2.25    0.32
  -9   4   3    2.59    0.39
  -9   4   3    2.90    0.42
  -9   4   3    2.65    0.35
  -9   4   3    2.65    0.38
  -9   4   3    3.33    0.41
  -9   4   3    2.40    0.38
  -9   4   3    2.97    0.35
  -9   4   3    3.26    0.40
   9  -4  -3    2.72    0.42
   9  -4  -3    0.81    0.62
   9  -4  -3    2.07    0.34
   9  -4  -3    2.42    0.37
   9  -4  -3    2.37    0.35
   9  -4  -3    2.48    0.47
  -9   5   3    0.81    0.26
  -9   5   3    0.89    0.28
  -9   5   3    0.58    0.21
  -9   5   3    1.08    0.32
  -9   5   3    1.02    0.29
  -9   5   3    0.90    0.26
  -9   5   3    0.44    0.29
  -9   5   3    0.21    0.25
   9  -5  -3    0.34    0.53
   9  -5  -3    0.73    0.31
   9  -5  -3    0.43    0.23
   9  -5  -3    0.62    0.25
   9  -5  -3    1.01    0.24
   9  -5  -3    0.82    0.37
  -9   6   3   -0.24    0.19
  -9   6   3    0.07    0.24
  -9   6   3    0.00    0.23
  -9   6   3    0.10    0.25
  -9   6   3   -0.13    0.18
  -9   6   3    0.34    0.24
   9  -6  -3    0.20    0.21
   9  -6  -3   -0.42    0.27
   9  -6  -3    0.23    0.34
   9  -6  -3    0.07    0.52
   9  -6  -3    0.17    0.20
  -9   7   3   -0.24    0.25
  -9   7   3    0.27    0.24
  -9   7   3    0.12    0.19
  -9   7   3    0.01    0.20
  -9   7   3   -0.12    0.24
   9  -7  -3    0.28    0.19
   9  -7  -3    0.00    0.46
   9  -7  -3    0.05    0.18
   9  -7  -3   -0.02    0.31
  -9   8   3    0.71    0.25
  -9   8   3    0.02    0.17
  -9   8   3    0.30    0.22
  -9   8   3    0.01    0.19
   9  -8  -3    0.14    0.43
   9  -8  -3   -0.05    0.15
   9  -8  -3    0.02    0.28
   9  -8  -3   -0.04    0.15
  -9   9   3    0.03    0.16
  -9   9   3    0.01    0.16
   9  -9  -3   -0.19    0.33
   9  -9  -3   -0.12    0.11
   8  10  -3   -0.55    0.27
   8   9  -3    0.18    0.31
   8   8  -3    0.16    0.35
   8   8  -3    0.11    0.23
   8   7  -3    0.94    0.33
   8   7  -3    1.06    0.40
   8   6  -3    1.61    0.43
   8   6  -3    1.91    0.43
   8   5  -3    2.28    0.33
   8   5  -3    2.72    0.47
   8   5  -3    3.00    0.54
   8   4  -3    5.08    0.56
   8   4  -3    3.80    0.47
   8   4  -3    4.51    0.48
   8   4  -3    4.56    0.44
   8   3  -3    1.94    0.28
   8   3  -3    1.39    0.34
   8   3  -3    1.90    0.28
   8   3  -3    1.83    0.24
   8   3  -3    1.33    0.26
  -8  -2   3    1.15    0.21
   8   2  -3    0.67    0.30
   8   2  -3    0.81    0.21
   8   2  -3    0.89    0.20
   8   2  -3    0.82    0.21
   8   2  -3    0.87    0.17
  -8  -1   3    0.74    0.16
   8   1  -3    1.23    0.23
   8   1  -3    1.29    0.22
   8   1  -3    1.13    0.31
   8   1  -3    1.16    0.24
   8   1  -3    1.14    0.19
  -8   0   3    0.39    0.13
  -8   0   3    0.33    0.14
   8   0  -3    0.25    0.20
   8   0  -3    0.48    0.18
   8   0  -3    0.36    0.20
   8   0  -3    0.48    0.15
   8   0  -3    0.34    0.19
   8   0  -3    0.16    0.13
   8   0  -3    0.39    0.27
   8   0  -3    0.32    0.18
  -8   1   3    0.69    0.17
  -8   1   3    1.00    0.20
   8  -1  -3    0.89    0.18
   8  -1  -3    0.59    0.22
   8  -1  -3    0.70    0.20
   8  -1  -3    1.14    0.23
   8  -1  -3    0.96    0.20
   8  -1  -3    1.01    0.19
   8  -1  -3    1.35    0.26
   8  -1  -3    1.20    0.26
   8  -1  -3    0.98    0.38
  -8   2   3    0.92    0.22
  -8   2   3    0.92    0.21
  -8   2   3    0.89    0.18
  -8   2   3    1.22    0.20
  -8   2   3    0.77    0.19
  -8   2   3    0.94    0.20
   8  -2  -3    1.23    0.25
   8  -2  -3    0.70    0.23
   8  -2  -3    1.19    0.23
   8  -2  -3    0.86    0.78
   8  -2  -3    1.32    0.43
   8  -2  -3    1.38    0.56
   8  -2  -3    0.96    0.23
   8  -2  -3    1.04    0.26
   8  -2  -3    1.18    0.22
  -8   3   3    1.89    0.30
  -8   3   3    1.65    0.28
  -8   3   3    1.61    0.28
  -8   3   3    1.76    0.26
  -8   3   3    2.01    0.32
  -8   3   3    1.30    0.26
  -8   3   3    2.30    0.29
  -8   3   3    1.99    0.30
   8  -3  -3    1.59    0.30
   8  -3  -3    3.00    1.00
   8  -3  -3    1.62    0.28
   8  -3  -3    2.10    0.69
   8  -3  -3    1.58    0.32
   8  -3  -3    1.30    0.29
   8  -3  -3    1.81    0.26
   8  -3  -3    1.41    0.25
  -8   4   3    5.53    0.52
  -8   4   3    5.13    0.48
  -8   4   3    5.76    0.50
  -8   4   3    4.81    0.50
  -8   4   3    4.60    0.49
  -8   4   3    4.69    0.46
  -8   4   3    5.22    0.50
  -8   4   3    5.25    0.54
   8  -4  -3    5.42    0.49
   8  -4  -3    4.42    0.54
   8  -4  -3    5.31    0.95
   8  -4  -3    4.92    0.47
   8  -4  -3    4.64    0.47
   8  -4  -3    4.14    0.50
   8  -4  -3    4.16    0.52
   8  -4  -3    5.72    0.57
  -8   5   3    2.43    0.35
  -8   5   3    3.01    0.40
  -8   5   3    3.56    0.37
  -8   5   3    2.97    0.43
  -8   5   3    3.18    0.45
  -8   5   3    3.44    0.39
  -8   5   3    3.60    0.45
  -8   5   3    3.24    0.44
   8  -5  -3    2.72    0.42
   8  -5  -3    2.31    0.43
   8  -5  -3    3.21    0.84
   8  -5  -3    2.80    0.37
   8  -5  -3    3.42    0.38
   8  -5  -3    2.79    0.39
   8  -5  -3    2.58    0.35
  -8   6   3    1.34    0.28
  -8   6   3    2.50    0.40
  -8   6   3    2.58    0.40
  -8   6   3    1.60    0.38
  -8   6   3    2.38    0.39
  -8   6   3    2.57    0.41
  -8   6   3    2.30    0.36
   8  -6  -3    2.11    0.38
   8  -6  -3    2.62    0.45
   8  -6  -3    1.60    0.31
   8  -6  -3    2.17    0.31
   8  -6  -3    1.93    0.36
   8  -6  -3    1.67    0.30
   8  -6  -3    1.90    0.75
  -8   7   3    1.57    0.33
  -8   7   3    1.03    0.34
  -8   7   3    1.13    0.33
  -8   7   3    1.26    0.30
  -8   7   3    1.22    0.34
  -8   7   3    1.00    0.26
   8  -7  -3    1.33    0.31
   8  -7  -3    0.45    0.21
   8  -7  -3    1.24    0.25
   8  -7  -3    1.35    0.66
   8  -7  -3    1.09    0.31
   8  -7  -3    1.60    0.37
   8  -7  -3    1.46    0.26
  -8   8   3    0.23    0.22
  -8   8   3   -0.07    0.18
  -8   8   3    0.63    0.25
  -8   8   3    0.27    0.26
   8  -8  -3    0.86    0.31
   8  -8  -3    0.46    0.19
   8  -8  -3    1.16    0.44
   8  -8  -3    0.34    0.48
   8  -8  -3    0.23    0.21
   8  -8  -3    0.46    0.18
  -8   9   3    0.17    0.20
  -8   9   3    0.21    0.21
  -8   9   3    0.28    0.20
   8  -9  -3    0.15    0.41
   8  -9  -3   -0.05    0.14
  -8  10   3    0.06    0.14
   8 -10  -3    0.01    0.33
   7  10  -3    0.35    0.17
   7  10  -3    0.01    0.30
   7   9  -3   -0.18    0.18
   7   9  -3   -0.06    0.32
   7   8  -3    0.28    0.27
   7   8  -3    0.38    0.20
   7   8  -3   -0.06    0.33
   7   7  -3    0.69    0.39
   7   7  -3    0.15    0.19
   7   7  -3    0.12    0.28
   7   6  -3    2.27    0.43
   7   6  -3    1.86    0.46
   7   6  -3    1.62    0.28
   7   5  -3    1.23    0.40
   7   5  -3    1.93    0.38
   7   5  -3    1.94    0.28
   7   5  -3    1.04    0.25
   7   4  -3    1.25    0.31
   7   4  -3    0.76    0.22
   7   4  -3    0.92    0.32
   7   4  -3    0.86    0.22
   7   4  -3    0.81    0.19
   7   3  -3    0.39    0.12
   7   3  -3    0.15    0.19
   7   3  -3    0.36    0.16
   7   3  -3    0.34    0.16
   7   3  -3    0.17    0.12
  -7  -2   3    1.13    0.18
   7   2  -3    1.19    0.27
   7   2  -3    1.27    0.22
   7   2  -3    1.28    0.18
   7   2  -3    1.09    0.21
   7   2  -3    1.54    0.22
  -7  -1   3    4.12    0.34
   7   1  -3    3.87    0.39
   7   1  -3    3.92    0.34
   7   1  -3    4.48    0.39
   7   1  -3    4.17    0.38
   7   1  -3    2.92    0.44
  -7   0   3    0.17    0.10
   7   0  -3    0.19    0.14
   7   0  -3    0.32    0.13
   7   0  -3    0.38    0.13
   7   0  -3    0.35    0.12
   7   0  -3    0.40    0.14
   7   0  -3    0.26    0.14
   7   0  -3    0.16    0.14
   7   0  -3    0.75    0.24
  -7   1   3    3.72    0.35
  -7   1   3    3.66    0.33
  -7   1   3    3.21    0.32
  -7   1   3    4.26    0.34
   7  -1  -3    3.79    0.38
   7  -1  -3    3.55    0.38
   7  -1  -3    3.70    0.50
   7  -1  -3    3.77    0.34
   7  -1  -3    3.25    0.38
   7  -1  -3    3.68    0.37
   7  -1  -3    3.37    0.33
   7  -1  -3    3.61    0.37
  -7   2   3    1.22    0.19
  -7   2   3    1.11    0.18
  -7   2   3    1.45    0.23
  -7   2   3    1.07    0.19
  -7   2   3    0.87    0.17
   7  -2  -3    1.08    0.20
   7  -2  -3    1.33    0.21
   7  -2  -3    1.11    0.22
   7  -2  -3    1.29    0.22
   7  -2  -3    1.11    0.35
   7  -2  -3    0.91    0.22
   7  -2  -3    0.95    0.19
   7  -2  -3    0.95    0.20
   7  -2  -3    1.46    0.26
  -7   3   3    0.44    0.15
  -7   3   3    0.43    0.15
  -7   3   3    0.34    0.13
  -7   3   3    0.39    0.14
  -7   3   3    0.19    0.15
  -7   3   3    0.35    0.16
  -7   3   3    0.56    0.19
   7  -3  -3    0.02    0.16
   7  -3  -3    0.35    0.15
   7  -3  -3    0.20    0.14
   7  -3  -3    0.25    0.17
   7  -3  -3    0.18    0.17
   7  -3  -3    0.05    0.14
   7  -3  -3    0.19    0.19
   7  -3  -3    0.26    0.40
  -7   4   3    0.84    0.17
  -7   4   3    1.04    0.21
  -7   4   3    1.11    0.21
  -7   4   3    0.56    0.17
  -7   4   3    1.20    0.22
  -7   4   3    1.28    0.26
  -7   4   3    0.99    0.24
  -7   4   3    0.77    0.22
   7  -4  -3    0.79    0.21
   7  -4  -3    0.93    0.21
   7  -4  -3    0.59    0.17
   7  -4  -3    1.03    0.21
   7  -4  -3    0.70    0.23
   7  -4  -3    1.11    0.22
   7  -4  -3    0.53    0.23
   7  -4  -3    1.07    0.26
   7  -4  -3    0.89    0.21
   7  -4  -3    1.22    0.59
  -7   5   3    1.61    0.30
  -7   5   3    1.56    0.31
  -7   5   3    1.71    0.30
  -7   5   3    1.74    0.32
  -7   5   3    2.12    0.30
  -7   5   3    1.30    0.28
  -7   5   3    1.77    0.29
  -7   5   3    1.16    0.22
  -7   5   3    1.11    0.23
   7  -5  -3    1.48    0.32
   7  -5  -3    1.26    0.27
   7  -5  -3    1.90    0.28
   7  -5  -3    1.15    0.30
   7  -5  -3    1.93    0.33
   7  -5  -3    1.70    0.25
   7  -5  -3    2.19    0.75
   7  -5  -3    2.08    0.29
   7  -5  -3    1.57    0.27
   7  -5  -3    1.93    0.31
  -7   6   3    1.85    0.31
  -7   6   3    1.72    0.33
  -7   6   3    2.47    0.31
  -7   6   3    2.05    0.37
  -7   6   3    2.60    0.38
  -7   6   3    1.84    0.35
  -7   6   3    1.61    0.27
  -7   6   3    1.54    0.33
  -7   6   3    2.10    0.35
   7  -6  -3    1.64    0.29
   7  -6  -3    2.14    0.31
   7  -6  -3    1.91    0.33
   7  -6  -3    2.26    0.36
   7  -6  -3    1.48    0.29
   7  -6  -3    2.75    0.40
   7  -6  -3    1.88    0.37
   7  -6  -3    1.65    0.70
   7  -6  -3    1.66    0.29
  -7   7   3   -0.22    0.22
  -7   7   3    0.17    0.26
  -7   7   3    0.31    0.27
  -7   7   3    0.10    0.25
  -7   7   3    0.28    0.20
  -7   7   3    0.13    0.27
  -7   7   3   -0.39    0.17
   7  -7  -3    0.30    0.21
   7  -7  -3   -0.07    0.18
   7  -7  -3   -0.02    0.47
   7  -7  -3    0.18    0.27
   7  -7  -3    0.42    0.21
   7  -7  -3    0.02    0.21
   7  -7  -3    0.09    0.24
   7  -7  -3    0.22    0.19
   7  -7  -3   -0.18    0.27
  -7   8   3    0.45    0.27
  -7   8   3    0.36    0.22
  -7   8   3    0.71    0.28
  -7   8   3    0.87    0.30
  -7   8   3    1.03    0.28
   7  -8  -3    0.61    0.57
   7  -8  -3    0.74    0.32
   7  -8  -3    0.82    0.21
   7  -8  -3    0.71    0.28
   7  -8  -3    1.10    0.30
   7  -8  -3    0.38    0.18
   7  -8  -3    0.43    0.20
  -7   9   3    0.14    0.22
  -7   9   3   -0.17    0.21
  -7   9   3    0.32    0.24
   7  -9  -3    0.11    0.24
   7  -9  -3   -0.02    0.43
   7  -9  -3   -0.12    0.18
  -7  10   3    0.35    0.17
  -7  10   3   -0.43    0.80
  -7  10   3    0.19    0.19
  -7  10   3    0.05    0.18
   7 -10  -3   -0.11    0.35
  -7  11   3   -0.16    0.11
   6  11  -3   -0.26    0.24
   6  11  -3    0.10    0.14
   6  10  -3    0.35    0.19
   6  10  -3    0.20    0.36
   6   9  -3    0.49    0.22
   6   9  -3    0.46    0.35
   6   8  -3    1.18    0.29
   6   8  -3    0.71    0.41
   6   8  -3    1.30    0.35
   6   8  -3    0.70    0.25
   6   7  -3    0.82    0.25
   6   7  -3    1.09    0.36
   6   7  -3    1.24    0.26
   6   7  -3    1.16    0.28
   6   7  -3    1.32    0.42
   6   6  -3    0.69    0.19
   6   6  -3    0.48    0.18
   6   6  -3    0.15    0.29
   6   6  -3    0.29    0.26
   6   6  -3    0.65    0.25
   6   5  -3    0.64    0.27
   6   5  -3    0.37    0.17
   6   5  -3    0.39    0.14
   6   5  -3    0.42    0.16
   6   5  -3    0.45    0.28
   6   4  -3   -0.01    0.19
   6   4  -3    0.20    0.15
   6   4  -3    0.19    0.13
   6   4  -3    0.28    0.12
  -6  -3   3    6.11    0.49
   6   3  -3    6.44    0.51
   6   3  -3    6.18    0.51
   6   3  -3    5.99    0.57
   6   2  -3   10.54    0.84
   6   2  -3   11.65    0.82
   6   2  -3   11.86    0.85
  -6  -1   3    4.15    0.33
   6   1  -3    3.56    0.35
   6   1  -3    4.64    0.37
   6   1  -3    4.18    0.37
   6   1  -3    4.05    0.33
  -6   0   3   24.88    1.75
   6   0  -3   26.51    1.77
   6   0  -3   24.29    1.75
   6   0  -3   25.52    1.79
   6   0  -3   24.18    1.77
   6   0  -3   26.38    1.78
   6   0  -3   24.35    1.76
  -6   1   3    4.13    0.33
  -6   1   3    4.34    0.33
  -6   1   3    3.62    0.32
   6  -1  -3    3.73    0.35
   6  -1  -3    3.58    0.36
   6  -1  -3    3.82    0.36
   6  -1  -3    3.85    0.34
   6  -1  -3    3.66    0.33
   6  -1  -3    3.86    0.33
   6  -1  -3    3.80    0.37
   6  -1  -3    3.22    0.33
  -6   2   3   10.45    0.78
  -6   2   3   12.52    0.79
  -6   2   3   10.27    0.78
   6  -2  -3   10.34    0.78
   6  -2  -3   10.08    0.80
   6  -2  -3    9.86    0.81
   6  -2  -3   10.59    0.82
   6  -2  -3    9.87    0.81
   6  -2  -3   10.92    0.78
   6  -2  -3   10.09    0.79
   6  -2  -3   11.18    0.79
  -6   3   3    7.01    0.55
  -6   3   3    7.29    0.55
  -6   3   3    6.84    0.54
  -6   3   3    6.80    0.54
  -6   3   3    6.75    0.57
  -6   3   3    8.17    0.55
  -6   3   3    6.27    0.55
   6  -3  -3    6.64    0.54
   6  -3  -3    6.11    0.54
   6  -3  -3    6.51    0.56
   6  -3  -3    6.72    0.58
   6  -3  -3    6.75    0.58
   6  -3  -3    6.61    0.54
   6  -3  -3    7.34    0.55
   6  -3  -3    6.46    0.55
  -6   4   3   -0.10    0.07
  -6   4   3    0.28    0.11
  -6   4   3   -0.04    0.15
  -6   4   3    0.07    0.11
  -6   4   3    0.06    0.14
  -6   4   3    0.28    0.11
  -6   4   3    0.07    0.13
  -6   4   3    0.04    0.12
   6  -4  -3    0.29    0.67
   6  -4  -3    0.00    0.11
   6  -4  -3   -0.06    0.14
   6  -4  -3    0.23    0.13
   6  -4  -3    0.14    0.15
   6  -4  -3    0.02    0.12
   6  -4  -3    0.14    0.15
   6  -4  -3    0.17    0.14
   6  -4  -3    0.19    0.15
  -6   5   3    0.66    0.18
  -6   5   3    0.51    0.18
  -6   5   3    0.08    0.16
  -6   5   3    0.78    0.21
  -6   5   3    0.80    0.19
  -6   5   3    0.65    0.20
  -6   5   3    0.57    0.21
  -6   5   3    0.14    0.13
  -6   5   3    0.46    0.15
   6  -5  -3    0.45    0.16
   6  -5  -3    0.62    0.21
   6  -5  -3    0.44    0.22
   6  -5  -3    0.98    0.24
   6  -5  -3    0.36    0.18
   6  -5  -3    0.51    0.20
   6  -5  -3    0.68    0.19
   6  -5  -3    0.42    0.50
   6  -5  -3    0.43    0.16
   6  -5  -3    0.64    0.17
  -6   6   3    0.71    0.24
  -6   6   3    0.82    0.24
  -6   6   3    0.80    0.18
  -6   6   3    1.07    0.28
  -6   6   3    0.50    0.23
  -6   6   3    0.72    0.23
  -6   6   3    0.58    0.20
  -6   6   3    0.91    0.21
  -6   6   3    0.71    0.22
   6  -6  -3    1.12    0.24
   6  -6  -3    0.75    0.20
   6  -6  -3    0.68    0.24
   6  -6  -3    0.88    0.21
   6  -6  -3    0.83    0.25
   6  -6  -3    0.00    0.42
   6  -6  -3    0.83    0.24
   6  -6  -3    1.06    0.26
   6  -6  -3    0.77    0.22
   6  -6  -3    0.68    0.24
  -6   7   3    1.24    0.26
  -6   7   3    1.02    0.28
  -6   7   3   -0.19    1.03
  -6   7   3    1.16    0.33
  -6   7   3    0.73    0.26
  -6   7   3    0.80    0.20
  -6   7   3    1.23    0.30
  -6   7   3    1.18    0.30
  -6   7   3    1.06    0.30
   6  -7  -3    1.24    0.31
   6  -7  -3    1.25    0.25
   6  -7  -3    1.14    0.24
   6  -7  -3    1.30    0.25
   6  -7  -3    1.19    0.25
   6  -7  -3    1.33    0.32
   6  -7  -3    0.94    0.27
   6  -7  -3    0.42    0.54
   6  -7  -3    1.05    0.30
  -6   8   3    0.68    0.27
  -6   8   3   -0.16    1.04
  -6   8   3    1.20    0.29
  -6   8   3    0.63    0.27
  -6   8   3    1.45    0.34
  -6   8   3    1.01    0.30
   6  -8  -3    1.36    0.24
   6  -8  -3    0.77    0.31
   6  -8  -3    0.23    0.53
   6  -8  -3    0.74    0.33
   6  -8  -3    0.88    0.28
   6  -8  -3    0.69    0.29
   6  -8  -3    1.26    0.25
   6  -8  -3    1.09    0.28
   6  -8  -3    1.09    0.26
  -6   9   3    0.54    0.25
  -6   9   3    0.61    0.27
  -6   9   3    0.78    0.27
  -6   9   3    0.50    1.11
  -6   9   3    0.73    0.25
   6  -9  -3    0.98    0.29
   6  -9  -3   -0.06    0.53
   6  -9  -3    1.27    0.32
   6  -9  -3    0.12    0.23
   6  -9  -3    0.73    0.24
  -6  10   3    0.08    0.20
  -6  10   3    0.57    1.05
  -6  10   3    0.45    0.20
  -6  10   3    0.26    0.19
   6 -10  -3    0.51    0.28
   6 -10  -3    0.16    0.31
   6 -10  -3    0.13    0.51
  -6  11   3    0.31    0.16
  -6  11   3    0.25    0.79
   6 -11  -3    0.06    0.31
   5  11  -3    0.08    0.16
   5  11  -3    0.38    0.33
   5  10  -3    0.85    0.40
   5  10  -3    0.71    0.22
   5   9  -3    0.71    0.42
   5   9  -3    1.16    0.27
   5   9  -3    1.29    0.36
   5   8  -3    0.55    0.31
   5   8  -3   -0.26    0.33
   5   8  -3    0.60    0.21
   5   8  -3    0.64    0.23
   5   8  -3    0.41    0.23
   5   7  -3    0.50    0.35
   5   7  -3    0.77    0.25
   5   7  -3    1.30    0.34
   5   7  -3    0.74    0.20
   5   7  -3    1.17    0.25
   5   6  -3    0.35    0.15
   5   6  -3    0.17    0.22
   5   6  -3    0.02    0.14
   5   6  -3    0.30    0.14
   5   6  -3    0.07    0.25
   5   5  -3    3.23    0.32
   5   5  -3    2.49    0.43
   5   5  -3    2.62    0.31
   5   5  -3    3.34    0.31
   5   5  -3    3.03    0.39
   5   4  -3    1.10    0.19
   5   4  -3    0.92    0.16
  -5  -3   3    4.45    0.37
   5   3  -3    4.33    0.37
   5   3  -3    4.32    0.37
  -5  -2   3   12.26    0.95
  -5  -2   3   14.21    1.06
  -5  -2   3   14.42    0.97
   5   2  -3   12.98    0.98
   5   2  -3   13.63    0.97
   5   2  -3   14.45    0.98
  -5  -1   3    5.67    0.47
  -5  -1   3    5.49    0.41
   5   1  -3    5.21    0.43
   5   1  -3    5.71    0.44
   5   1  -3    5.62    0.43
   5   1  -3    5.22    0.42
  -5   0   3    0.43    0.15
  -5   0   3    0.53    0.09
  -5   0   3    0.52    0.10
   5   0  -3    0.59    0.12
   5   0  -3    0.50    0.12
   5   0  -3    0.36    0.13
   5   0  -3    0.68    0.11
  -5   1   3    5.45    0.43
  -5   1   3    4.92    0.42
  -5   1   3    6.11    0.43
   5  -1  -3    6.07    0.47
   5  -1  -3    5.82    0.43
   5  -1  -3    6.34    0.45
   5  -1  -3    4.72    0.42
   5  -1  -3    5.16    0.43
   5  -1  -3    5.64    0.43
   5  -1  -3    5.54    0.46
  -5   2   3   14.53    0.98
  -5   2   3   14.05    0.97
  -5   2   3   12.67    0.97
   5  -2  -3   12.84    0.98
   5  -2  -3   13.70    1.01
   5  -2  -3   13.10    0.97
   5  -2  -3   13.22    0.98
   5  -2  -3   13.60    0.99
   5  -2  -3   13.00    1.00
   5  -2  -3   14.45    0.98
   5  -2  -3   14.13    1.00
  -5   3   3    5.05    0.39
  -5   3   3    5.20    0.41
  -5   3   3    4.49    0.39
  -5   3   3    4.81    0.40
  -5   3   3    4.68    0.40
   5  -3  -3    4.50    0.39
   5  -3  -3    4.94    0.40
   5  -3  -3    4.03    0.39
   5  -3  -3    4.14    0.38
   5  -3  -3    4.99    0.43
   5  -3  -3    4.90    0.43
   5  -3  -3    5.13    0.45
   5  -3  -3    4.93    0.39
   5  -3  -3    4.59    0.41
  -5   4   3    1.15    0.20
  -5   4   3    1.40    0.21
  -5   4   3    1.04    0.16
  -5   4   3    0.90    0.18
  -5   4   3    1.24    0.20
  -5   4   3    1.27    0.19
  -5   4   3    0.84    0.17
  -5   4   3    1.17    0.18
   5  -4  -3    0.99    0.19
   5  -4  -3    1.18    0.18
   5  -4  -3    1.04    0.17
   5  -4  -3    1.20    0.18
   5  -4  -3    1.28    0.20
   5  -4  -3    1.16    0.22
   5  -4  -3    1.28    0.22
   5  -4  -3    1.33    0.20
   5  -4  -3    1.32    0.18
  -5   5   3    3.31    0.32
  -5   5   3    2.92    0.39
  -5   5   3    3.19    0.36
  -5   5   3    3.03    0.34
  -5   5   3    3.28    0.34
  -5   5   3    2.73    0.30
  -5   5   3    2.61    0.29
  -5   5   3    2.93    0.34
  -5   5   3    3.83    0.36
   5  -5  -3    2.82    0.31
   5  -5  -3    2.95    0.30
   5  -5  -3    3.55    0.33
   5  -5  -3    3.03    0.31
   5  -5  -3    3.28    0.35
   5  -5  -3    2.92    0.37
   5  -5  -3    3.32    0.35
   5  -5  -3    2.97    0.36
   5  -5  -3    3.41    0.32
  -5   6   3    0.26    0.20
  -5   6   3    0.03    0.18
  -5   6   3    0.31    0.14
  -5   6   3   -0.22    0.15
  -5   6   3    0.08    0.14
  -5   6   3    0.00    0.18
  -5   6   3    0.27    0.12
  -5   6   3    0.10    0.18
  -5   6   3    0.06    0.14
  -5   6   3    0.16    0.16
   5  -6  -3    0.42    0.16
   5  -6  -3    0.16    0.14
   5  -6  -3    0.11    0.15
   5  -6  -3    0.15    0.17
   5  -6  -3    0.49    0.17
   5  -6  -3    0.31    0.18
   5  -6  -3    0.28    0.14
   5  -6  -3    0.30    0.18
   5  -6  -3    0.17    0.15
   5  -6  -3    0.49    0.47
   5  -6  -3    0.16    0.17
  -5   7   3    0.48    0.25
  -5   7   3    1.05    0.27
  -5   7   3    0.66    0.24
  -5   7   3    1.29    0.30
  -5   7   3    0.62    0.25
  -5   7   3   -0.29    0.94
  -5   7   3    1.08    0.28
  -5   7   3    0.38    0.22
   5  -7  -3    0.79    0.20
   5  -7  -3    0.99    0.25
   5  -7  -3    1.34    0.32
   5  -7  -3    0.78    0.27
   5  -7  -3    0.67    0.23
   5  -7  -3    0.43    0.20
   5  -7  -3    0.93    0.58
   5  -7  -3    0.70    0.20
   5  -7  -3    1.02    0.26
   5  -7  -3    0.92    0.22
   5  -7  -3    1.04    0.24
  -5   8   3    1.09    0.25
  -5   8   3    0.43    0.26
  -5   8   3    0.41    0.28
  -5   8   3    0.46    0.24
  -5   8   3   -0.45    0.94
  -5   8   3    0.24    0.24
   5  -8  -3    1.39    0.35
   5  -8  -3    0.40    0.21
   5  -8  -3    0.42    0.23
   5  -8  -3    0.38    0.27
   5  -8  -3    0.44    0.56
   5  -8  -3    0.67    0.30
   5  -8  -3    0.54    0.26
   5  -8  -3    0.41    0.24
  -5   9   3    0.69    0.26
  -5   9   3    1.56    0.31
  -5   9   3    1.00    0.30
  -5   9   3    0.03    1.09
  -5   9   3    1.00    0.27
   5  -9  -3    1.42    0.35
   5  -9  -3    0.06    0.49
   5  -9  -3    0.95    0.31
   5  -9  -3    1.36    0.30
   5  -9  -3    0.97    0.30
  -5  10   3    1.47    0.28
  -5  10   3    1.32    0.32
  -5  10   3    0.55    1.16
   5 -10  -3    0.05    0.48
   5 -10  -3    0.51    0.27
   5 -10  -3    1.26    0.35
  -5  11   3   -0.01    0.82
  -5  11   3   -0.13    0.22
  -5  11   3    0.03    0.15
   5 -11  -3   -0.09    0.37
   4  11  -3    0.47    0.20
   4  11  -3    0.42    0.36
   4  10  -3    1.13    0.26
   4  10  -3    0.54    0.39
   4   9  -3   -0.09    0.21
   4   9  -3   -0.16    0.33
   4   9  -3    0.17    0.20
   4   9  -3    0.12    0.20
   4   9  -3    0.10    0.28
   4   9  -3   -0.19    0.17
   4   8  -3   -0.06    0.34
   4   8  -3    0.38    0.25
   4   8  -3    0.21    0.18
   4   8  -3    0.33    0.21
   4   8  -3    1.02    0.34
   4   7  -3   -0.29    0.26
   4   7  -3    0.12    0.14
   4   7  -3    0.04    0.14
   4   7  -3   -0.05    0.15
   4   7  -3    0.06    0.19
   4   7  -3   -0.17    0.23
  -4  -6   3    0.64    0.15
   4   6  -3    1.03    0.20
   4   6  -3    0.72    0.17
   4   6  -3    0.50    0.17
   4   6  -3    1.46    0.30
   4   6  -3    1.04    0.34
   4   6  -3    0.49    0.18
   4   5  -3    7.06    0.59
   4   5  -3    7.71    0.63
   4   5  -3    7.62    0.59
  -4  -4   3    0.23    0.23
  -4  -4   3    0.00    0.15
   4   4  -3    0.27    0.13
   4   4  -3    0.36    0.11
   4   4  -3    0.43    0.12
  -4  -3   3    6.84    0.70
  -4  -3   3    7.80    0.63
  -4  -3   3    7.46    0.57
   4   3  -3    8.55    0.58
   4   3  -3    7.89    0.60
  -4  -2   3    3.19    0.25
  -4  -2   3    3.02    0.36
  -4  -2   3    3.31    0.27
  -4  -2   3    3.70    0.33
   4   2  -3    3.30    0.27
   4   2  -3    2.91    0.39
  -4  -1   3   58.70    3.79
  -4  -1   3   51.81    3.81
  -4  -1   3   58.98    3.74
   4   1  -3   54.94    3.82
   4   1  -3   51.62    3.75
   4   1  -3   57.13    3.75
   4   1  -3   52.34    3.83
  -4   0   3    0.88    0.12
  -4   0   3    0.93    0.17
  -4   0   3    1.07    0.12
   4   0  -3    1.32    0.14
   4   0  -3    0.99    0.13
   4   0  -3    0.94    0.19
   4   0  -3    0.97    0.13
  -4   1   3   52.67    3.76
  -4   1   3   54.92    3.81
  -4   1   3   57.69    3.76
  -4   1   3   58.29    3.85
  -4   1   3   57.24    3.76
   4  -1  -3   52.09    3.75
   4  -1  -3   61.81    3.77
   4  -1  -3   48.87    3.83
   4  -1  -3   50.97    3.76
   4  -1  -3   55.09    3.77
   4  -1  -3   58.39    3.77
  -4   2   3    3.58    0.29
  -4   2   3    3.46    0.29
  -4   2   3    3.87    0.29
  -4   2   3    3.83    0.41
   4  -2  -3    4.09    0.29
   4  -2  -3    3.75    0.30
   4  -2  -3    2.61    0.36
   4  -2  -3    3.20    0.28
   4  -2  -3    3.42    0.29
   4  -2  -3    3.42    0.29
  -4   3   3    9.98    0.66
  -4   3   3    8.52    0.67
  -4   3   3    8.25    0.81
  -4   3   3    7.51    0.67
  -4   3   3    9.00    0.70
  -4   3   3    9.68    0.68
   4  -3  -3    9.46    0.67
   4  -3  -3    9.51    0.67
   4  -3  -3    9.85    0.68
   4  -3  -3    8.12    0.68
   4  -3  -3    9.50    0.70
   4  -3  -3    9.24    0.68
   4  -3  -3    9.26    0.67
  -4   4   3    0.24    0.14
  -4   4   3    0.17    0.11
  -4   4   3    0.13    0.11
  -4   4   3    0.27    0.12
  -4   4   3    0.13    0.34
  -4   4   3    0.13    0.09
   4  -4  -3    0.35    0.14
   4  -4  -3    0.38    0.13
   4  -4  -3    0.26    0.11
   4  -4  -3    0.24    0.11
   4  -4  -3    0.27    0.11
   4  -4  -3    0.26    0.12
   4  -4  -3    0.18    0.11
   4  -4  -3    0.09    0.09
   4  -4  -3    0.05    0.10
  -4   5   3    7.25    0.61
  -4   5   3    8.50    0.66
  -4   5   3    8.78    0.64
  -4   5   3    8.29    0.70
  -4   5   3    8.10    0.67
  -4   5   3    7.91    0.64
  -4   5   3    8.40    0.66
  -4   5   3    8.51    0.65
  -4   5   3    6.85    0.62
   4  -5  -3    8.57    0.63
   4  -5  -3    7.28    0.63
   4  -5  -3    9.07    0.66
   4  -5  -3    8.39    0.65
   4  -5  -3    8.93    0.67
   4  -5  -3    8.61    0.67
   4  -5  -3    8.78    0.68
   4  -5  -3    7.94    0.63
   4  -5  -3    8.12    0.63
  -4   6   3    0.95    0.20
  -4   6   3    0.85    0.16
  -4   6   3    0.67    0.19
  -4   6   3    0.84    0.21
  -4   6   3    0.90    0.18
  -4   6   3    1.01    0.22
  -4   6   3    0.89    0.22
  -4   6   3    0.77    0.16
  -4   6   3    0.72    0.23
   4  -6  -3    1.00    0.18
   4  -6  -3    1.03    0.51
   4  -6  -3    0.82    0.20
   4  -6  -3    0.91    0.23
   4  -6  -3    0.91    0.17
   4  -6  -3    0.65    0.20
   4  -6  -3    0.79    0.21
   4  -6  -3    0.61    0.18
   4  -6  -3    0.85    0.19
   4  -6  -3    0.72    0.18
  -4   7   3    0.09    0.21
  -4   7   3   -0.11    0.19
  -4   7   3   -0.28    0.16
  -4   7   3   -0.20    0.93
  -4   7   3   -0.36    0.14
  -4   7   3    0.29    0.21
  -4   7   3    0.09    0.17
  -4   7   3    0.30    0.19
   4  -7  -3    0.08    0.15
   4  -7  -3   -0.08    0.39
   4  -7  -3    0.12    0.18
   4  -7  -3   -0.16    0.16
   4  -7  -3   -0.15    0.15
   4  -7  -3    0.00    0.14
   4  -7  -3    0.13    0.18
   4  -7  -3    0.15    0.17
   4  -7  -3    0.05    0.18
  -4   8   3    0.30    0.23
  -4   8   3    0.68    1.23
  -4   8   3    0.51    0.25
  -4   8   3    0.67    0.23
  -4   8   3    0.22    0.27
  -4   8   3    0.42    0.27
  -4   8   3    0.36    0.22
   4  -8  -3    0.49    0.26
   4  -8  -3    0.08    0.21
   4  -8  -3    0.60    0.26
   4  -8  -3    0.16    0.24
   4  -8  -3    0.50    0.55
   4  -8  -3    0.75    0.25
   4  -8  -3    0.48    0.20
   4  -8  -3    0.22    0.18
  -4   9   3    0.00    0.24
  -4   9   3    0.13    0.20
  -4   9   3   -0.27    0.21
  -4   9   3    0.34    0.25
  -4   9   3   -0.57    1.04
  -4   9   3   -0.13    0.20
   4  -9  -3    0.29    0.28
   4  -9  -3    0.06    0.51
   4  -9  -3    0.19    0.23
   4  -9  -3   -0.11    0.20
   4  -9  -3    0.07    0.24
   4  -9  -3    0.13    0.26
   4  -9  -3    0.15    0.28
  -4  10   3    0.84    0.25
  -4  10   3   -0.23    1.19
  -4  10   3    1.11    0.33
   4 -10  -3    0.78    0.30
   4 -10  -3    0.03    0.52
   4 -10  -3    1.12    0.36
   4 -10  -3    1.22    0.30
  -4  11   3    0.18    0.18
  -4  11   3   -0.48    1.00
   4 -11  -3   -0.09    0.38
  -4  12   3   -0.05    0.10
   3  12  -3   -0.10    0.12
   3  11  -3    0.08    0.18
   3  11  -3    0.32    0.38
   3  10  -3    0.55    0.24
   3  10  -3    1.04    0.27
   3  10  -3    0.47    0.22
   3  10  -3    1.26    0.44
   3   9  -3    0.23    0.21
   3   9  -3    0.28    0.31
   3   9  -3    0.12    0.35
   3   9  -3    0.38    0.20
   3   9  -3    0.36    0.22
   3   9  -3   -0.03    0.32
   3   8  -3    0.46    0.38
   3   8  -3    0.65    0.31
   3   8  -3    0.44    0.20
   3   8  -3    0.81    0.28
   3   8  -3    0.73    0.23
   3   8  -3    0.40    0.23
  -3  -7   3    2.19    0.29
   3   7  -3    2.21    0.30
   3   7  -3    2.30    0.31
   3   7  -3    2.40    0.39
   3   7  -3    2.12    0.37
   3   7  -3    2.54    0.48
   3   7  -3    2.36    0.29
  -3  -6   3    2.54    0.28
   3   6  -3    2.74    0.31
   3   6  -3    2.97    0.29
   3   6  -3    2.63    0.37
   3   6  -3    2.73    0.31
   3   6  -3    2.37    0.34
   3   5  -3   10.29    0.78
   3   5  -3    9.23    0.73
  -3  -4   3   22.01    1.73
  -3  -4   3   22.83    1.65
   3   4  -3   24.34    1.67
   3   4  -3   23.83    1.66
   3   4  -3   26.15    1.70
  -3  -3   3    3.74    0.44
  -3  -3   3    3.62    0.37
  -3  -3   3    3.15    0.28
  -3  -3   3    3.28    0.28
   3   3  -3    3.69    0.29
   3   3  -3    3.87    0.32
  -3  -2   3    6.39    0.49
  -3  -2   3    6.10    0.47
  -3  -2   3    7.63    0.55
  -3  -2   3    7.24    0.61
  -3  -2   3    6.85    0.49
   3   2  -3    6.97    0.52
   3   2  -3    6.02    0.54
   3   2  -3    6.81    0.49
   3   2  -3    6.84    0.62
  -3  -1   3    4.49    0.34
  -3  -1   3    4.51    0.35
  -3  -1   3    5.12    0.40
  -3  -1   3    4.78    0.43
   3   1  -3    4.67    0.45
   3   1  -3    4.60    0.36
   3   1  -3    5.05    0.35
   3   1  -3    4.61    0.41
   3   1  -3    4.56    0.35
  -3   0   3  108.40    8.11
  -3   0   3  134.04    8.16
  -3   0   3  116.95    8.11
   3   0  -3  127.95    8.20
   3   0  -3  117.61    8.12
   3   0  -3  110.57    8.11
   3   0  -3  123.63    8.16
  -3   1   3    4.46    0.34
  -3   1   3    4.80    0.35
  -3   1   3    4.60    0.40
   3  -1  -3    5.08    0.35
   3  -1  -3    3.94    0.39
   3  -1  -3    4.78    0.44
   3  -1  -3    4.81    0.35
   3  -1  -3    4.66    0.36
  -3   2   3    6.52    0.51
  -3   2   3    6.97    0.63
  -3   2   3    7.41    0.51
  -3   2   3    7.21    0.52
   3  -2  -3    7.66    0.53
   3  -2  -3    7.35    0.52
   3  -2  -3    6.47    0.52
   3  -2  -3    6.58    0.51
   3  -2  -3    7.04    0.51
  -3   3   3    4.30    0.49
  -3   3   3    3.74    0.37
  -3   3   3    3.89    0.33
  -3   3   3    4.07    0.33
  -3   3   3    4.00    0.31
   3  -3  -3    4.24    0.32
   3  -3  -3    4.11    0.34
   3  -3  -3    3.85    0.32
   3  -3  -3    4.10    0.33
   3  -3  -3    3.99    0.34
  -3   4   3   27.71    1.84
  -3   4   3   22.45    1.76
  -3   4   3   24.73    1.79
  -3   4   3   26.36    1.77
  -3   4   3   25.40    1.79
  -3   4   3   26.36    1.79
  -3   4   3   22.02    1.98
   3  -4  -3   26.29    1.80
   3  -4  -3   25.25    1.81
   3  -4  -3   25.74    1.81
   3  -4  -3   26.31    1.81
   3  -4  -3   26.05    1.78
   3  -4  -3   28.12    1.80
   3  -4  -3   26.74    1.78
   3  -4  -3   25.77    1.79
  -3   5   3    8.98    0.81
  -3   5   3   10.10    0.77
  -3   5   3   10.14    0.83
  -3   5   3   10.31    0.75
  -3   5   3   10.48    0.79
  -3   5   3   10.49    0.77
   3  -5  -3   10.50    0.75
   3  -5  -3   11.00    0.79
   3  -5  -3   10.75    0.79
   3  -5  -3   10.30    0.78
   3  -5  -3    9.17    0.78
   3  -5  -3   10.01    0.79
   3  -5  -3   11.49    0.77
   3  -5  -3   11.29    0.80
   3  -5  -3    8.99    0.75
  -3   6   3    3.08    0.32
  -3   6   3    2.22    0.39
  -3   6   3    2.77    0.31
  -3   6   3    2.77    0.35
  -3   6   3    2.69    0.32
  -3   6   3    2.92    0.33
  -3   6   3    2.85    0.34
   3  -6  -3    2.91    0.31
   3  -6  -3    2.97    0.34
   3  -6  -3    2.35    0.27
   3  -6  -3    2.54    0.31
   3  -6  -3    2.96    0.32
   3  -6  -3    2.79    0.33
   3  -6  -3    3.64    0.36
   3  -6  -3    3.18    0.29
  -3   7   3    2.22    0.40
  -3   7   3    2.22    0.33
  -3   7   3    2.52    0.31
  -3   7   3    2.45    0.32
  -3   7   3    2.44    0.30
  -3   7   3    2.39    1.25
  -3   7   3    2.20    0.34
  -3   7   3    1.86    0.32
   3  -7  -3    2.06    0.33
   3  -7  -3    1.46    0.56
   3  -7  -3    2.07    0.33
   3  -7  -3    1.95    0.26
   3  -7  -3    2.61    0.35
   3  -7  -3    2.02    0.29
   3  -7  -3    2.59    0.36
   3  -7  -3    2.20    0.31
  -3   8   3    0.36    0.23
  -3   8   3    0.53    0.23
  -3   8   3    1.01    0.26
  -3   8   3    0.83    0.23
  -3   8   3    0.69    0.23
  -3   8   3    0.56    0.30
  -3   8   3    0.02    0.96
  -3   8   3    0.52    0.23
   3  -8  -3    0.57    0.27
   3  -8  -3    1.01    0.26
   3  -8  -3    0.05    0.41
   3  -8  -3    1.07    0.29
   3  -8  -3    0.89    0.21
   3  -8  -3    0.78    0.25
   3  -8  -3    0.46    0.25
   3  -8  -3    0.65    0.22
  -3   9   3    0.37    0.21
  -3   9   3    0.38    0.39
  -3   9   3   -0.23    0.24
  -3   9   3    0.04    0.25
  -3   9   3    0.54    0.24
  -3   9   3   -0.85    1.01
   3  -9  -3    0.34    0.28
   3  -9  -3    0.22    0.27
   3  -9  -3    0.59    0.24
   3  -9  -3    0.25    0.51
   3  -9  -3    0.71    0.31
   3  -9  -3   -0.15    0.17
   3  -9  -3    0.50    0.26
  -3  10   3    0.62    0.28
  -3  10   3   -0.30    1.15
  -3  10   3    0.80    0.24
   3 -10  -3    0.79    0.29
   3 -10  -3    0.07    0.45
   3 -10  -3    1.31    0.40
   3 -10  -3    0.84    0.26
  -3  11   3   -0.32    1.02
  -3  11   3   -0.13    0.15
   3 -11  -3    0.14    0.30
   3 -11  -3    0.02    0.43
  -3  12   3   -0.13    0.11
   2  12  -3    0.09    0.15
   2  11  -3    0.49    0.22
   2  11  -3   -0.36    0.31
   2  11  -3    0.33    0.21
   2  11  -3    0.31    0.22
  -2 -10   3    0.86    0.29
  -2 -10   3    1.01    0.37
   2  10  -3    1.07    0.26
   2  10  -3    1.01    0.41
   2  10  -3    1.06    0.26
   2  10  -3    1.18    0.31
   2  10  -3    1.19    0.54
  -2  -9   3    2.00    0.35
  -2  -9   3    1.52    0.34
   2   9  -3    2.43    0.36
   2   9  -3    2.18    0.46
   2   9  -3    1.89    0.41
   2   9  -3    2.20    0.35
   2   9  -3    1.57    0.37
   2   9  -3    1.47    0.33
   2   9  -3    1.61    0.47
  -2  -8   3    1.56    0.30
  -2  -8   3    0.72    0.21
  -2  -8   3    1.30    0.30
   2   8  -3    1.26    0.37
   2   8  -3    1.06    0.25
   2   8  -3    1.67    0.27
   2   8  -3    1.20    0.34
   2   8  -3    1.55    0.29
   2   8  -3    1.62    0.35
   2   8  -3    1.34    0.41
  -2  -7   3    2.74    0.29
  -2  -7   3    2.54    0.35
   2   7  -3    2.05    0.34
   2   7  -3    3.11    0.31
   2   7  -3    2.53    0.38
   2   7  -3    1.96    0.39
   2   7  -3    2.72    0.32
   2   7  -3    2.18    0.43
  -2  -6   3    2.50    0.28
  -2  -6   3    2.55    0.27
   2   6  -3    2.79    0.29
   2   6  -3    2.27    0.32
   2   6  -3    2.97    0.44
   2   6  -3    3.10    0.31
   2   6  -3    2.91    0.35
   2   6  -3    2.92    0.35
  -2  -5   3    0.40    0.12
  -2  -5   3    0.48    0.11
  -2  -5   3    0.38    0.20
   2   5  -3    0.39    0.14
   2   5  -3    0.46    0.12
  -2  -4   3    9.09    0.78
  -2  -4   3    9.61    0.91
  -2  -4   3   10.13    0.71
   2   4  -3    8.87    0.71
   2   4  -3   11.34    0.76
  -2  -3   3   26.03    1.92
  -2  -3   3   28.37    1.99
  -2  -3   3   28.85    2.09
   2   3  -3   27.08    1.92
   2   3  -3   29.71    1.96
  -2  -2   3   29.05    1.97
  -2  -2   3   26.77    1.84
  -2  -2   3   27.39    1.88
  -2  -2   3   26.28    1.83
   2   2  -3   27.52    1.97
   2   2  -3   26.64    1.86
   2   2  -3   26.81    1.83
   2   2  -3   23.73    1.88
   2   2  -3   26.66    1.84
  -2  -1   3   20.26    1.48
  -2  -1   3   25.36    1.53
  -2  -1   3   20.58    1.49
  -2  -1   3   24.12    1.58
   2   1  -3   21.19    1.53
   2   1  -3   18.14    1.48
   2   1  -3   21.97    1.49
   2   1  -3   19.56    1.48
   2   1  -3   24.00    1.60
  -2   0   3  273.75   16.58
  -2   0   3  247.61   16.54
  -2   0   3  245.50   16.61
  -2   0   3  235.22   16.53
   2   0  -3  238.21   16.54
   2   0  -3  258.73   16.63
   2   0  -3  222.53   16.54
   2   0  -3  236.11   16.57
  -2   1   3   21.75    1.56
  -2   1   3   23.67    1.56
  -2   1   3   23.02    1.56
   2  -1  -3   21.33    1.56
   2  -1  -3   24.72    1.65
   2  -1  -3   21.12    1.57
   2  -1  -3   23.92    1.56
   2  -1  -3   21.92    1.60
  -2   2   3   28.87    2.04
  -2   2   3   30.97    2.17
  -2   2   3   28.31    2.04
  -2   2   3   28.99    2.05
   2  -2  -3   30.36    2.05
   2  -2  -3   30.74    2.12
   2  -2  -3   29.08    2.04
   2  -2  -3   31.09    2.04
  -2   3   3   28.68    1.98
  -2   3   3   28.21    1.96
  -2   3   3   27.39    2.00
  -2   3   3   30.22    1.98
  -2   3   3   29.48    1.97
  -2   3   3   29.38    2.15
   2  -3  -3   28.03    1.98
   2  -3  -3   30.44    1.97
   2  -3  -3   29.57    1.99
   2  -3  -3   26.71    1.98
   2  -3  -3   27.55    1.98
  -2   4   3   10.03    1.01
  -2   4   3   11.15    0.81
  -2   4   3   11.61    0.86
  -2   4   3   10.40    0.79
  -2   4   3   11.06    0.81
  -2   4   3   10.51    0.81
   2  -4  -3   11.36    0.83
   2  -4  -3   11.59    0.83
   2  -4  -3   11.67    0.82
   2  -4  -3   11.67    0.80
   2  -4  -3   11.34    0.79
   2  -4  -3   10.83    0.81
   2  -4  -3   11.98    0.82
  -2   5   3    0.28    0.12
  -2   5   3    0.39    0.15
  -2   5   3    0.15    0.11
  -2   5   3    0.23    0.17
   2  -5  -3    0.55    0.12
   2  -5  -3    0.17    0.11
   2  -5  -3    0.44    0.15
   2  -5  -3    0.48    0.13
   2  -5  -3    0.38    0.12
   2  -5  -3    0.31    0.13
   2  -5  -3    0.57    0.15
   2  -5  -3    0.50    0.10
  -2   6   3    2.44    0.30
  -2   6   3    2.81    0.39
  -2   6   3    2.85    0.31
  -2   6   3    2.57    0.29
  -2   6   3    2.84    0.30
  -2   6   3    2.34    0.32
   2  -6  -3    2.70    0.31
   2  -6  -3    3.10    0.33
   2  -6  -3    2.92    0.30
   2  -6  -3    2.73    0.31
   2  -6  -3    3.00    0.31
   2  -6  -3    2.92    0.27
   2  -6  -3    3.09    0.33
  -2   7   3    2.32    0.44
  -2   7   3    2.56    0.32
  -2   7   3    2.48    0.34
  -2   7   3    2.32    1.83
  -2   7   3    2.32    0.31
  -2   7   3    2.95    0.30
  -2   7   3    2.84    0.35
  -2   7   3    2.54    0.31
   2  -7  -3    2.90    0.36
   2  -7  -3    2.59    0.29
   2  -7  -3    2.34    0.33
   2  -7  -3    2.30    0.32
   2  -7  -3    2.76    0.35
   2  -7  -3    3.14    0.36
   2  -7  -3    2.87    0.32
  -2   8   3    1.11    0.25
  -2   8   3    1.76    0.33
  -2   8   3    0.87    1.26
  -2   8   3    1.95    0.28
  -2   8   3    1.47    0.29
  -2   8   3    1.44    0.30
  -2   8   3    1.64    0.37
  -2   8   3    1.49    0.28
  -2   8   3    1.46    0.26
   2  -8  -3    1.80    0.35
   2  -8  -3    1.99    0.34
   2  -8  -3    0.66    0.48
   2  -8  -3    1.67    0.24
   2  -8  -3    1.60    0.31
   2  -8  -3    1.75    0.30
   2  -8  -3    1.74    0.30
  -2   9   3    1.99    0.45
  -2   9   3    0.40    1.28
  -2   9   3    1.95    0.31
  -2   9   3    1.50    0.37
  -2   9   3    2.04    0.34
   2  -9  -3    2.04    0.38
   2  -9  -3    2.78    0.46
   2  -9  -3    1.84    0.33
   2  -9  -3    2.01    0.37
   2  -9  -3    2.37    0.37
  -2  10   3    0.85    0.26
  -2  10   3   -0.99    1.22
   2 -10  -3    0.10    0.41
   2 -10  -3    0.48    0.24
   2 -10  -3    1.42    0.30
   2 -10  -3    1.26    0.41
  -2  11   3   -0.09    0.17
  -2  11   3    0.37    1.14
   2 -11  -3   -0.20    0.32
  -2  12   3    0.10    0.13
   1  12  -3   -0.03    0.13
  -1 -11   3    0.09    0.43
  -1 -11   3    0.48    0.33
   1  11  -3   -0.07    0.18
   1  11  -3   -0.12    0.17
   1  11  -3    0.10    0.21
  -1 -10   3    0.22    0.25
  -1 -10   3    0.78    0.38
  -1 -10   3    0.93    0.29
   1  10  -3    0.31    0.42
   1  10  -3    0.62    0.25
   1  10  -3    0.18    0.32
   1  10  -3    1.04    0.30
   1  10  -3    0.66    0.24
   1  10  -3    0.89    0.31
  -1  -9   3    2.20    0.34
  -1  -9   3    2.11    0.40
  -1  -9   3    2.09    0.39
  -1  -9   3    2.77    0.41
   1   9  -3    2.61    0.38
   1   9  -3    2.73    0.38
   1   9  -3    3.07    0.50
   1   9  -3    2.88    0.52
   1   9  -3    2.75    0.36
   1   9  -3    2.38    0.41
   1   9  -3    1.79    0.49
  -1  -8   3    1.28    0.30
  -1  -8   3    0.99    0.22
  -1  -8   3    0.96    0.26
   1   8  -3    0.94    0.27
   1   8  -3    0.91    0.22
   1   8  -3    1.15    0.31
   1   8  -3    1.06    0.24
   1   8  -3    0.82    0.39
   1   8  -3    0.92    0.29
   1   8  -3    1.09    0.36
  -1  -7   3    4.19    0.42
  -1  -7   3    5.22    0.52
  -1  -7   3    5.32    0.47
   1   7  -3    4.73    0.45
   1   7  -3    4.67    0.50
   1   7  -3    4.85    0.56
   1   7  -3    5.63    0.55
   1   7  -3    5.29    0.47
   1   7  -3    5.38    0.46
   1   7  -3    4.88    0.57
  -1  -6   3    0.87    0.17
  -1  -6   3    0.83    0.20
  -1  -6   3    1.00    0.17
  -1  -6   3    0.86    0.15
   1   6  -3    1.06    0.18
   1   6  -3    1.06    0.23
   1   6  -3    1.08    0.18
   1   6  -3    1.05    0.19
  -1  -5   3    4.65    0.39
  -1  -5   3    4.77    0.51
  -1  -5   3    5.70    0.41
   1   5  -3    4.83    0.41
   1   5  -3    5.47    0.47
   1   5  -3    4.86    0.42
   1   5  -3    4.34    0.39
  -1  -4   3    3.11    0.28
  -1  -4   3    3.12    0.46
  -1  -4   3    3.41    0.28
  -1  -4   3    3.32    0.37
   1   4  -3    3.52    0.28
   1   4  -3    3.77    0.34
   1   4  -3    3.58    0.30
  -1  -3   3   17.13    1.36
  -1  -3   3   17.49    1.21
  -1  -3   3   17.61    1.27
  -1  -3   3   17.64    1.21
   1   3  -3   16.81    1.23
   1   3  -3   17.13    1.20
   1   3  -3   17.73    1.24
  -1  -2   3   83.83    5.25
  -1  -2   3   72.09    5.11
  -1  -2   3   76.72    5.16
  -1  -2   3   68.58    5.11
   1   2  -3   71.99    5.10
   1   2  -3   75.08    5.13
   1   2  -3   76.10    5.12
   1   2  -3   76.66    5.13
   1   2  -3   72.24    5.16
   1   2  -3   80.48    5.25
  -1  -1   3  300.42   19.04
  -1  -1   3  269.78   18.94
  -1  -1   3  307.81   18.98
  -1  -1   3  252.74   18.93
   1   1  -3  296.89   18.98
   1   1  -3  239.65   18.93
   1   1  -3  295.30   19.04
  -1   0   3  169.85   11.96
  -1   0   3  186.29   12.00
  -1   0   3  189.40   12.05
   1   0  -3  171.01   11.97
   1   0  -3  188.93   12.05
   1   0  -3  156.48   11.99
  -1   1   3  317.48   19.15
  -1   1   3  290.06   19.11
  -1   1   3  290.57   19.11
   1  -1  -3  249.68   19.11
   1  -1  -3  269.77   19.14
   1  -1  -3  261.52   19.12
   1  -1  -3  300.51   19.20
  -1   2   3   81.80    5.56
  -1   2   3   81.26    5.69
  -1   2   3   86.46    5.57
   1  -2  -3   85.19    5.57
   1  -2  -3   76.53    5.60
   1  -2  -3   78.11    5.56
   1  -2  -3   85.41    5.58
  -1   3   3   19.81    1.54
  -1   3   3   19.95    1.36
  -1   3   3   19.21    1.37
  -1   3   3   20.35    1.37
   1  -3  -3   20.17    1.36
   1  -3  -3   20.26    1.38
   1  -3  -3   19.24    1.37
   1  -3  -3   18.66    1.37
  -1   4   3    4.07    0.38
  -1   4   3    3.64    0.52
  -1   4   3    4.15    0.33
  -1   4   3    4.26    0.33
  -1   4   3    3.91    0.30
   1  -4  -3    3.92    0.34
   1  -4  -3    4.01    0.33
   1  -4  -3    3.96    0.33
   1  -4  -3    3.77    0.33
   1  -4  -3    3.66    0.30
  -1   5   3    5.94    0.45
  -1   5   3    5.81    0.45
   1  -5  -3    5.30    0.45
   1  -5  -3    5.35    0.46
   1  -5  -3    5.35    0.46
   1  -5  -3    5.74    0.45
   1  -5  -3    5.70    0.47
   1  -5  -3    5.06    0.42
  -1   6   3    1.44    0.22
  -1   6   3    1.26    0.19
  -1   6   3    0.93    0.26
  -1   6   3    1.18    0.19
   1  -6  -3    1.11    0.22
   1  -6  -3    1.26    0.20
   1  -6  -3    0.96    0.19
   1  -6  -3    0.88    0.18
   1  -6  -3    1.09    0.16
   1  -6  -3    0.99    0.20
  -1   7   3    4.91    0.58
  -1   7   3    5.55    0.47
  -1   7   3    4.54    0.47
  -1   7   3    5.08    0.49
  -1   7   3    5.34    0.49
  -1   7   3    5.95    0.52
  -1   7   3    4.96    0.50
   1  -7  -3    5.71    0.49
   1  -7  -3    4.99    0.50
   1  -7  -3    5.72    0.53
   1  -7  -3    5.49    0.45
   1  -7  -3    5.61    0.48
   1  -7  -3    6.08    0.52
  -1   8   3    0.79    0.33
  -1   8   3    1.41    0.26
  -1   8   3    0.70    1.10
  -1   8   3    0.60    0.23
  -1   8   3    1.16    0.24
  -1   8   3    1.06    0.24
  -1   8   3    1.33    0.29
  -1   8   3    1.42    0.27
   1  -8  -3    1.17    0.28
   1  -8  -3    1.11    0.25
   1  -8  -3    1.71    0.33
   1  -8  -3    1.25    0.25
   1  -8  -3    0.47    0.46
   1  -8  -3    0.78    0.28
  -1   9   3    2.31    0.44
  -1   9   3    2.58    0.34
  -1   9   3    2.48    0.39
  -1   9   3    2.65    0.38
  -1   9   3   -1.56    1.03
   1  -9  -3    2.34    0.37
   1  -9  -3    2.69    0.39
   1  -9  -3    2.60    0.42
   1  -9  -3    2.46    0.38
   1  -9  -3    2.33    0.40
  -1  10   3    0.17    0.24
  -1  10   3    0.77    0.23
  -1  10   3   -0.08    1.27
   1 -10  -3    1.05    0.34
   1 -10  -3    0.43    0.22
  -1  11   3   -0.05    0.17
  -1  11   3   -0.20    0.17
   1 -11  -3   -0.68    0.27
   0 -12   3    0.02    0.34
   0 -11   3    0.22    0.48
   0 -11   3    2.25    0.43
   0  11  -3    1.13    0.27
   0  11  -3    0.10    1.20
   0  11  -3    1.09    0.25
   0  11  -3    0.82    0.24
   0 -10   3    3.30    0.44
   0 -10   3    2.67    0.41
   0 -10   3    3.18    0.51
   0  10  -3    2.81    0.49
   0  10  -3    2.69    0.41
   0  10  -3    2.48    0.37
   0  10  -3    3.33    0.39
   0  10  -3    0.03    1.17
   0  10  -3    2.03    0.42
   0  -9   3    5.00    0.54
   0  -9   3    6.09    0.63
   0  -9   3    5.01    0.61
   0  -9   3    4.99    0.59
   0  -9   3    5.36    0.57
   0   9  -3    6.75    0.60
   0   9  -3    5.54    0.66
   0   9  -3    7.26    0.65
   0   9  -3    3.37    1.59
   0   9  -3    6.53    1.01
   0   9  -3    6.20    0.56
   0   9  -3    5.35    0.69
   0   9  -3    5.97    0.55
   0  -8   3    1.99    0.29
   0  -8   3    1.73    0.25
   0  -8   3    2.02    0.30
   0  -8   3    2.02    0.34
   0  -8   3    2.46    0.36
   0   8  -3    2.32    0.34
   0   8  -3    1.80    0.38
   0   8  -3    2.44    0.33
   0   8  -3    1.53    0.43
   0   8  -3    2.16    0.31
   0   8  -3    1.65    0.28
   0   8  -3    2.31    0.37
   0   8  -3    1.22    1.06
   0   8  -3    2.30    0.45
   0  -7   3    3.75    0.36
   0  -7   3    4.45    0.42
   0  -7   3    4.57    0.45
   0  -7   3    4.21    0.43
   0  -7   3    3.86    0.37
   0   7  -3    3.82    0.39
   0   7  -3    4.15    0.39
   0   7  -3    4.41    0.49
   0   7  -3    3.75    0.39
   0   7  -3    4.21    0.41
   0   7  -3    4.03    0.44
   0  -6   3    1.43    0.20
   0  -6   3    1.82    0.21
   0  -6   3    1.74    0.27
   0  -6   3    1.58    0.22
   0   6  -3    1.31    0.21
   0   6  -3    2.03    0.30
   0   6  -3    1.47    0.23
   0   6  -3    1.52    0.21
   0   6  -3    2.14    0.23
   0   6  -3    2.05    0.25
   0   6  -3    1.79    0.24
   0  -5   3    6.70    0.65
   0  -5   3    5.77    0.53
   0  -5   3    6.52    0.50
   0  -5   3    6.31    0.49
   0  -5   3    6.46    0.48
   0   5  -3    6.76    0.50
   0   5  -3    7.66    0.57
   0   5  -3    5.58    0.49
   0   5  -3    5.84    0.48
   0   5  -3    5.68    0.49
   0   5  -3    6.59    0.50
   0   5  -3    5.89    0.51
   0  -4   3   18.06    1.35
   0  -4   3   17.95    1.26
   0  -4   3   18.94    1.27
   0  -4   3   16.35    1.45
   0  -4   3   17.15    1.26
   0   4  -3   18.17    1.28
   0   4  -3   18.43    1.30
   0   4  -3   18.80    1.27
   0   4  -3   18.71    1.27
   0  -3   3   34.23    2.37
   0  -3   3   34.18    2.53
   0  -3   3   35.14    2.37
   0  -3   3   32.05    2.36
   0  -3   3   31.50    2.36
   0  -3   3   36.78    2.44
   0   3  -3   36.34    2.40
   0   3  -3   35.81    2.38
   0   3  -3   34.44    2.40
   0   3  -3   36.68    2.39
   0  -2   3   29.20    2.08
   0  -2   3   29.97    2.08
   0  -2   3   30.59    2.08
   0  -2   3   32.40    2.13
   0  -2   3   32.51    2.21
   0  -2   3   30.70    2.08
   0   2  -3   29.72    2.09
   0   2  -3   28.72    2.20
   0   2  -3   28.92    2.10
   0   2  -3   31.73    2.10
   0  -1   3  344.99   21.00
   0  -1   3  307.24   20.97
   0  -1   3  308.58   20.96
   0  -1   3  328.35   20.97
   0  -1   3  328.39   21.06
   0   1  -3  302.49   21.06
   0   1  -3  307.97   21.00
   0   1  -3  278.10   20.97
   0   1  -3  286.56   20.97
   0   0   3   12.81    0.91
   0   0   3   13.36    1.00
   0   0   3   14.66    0.95
   0   0  -3   13.18    0.94
   0   0  -3   12.85    0.92
   0   0  -3   12.80    1.00
   0   1   3  357.13   23.05
   0   1   3  338.25   23.02
   0  -1  -3  341.58   23.03
   0  -1  -3  345.93   23.05
   0  -1  -3  321.13   23.10
   0   2   3   34.92    2.39
   0   2   3   40.65    2.55
   0  -2  -3   33.21    2.40
   0  -2  -3   32.36    2.40
   0  -2  -3   34.55    2.42
   0   3   3   42.56    2.68
   0   3   3   39.50    2.82
   0   3   3   38.78    2.63
   0   3   3   36.41    2.64
   0  -3  -3   38.18    2.65
   0  -3  -3   39.42    2.71
   0  -3  -3   39.12    2.65
   0  -3  -3   35.41    2.63
   0   4   3   20.03    1.35
   0   4   3   18.53    1.57
   0   4   3   19.09    1.34
   0   4   3   19.59    1.40
   0  -4  -3   18.79    1.35
   0  -4  -3   20.27    1.36
   0  -4  -3   18.00    1.34
   0  -4  -3   20.55    1.37
   0  -4  -3   19.68    1.36
   0   5   3    6.36    0.51
   0   5   3    7.27    0.52
   0  -5  -3    7.19    0.51
   0  -5  -3    6.90    0.53
   0  -5  -3    6.28    0.53
   0  -5  -3    6.22    0.52
   0  -5  -3    6.68    0.52
   0  -5  -3    6.93    0.54
   0   6   3    1.50    0.21
   0   6   3    1.61    0.33
   0  -6  -3    1.90    0.24
   0  -6  -3    1.83    0.24
   0  -6  -3    1.72    0.25
   0  -6  -3    1.72    0.19
   0  -6  -3    1.83    0.23
   0  -6  -3    1.72    0.22
   0   7   3    4.35    0.52
   0   7   3    3.82    0.61
   0   7   3    4.59    0.40
   0   7   3    4.30    0.45
   0   7   3    3.82    0.39
   0   7   3    4.04    0.42
   0   7   3    3.86    0.42
   0  -7  -3    4.13    0.43
   0  -7  -3    4.07    0.40
   0  -7  -3    5.28    0.47
   0  -7  -3    4.63    0.43
   0  -7  -3    4.44    0.42
   0   8   3    2.21    0.32
   0   8   3    2.33    0.33
   0   8   3    2.24    0.32
   0   8   3    1.96    0.33
   0   8   3    0.61    1.13
   0   8   3    2.22    0.42
   0  -8  -3    2.01    0.36
   0  -8  -3    2.19    0.36
   0  -8  -3    2.64    0.38
   0  -8  -3    1.76    0.29
   0  -8  -3    2.83    0.34
   0   9   3    4.94    0.54
   0   9   3    4.99    0.54
   0   9   3    5.66    0.58
   0   9   3    2.38    1.65
   0  -9  -3    6.23    0.63
   0  -9  -3    5.45    0.57
   0  -9  -3    5.66    0.54
   0  -9  -3    6.47    0.61
   0  10   3    3.34    0.42
   0  10   3    1.20    1.42
   0  10   3    3.37    0.42
   0  10   3    3.23    0.42
   0 -10  -3    3.79    0.61
   0 -10  -3    2.49    0.37
   0  11   3    0.88    0.24
   0  11   3    0.80    0.22
   0  12   3   -0.11    0.13
   1 -12   3    0.24    0.36
  -1  12  -3   -0.84    0.76
   1 -11   3   -0.34    0.41
   1 -11   3   -0.07    0.34
  -1  11  -3   -0.04    1.08
  -1  11  -3    0.04    0.18
  -1  11  -3    0.30    0.21
   1 -10   3    3.34    0.45
   1 -10   3    1.86    0.45
   1 -10   3    2.94    0.44
   1 -10   3    1.70    0.72
  -1  10  -3    2.96    0.41
  -1  10  -3    3.19    0.48
  -1  10  -3    3.46    0.43
  -1  10  -3    0.57    1.13
  -1  10  -3    4.04    0.54
   1  -9   3    1.99    0.32
   1  -9   3    2.02    0.40
   1  -9   3    2.19    0.38
   1  -9   3    2.66    0.44
   1  -9   3    1.91    0.38
   1  -9   3    1.39    0.28
   1  -9   3    2.36    0.44
  -1   9  -3    2.20    0.42
  -1   9  -3    1.29    1.24
  -1   9  -3    1.82    0.31
  -1   9  -3    2.11    0.36
  -1   9  -3    1.66    0.34
  -1   9  -3    2.56    0.37
  -1   9  -3    1.41    0.38
  -1   9  -3    1.75    0.45
   1  -8   3    5.35    0.55
   1  -8   3    6.48    0.58
   1  -8   3    5.71    0.50
   1  -8   3    5.47    0.52
   1  -8   3    5.90    0.54
   1  -8   3    6.03    0.61
   1  -8   3    6.14    0.54
   1  -8   3    5.75    0.59
  -1   8  -3    4.71    0.61
  -1   8  -3    5.90    0.55
  -1   8  -3    5.78    0.60
  -1   8  -3    5.63    0.55
  -1   8  -3    5.55    0.54
  -1   8  -3    5.38    0.52
  -1   8  -3    6.39    1.73
  -1   8  -3    5.70    0.54
   1  -7   3    3.03    0.34
   1  -7   3    3.03    0.32
   1  -7   3    3.20    0.33
   1  -7   3    3.42    0.41
   1  -7   3    3.66    0.39
  -1   7  -3    3.49    0.37
  -1   7  -3    3.67    0.36
  -1   7  -3    2.87    0.36
  -1   7  -3    3.17    0.36
  -1   7  -3    2.89    0.33
  -1   7  -3    3.66    0.36
  -1   7  -3    3.86    0.40
  -1   7  -3    3.35    0.44
   1  -6   3    4.27    0.39
   1  -6   3    4.54    0.40
   1  -6   3    4.52    0.45
   1  -6   3    4.80    0.40
   1  -6   3    5.07    0.42
  -1   6  -3    4.55    0.41
  -1   6  -3    4.71    0.42
  -1   6  -3    4.15    0.41
  -1   6  -3    4.62    0.40
  -1   6  -3    5.03    0.43
  -1   6  -3    4.71    0.48
  -1   6  -3    4.94    0.41
   1  -5   3    6.22    0.48
   1  -5   3    5.62    0.49
   1  -5   3    5.84    0.48
   1  -5   3    5.76    0.47
   1  -5   3    6.50    0.50
   1  -5   3    6.51    0.49
   1  -5   3    6.18    0.53
  -1   5  -3    6.90    0.51
  -1   5  -3    7.80    0.57
  -1   5  -3    6.21    0.49
  -1   5  -3    6.04    0.50
  -1   5  -3    6.16    0.49
  -1   5  -3    5.86    0.50
   1  -4   3    7.14    0.59
   1  -4   3    8.30    0.70
   1  -4   3    7.92    0.60
   1  -4   3    8.40    0.61
   1  -4   3    8.60    0.62
   1  -4   3    7.97    0.81
   1  -4   3    8.80    0.61
  -1   4  -3    8.45    0.61
  -1   4  -3    9.30    0.66
  -1   4  -3    8.92    0.62
  -1   4  -3    7.32    0.59
  -1   4  -3    9.10    0.63
   1  -3   3    1.34    0.14
   1  -3   3    1.46    0.13
   1  -3   3    1.15    0.21
   1  -3   3    1.36    0.14
   1  -3   3    1.37    0.29
   1  -3   3    1.21    0.14
   1  -3   3    1.34    0.15
  -1   3  -3    1.47    0.17
  -1   3  -3    1.47    0.15
  -1   3  -3    1.39    0.18
  -1   3  -3    1.26    0.15
  -1   3  -3    1.26    0.13
  -1   3  -3    1.32    0.16
   1  -2   3   50.94    3.32
   1  -2   3   47.19    3.27
   1  -2   3   47.92    3.27
   1  -2   3   46.42    3.27
   1  -2   3   49.40    3.40
   1  -2   3   48.02    3.28
   1  -2   3   47.65    3.28
  -1   2  -3   47.77    3.27
  -1   2  -3   48.60    3.29
  -1   2  -3   46.54    3.27
  -1   2  -3   45.46    3.28
  -1   2  -3   50.62    3.41
   1  -1   3   60.17    3.99
   1  -1   3   62.03    4.02
   1  -1   3   57.91    4.07
   1  -1   3   54.96    3.99
   1  -1   3   55.13    3.98
  -1   1  -3   57.23    3.99
  -1   1  -3   59.16    4.08
  -1   1  -3   63.16    4.00
   1   0   3    2.53    0.21
   1   0   3    2.90    0.24
   1   0   3    3.23    0.25
   1   0   3    3.16    0.31
   1   0   3    2.59    0.22
   1   0   3    3.05    0.24
  -1   0  -3    3.25    0.32
  -1   0  -3    2.54    0.23
  -1   0  -3    3.08    0.26
   1   1   3   53.64    3.90
   1   1   3   55.43    3.90
   1   1   3   63.24    3.92
  -1  -1  -3   62.66    3.99
  -1  -1  -3   52.43    3.91
  -1  -1  -3   53.79    3.90
  -1  -1  -3   60.77    3.92
   1   2   3   49.27    3.47
   1   2   3   52.78    3.61
   1   2   3   50.03    3.50
  -1  -2  -3   49.89    3.49
  -1  -2  -3   50.03    3.49
  -1  -2  -3   54.66    3.48
   1   3   3    1.56    0.31
   1   3   3    1.52    0.13
   1   3   3    1.51    0.19
  -1  -3  -3    1.45    0.15
  -1  -3  -3    1.36    0.18
  -1  -3  -3    1.51    0.15
   1   4   3    8.92    0.89
   1   4   3    8.55    0.67
   1   4   3    9.69    0.72
  -1  -4  -3   10.66    0.69
  -1  -4  -3    8.83    0.67
  -1  -4  -3    9.00    0.68
   1   5   3    6.46    0.50
   1   5   3    6.55    0.58
  -1  -5  -3    7.01    0.53
  -1  -5  -3    6.66    0.52
  -1  -5  -3    6.40    0.51
   1   6   3    5.65    0.53
  -1  -6  -3    4.80    0.43
  -1  -6  -3    4.51    0.42
  -1  -6  -3    5.02    0.43
  -1  -6  -3    4.32    0.40
  -1  -6  -3    4.75    0.40
   1   7   3    3.33    0.60
   1   7   3    3.57    0.45
   1   7   3    3.60    0.37
   1   7   3    2.71    0.36
   1   7   3    3.35    0.34
  -1  -7  -3    3.82    0.39
  -1  -7  -3    3.08    0.35
  -1  -7  -3    3.08    0.36
  -1  -7  -3    3.16    0.33
   1   8   3    6.44    0.56
   1   8   3    6.19    0.70
   1   8   3    6.13    0.56
   1   8   3    1.87    1.48
   1   8   3    6.68    0.78
   1   8   3    5.24    0.54
   1   8   3    6.36    0.57
  -1  -8  -3    5.15    0.54
  -1  -8  -3    5.50    0.51
  -1  -8  -3    6.16    0.56
   1   9   3   -0.22    1.27
   1   9   3    1.92    0.34
   1   9   3    1.40    0.41
   1   9   3    1.75    0.32
   1   9   3    1.95    0.32
   1   9   3    1.70    0.32
  -1  -9  -3    1.30    0.29
   1  10   3    2.99    0.42
   1  10   3    2.58    0.39
   1  10   3    2.88    0.40
   1  11   3   -0.03    0.17
   1  12   3    0.48    0.17
   2 -12   3   -0.01    0.33
  -2  12  -3    0.20    0.85
   2 -11   3    0.74    0.37
   2 -11   3    0.18    0.45
   2 -11   3    0.22    0.24
  -2  11  -3    0.80    0.21
  -2  11  -3    0.77    1.17
  -2  11  -3    0.84    0.23
  -2  11  -3    0.59    0.29
   2 -10   3    1.62    0.27
   2 -10   3    0.54    0.60
   2 -10   3    2.99    0.48
   2 -10   3    0.96    0.31
   2 -10   3    2.13    0.39
   2 -10   3    2.20    0.41
  -2  10  -3    1.06    0.36
  -2  10  -3    1.69    0.33
  -2  10  -3    1.23    0.37
  -2  10  -3    1.36    0.30
  -2  10  -3    0.72    1.30
   2  -9   3    0.28    0.29
   2  -9   3    0.21    0.18
   2  -9   3    0.09    0.17
   2  -9   3    0.45    0.25
   2  -9   3    0.11    0.24
   2  -9   3    0.62    0.29
   2  -9   3    0.14    0.20
   2  -9   3    0.34    0.27
  -2   9  -3    0.39    0.26
  -2   9  -3   -0.07    0.28
  -2   9  -3    0.08    0.23
  -2   9  -3    1.27    1.15
  -2   9  -3    0.13    0.23
  -2   9  -3    0.64    0.28
   2  -8   3    3.14    0.45
   2  -8   3    3.57    0.42
   2  -8   3    2.67    0.37
   2  -8   3    4.09    0.49
   2  -8   3    3.48    0.39
   2  -8   3    4.13    0.37
   2  -8   3    3.94    0.45
   2  -8   3    3.41    0.39
  -2   8  -3    4.04    0.53
  -2   8  -3    3.61    0.43
  -2   8  -3    3.66    0.42
  -2   8  -3    2.73    0.45
  -2   8  -3    0.99    1.08
  -2   8  -3    2.87    0.41
  -2   8  -3    3.61    0.42
   2  -7   3    0.57    0.20
   2  -7   3    0.86    0.21
   2  -7   3    0.42    0.16
   2  -7   3    0.38    0.21
   2  -7   3    0.80    0.19
   2  -7   3    0.39    0.15
   2  -7   3    0.34    0.15
  -2   7  -3    0.81    0.23
  -2   7  -3    0.59    0.19
  -2   7  -3    2.03    1.12
  -2   7  -3    0.35    0.14
  -2   7  -3    0.38    0.17
  -2   7  -3    0.90    0.20
  -2   7  -3    0.30    0.20
   2  -6   3   13.26    0.97
   2  -6   3   12.22    0.96
   2  -6   3   13.64    1.03
   2  -6   3   13.57    0.97
   2  -6   3   13.69    0.98
   2  -6   3   13.47    1.01
   2  -6   3   13.39    0.98
  -2   6  -3   13.32    0.99
  -2   6  -3   13.29    0.99
  -2   6  -3   12.71    0.98
  -2   6  -3   13.11    0.99
  -2   6  -3   13.60    1.01
  -2   6  -3   12.97    1.03
  -2   6  -3   13.17    0.98
   2  -5   3   10.42    0.80
   2  -5   3   10.26    0.76
   2  -5   3   10.02    0.76
   2  -5   3   10.86    0.76
   2  -5   3   10.07    0.75
   2  -5   3    9.49    0.74
   2  -5   3   10.21    0.77
  -2   5  -3   10.57    0.77
  -2   5  -3   10.27    0.81
  -2   5  -3   10.03    0.77
  -2   5  -3   10.39    0.79
  -2   5  -3   10.60    0.77
  -2   5  -3    9.45    0.75
  -2   5  -3   11.32    0.78
   2  -4   3    7.72    0.57
   2  -4   3    7.41    0.65
   2  -4   3    7.85    0.57
   2  -4   3    7.61    0.57
   2  -4   3    7.58    0.60
   2  -4   3    7.55    0.57
   2  -4   3    7.16    0.75
   2  -4   3    7.35    0.56
  -2   4  -3    7.69    0.58
  -2   4  -3    7.50    0.56
  -2   4  -3    7.90    0.58
  -2   4  -3    7.91    0.58
  -2   4  -3    7.43    0.56
  -2   4  -3    7.35    0.60
  -2   4  -3    7.82    0.59
   2  -3   3   14.09    0.99
   2  -3   3   14.52    1.15
   2  -3   3   14.47    1.00
   2  -3   3   14.45    1.00
   2  -3   3   13.85    0.99
   2  -3   3   14.02    0.99
   2  -3   3   14.83    1.00
   2  -3   3   14.90    1.06
  -2   3  -3   14.70    1.00
  -2   3  -3   13.22    1.01
  -2   3  -3   12.73    1.01
  -2   3  -3   13.67    0.98
  -2   3  -3   14.48    1.00
  -2   3  -3   13.50    0.99
  -2   3  -3   14.01    1.01
   2  -2   3   54.72    3.50
   2  -2   3   52.96    3.49
   2  -2   3   51.11    3.53
   2  -2   3   54.29    3.49
   2  -2   3   54.48    3.61
   2  -2   3   48.39    3.48
   2  -2   3   51.85    3.49
  -2   2  -3   48.96    3.60
  -2   2  -3   51.65    3.49
  -2   2  -3   50.87    3.49
  -2   2  -3   50.61    3.50
  -2   2  -3   45.18    3.49
  -2   2  -3   50.55    3.49
   2  -1   3    2.57    0.22
   2  -1   3    2.58    0.20
   2  -1   3    2.71    0.21
   2  -1   3    3.04    0.31
   2  -1   3    2.60    0.21
   2  -1   3    2.72    0.24
   2  -1   3    3.06    0.23
  -2   1  -3    2.47    0.23
  -2   1  -3    2.49    0.21
  -2   1  -3    2.37    0.30
  -2   1  -3    2.90    0.22
   2   0   3    6.13    0.46
   2   0   3    6.18    0.46
   2   0   3    7.56    0.49
   2   0   3    6.19    0.46
   2   0   3    6.95    0.47
  -2   0  -3    6.16    0.47
  -2   0  -3    6.27    0.54
  -2   0  -3    6.44    0.47
  -2   0  -3    6.46    0.47
   2   1   3    2.65    0.22
   2   1   3    3.55    0.23
   2   1   3    3.26    0.23
   2   1   3    2.93    0.24
  -2  -1  -3    2.86    0.24
  -2  -1  -3    2.74    0.23
  -2  -1  -3    2.58    0.30
  -2  -1  -3    2.66    0.22
   2   2   3   54.34    3.70
   2   2   3   60.46    3.84
   2   2   3   54.48    3.70
   2   2   3   47.66    3.68
  -2  -2  -3   54.05    3.69
  -2  -2  -3   55.30    3.70
  -2  -2  -3   53.64    3.70
   2   3   3   14.95    1.21
   2   3   3   14.88    1.05
   2   3   3   16.01    1.04
  -2  -3  -3   13.80    1.02
  -2  -3  -3   13.83    1.04
   2   4   3    8.41    0.64
   2   4   3    7.94    0.81
  -2  -4  -3    7.85    0.60
   2   5   3    9.37    0.80
   2   5   3   10.34    0.74
  -2  -5  -3   10.46    0.75
   2   6   3   11.58    0.94
   2   6   3   13.34    1.02
   2   6   3   12.74    0.96
   2   6   3   12.34    0.97
  -2  -6  -3   13.20    0.94
   2   7   3    0.56    0.23
   2   7   3    0.57    0.19
   2   7   3    0.83    0.42
   2   7   3    0.62    0.20
   2   7   3    0.61    0.19
  -2  -7  -3    0.69    0.18
   2   8   3    2.94    0.40
   2   8   3    4.66    0.69
   2   8   3    3.53    0.42
   2   8   3    0.77    1.27
   2   8   3    4.14    0.44
   2   8   3    3.10    0.52
   2   8   3    4.25    0.44
  -2  -8  -3    3.51    0.43
   2   9   3    0.30    0.26
   2   9   3    1.45    0.48
   2   9   3    0.42    0.23
   2   9   3    0.73    0.27
   2   9   3    0.21    0.21
   2   9   3    0.18    0.23
   2  10   3    2.08    0.35
   2  10   3    1.58    0.33
   2  10   3    1.82    0.33
   2  11   3    0.55    0.23
   2  11   3    0.77    0.21
   2  12   3    0.14    0.14
   3 -12   3   -0.29    0.26
  -3  12  -3   -0.43    0.70
   3 -11   3    0.11    0.30
   3 -11   3   -0.30    0.30
   3 -11   3    0.13    0.46
  -3  11  -3   -0.29    0.23
  -3  11  -3    0.16    0.20
  -3  11  -3    0.29    0.28
  -3  11  -3    0.08    0.16
  -3  11  -3   -0.62    0.91
   3 -10   3    0.48    0.30
   3 -10   3    0.59    0.30
   3 -10   3    0.37    0.26
   3 -10   3    0.45    0.29
   3 -10   3    0.51    0.21
   3 -10   3    0.35    0.57
  -3  10  -3    0.04    0.27
  -3  10  -3    0.83    1.25
  -3  10  -3    1.10    0.35
  -3  10  -3    0.51    0.31
  -3  10  -3    0.53    0.23
  -3  10  -3    0.35    0.22
   3  -9   3    0.63    0.23
   3  -9   3    0.50    0.52
   3  -9   3    0.83    0.24
   3  -9   3    0.43    0.25
   3  -9   3    0.64    0.22
   3  -9   3    0.67    0.32
   3  -9   3    0.78    0.33
   3  -9   3    0.71    0.22
   3  -9   3    0.90    0.30
   3  -9   3    0.61    0.29
  -3   9  -3    0.65    0.31
  -3   9  -3    0.61    0.27
  -3   9  -3    0.26    0.26
  -3   9  -3    0.85    1.16
  -3   9  -3    0.62    0.26
  -3   9  -3    0.81    0.26
   3  -8   3    1.04    0.30
   3  -8   3    1.91    0.35
   3  -8   3    1.78    0.37
   3  -8   3    1.90    0.29
   3  -8   3    1.38    0.34
   3  -8   3    2.14    0.32
   3  -8   3    1.61    0.27
   3  -8   3    1.82    0.31
   3  -8   3    1.42    0.28
  -3   8  -3    1.08    0.27
  -3   8  -3    1.60    0.31
  -3   8  -3    1.87    0.36
  -3   8  -3    0.42    1.03
  -3   8  -3    1.31    0.31
  -3   8  -3    1.09    0.28
  -3   8  -3    1.43    0.30
   3  -7   3   -0.15    0.17
   3  -7   3    0.05    0.17
   3  -7   3    0.11    0.14
   3  -7   3    0.05    0.15
   3  -7   3    0.10    0.12
   3  -7   3    0.12    0.13
   3  -7   3    0.15    0.15
  -3   7  -3    0.37    0.20
  -3   7  -3    0.08    0.16
  -3   7  -3    0.10    0.15
  -3   7  -3    0.04    0.15
  -3   7  -3    1.29    0.99
  -3   7  -3    0.06    0.16
  -3   7  -3    0.16    0.17
  -3   7  -3    0.41    0.19
  -3   7  -3    0.21    0.17
   3  -6   3    4.58    0.38
   3  -6   3    3.61    0.36
   3  -6   3    4.47    0.42
   3  -6   3    3.92    0.37
   3  -6   3    4.18    0.39
   3  -6   3    4.88    0.40
   3  -6   3    4.56    0.45
   3  -6   3    4.66    0.40
  -3   6  -3    4.01    0.37
  -3   6  -3    4.24    0.42
  -3   6  -3    4.19    0.43
  -3   6  -3    4.14    0.43
  -3   6  -3    4.20    0.39
  -3   6  -3    4.10    0.40
  -3   6  -3    5.00    0.42
  -3   6  -3    4.31    0.41
  -3   6  -3    3.94    0.44
  -3   6  -3    4.14    0.39
   3  -5   3   12.37    0.94
   3  -5   3   13.20    0.99
   3  -5   3   12.88    0.95
   3  -5   3   11.95    0.95
   3  -5   3   13.81    0.96
   3  -5   3   13.30    0.96
   3  -5   3   13.52    0.96
   3  -5   3   13.38    0.98
   3  -5   3   12.40    0.94
  -3   5  -3   13.27    0.95
  -3   5  -3   13.58    0.97
  -3   5  -3   12.69    0.99
  -3   5  -3   12.24    0.95
  -3   5  -3   13.24    0.97
  -3   5  -3   13.07    0.96
  -3   5  -3   13.93    0.99
  -3   5  -3   12.88    0.94
   3  -4   3    6.36    0.50
   3  -4   3    6.30    0.47
   3  -4   3    5.45    0.47
   3  -4   3    6.04    0.46
   3  -4   3    6.02    0.45
   3  -4   3    6.00    0.47
   3  -4   3    5.84    0.46
   3  -4   3    4.98    0.62
   3  -4   3    6.31    0.47
   3  -4   3    6.22    0.46
  -3   4  -3    6.23    0.46
  -3   4  -3    5.69    0.46
  -3   4  -3    5.47    0.45
  -3   4  -3    5.40    0.48
  -3   4  -3    5.96    0.48
  -3   4  -3    6.23    0.48
  -3   4  -3    5.84    0.47
  -3   4  -3    5.85    0.48
   3  -3   3    8.70    0.64
   3  -3   3    9.64    0.65
   3  -3   3    7.49    0.76
   3  -3   3    8.73    0.63
   3  -3   3    8.54    0.63
   3  -3   3    8.43    0.63
   3  -3   3    7.86    0.68
  -3   3  -3    9.11    0.64
  -3   3  -3    9.30    0.65
  -3   3  -3    8.50    0.65
  -3   3  -3    9.28    0.63
  -3   3  -3    8.97    0.63
  -3   3  -3    8.39    0.64
  -3   3  -3    8.90    0.65
  -3   3  -3    7.64    0.66
   3  -2   3    7.11    0.59
   3  -2   3    6.11    0.47
   3  -2   3    6.23    0.48
   3  -2   3    6.26    0.47
   3  -2   3    6.49    0.51
   3  -2   3    6.10    0.47
   3  -2   3    6.67    0.49
  -3   2  -3    6.20    0.47
  -3   2  -3    7.28    0.49
  -3   2  -3    6.22    0.47
  -3   2  -3    6.04    0.49
  -3   2  -3    7.13    0.49
  -3   2  -3    5.34    0.57
  -3   2  -3    6.16    0.48
   3  -1   3   12.22    0.87
   3  -1   3   14.14    0.97
   3  -1   3   12.51    0.89
   3  -1   3   11.59    0.87
   3  -1   3   14.02    0.89
   3  -1   3   11.21    0.86
   3  -1   3   12.06    0.87
   3  -1   3   11.49    0.87
  -3   1  -3   11.69    0.87
  -3   1  -3   12.90    0.88
  -3   1  -3   12.31    0.87
  -3   1  -3   13.45    0.88
  -3   1  -3   11.52    0.95
   3   0   3   15.27    1.06
   3   0   3   14.83    1.05
   3   0   3   16.41    1.06
   3   0   3   14.54    1.06
   3   0   3   16.17    1.08
  -3   0  -3   16.51    1.06
  -3   0  -3   15.11    1.14
  -3   0  -3   14.55    1.06
  -3   0  -3   13.76    1.06
   3   1   3   13.02    0.90
   3   1   3   12.73    0.89
   3   1   3   12.46    0.88
   3   1   3   13.93    1.00
  -3  -1  -3   10.99    0.89
  -3  -1  -3   12.40    0.88
  -3  -1  -3   13.13    0.89
  -3  -1  -3   12.43    0.97
   3   2   3    6.02    0.46
   3   2   3    6.70    0.59
   3   2   3    6.29    0.46
  -3  -2  -3    5.71    0.43
  -3  -2  -3    5.75    0.45
   3   3   3    8.12    0.78
   3   3   3    9.00    0.63
   3   3   3    8.20    0.64
  -3  -3  -3    8.91    0.63
  -3  -3  -3    8.04    0.61
   3   4   3    4.82    0.64
   3   4   3    5.88    0.49
   3   4   3    5.64    0.46
   3   4   3    6.06    0.45
  -3  -4  -3    6.52    0.48
   3   5   3   12.44    0.95
   3   5   3   12.81    0.90
  -3  -5  -3   12.14    0.90
   3   6   3    3.91    0.40
   3   6   3    4.15    0.39
   3   6   3    3.79    0.43
   3   6   3    4.50    0.42
  -3  -6  -3    4.18    0.41
   3   7   3    0.33    0.17
   3   7   3    0.46    0.18
   3   7   3   -0.14    0.19
   3   7   3    0.16    0.41
   3   7   3    0.11    0.15
   3   8   3    1.35    0.28
   3   8   3    2.06    0.32
   3   8   3    1.61    0.29
   3   8   3    0.99    0.30
   3   8   3    1.23    0.29
   3   8   3    2.04    0.54
   3   9   3    0.60    0.26
   3   9   3    0.56    0.30
   3   9   3    0.83    0.27
   3   9   3    0.98    0.49
   3   9   3    0.85    0.28
  -3  -9  -3    0.73    0.35
   3  10   3    0.35    0.24
   3  10   3    0.88    0.27
   3  10   3    0.53    0.26
   3  11   3   -0.08    0.15
   3  11   3   -0.18    0.16
   3  12   3    0.06    0.13
   4 -12   3   -0.01    0.33
  -4  12  -3   -0.48    0.60
   4 -11   3    0.15    0.38
   4 -11   3    0.05    0.14
  -4  11  -3    0.37    0.23
  -4  11  -3    0.18    0.82
  -4  11  -3    0.19    0.16
  -4  11  -3   -0.13    0.24
  -4  11  -3    0.38    0.29
   4 -10   3    0.10    0.29
   4 -10   3    0.33    0.18
   4 -10   3    0.48    0.24
   4 -10   3   -0.15    0.41
   4 -10   3   -0.02    0.26
   4 -10   3    0.13    0.15
   4 -10   3    0.30    0.26
  -4  10  -3   -0.24    0.89
  -4  10  -3   -0.06    0.31
  -4  10  -3   -0.07    0.28
  -4  10  -3    0.33    0.23
  -4  10  -3   -0.13    0.19
   4  -9   3    0.97    0.31
   4  -9   3    1.09    0.34
   4  -9   3    0.95    0.29
   4  -9   3    0.81    0.23
   4  -9   3    0.28    0.54
   4  -9   3    0.75    0.26
   4  -9   3    1.02    0.24
   4  -9   3    0.79    0.31
   4  -9   3    1.01    0.28
   4  -9   3    0.78    0.32
  -4   9  -3   -0.10    1.03
  -4   9  -3    0.73    0.34
  -4   9  -3    0.63    0.30
  -4   9  -3    0.72    0.25
  -4   9  -3    0.65    0.25
   4  -8   3    5.29    0.56
   4  -8   3    4.89    0.47
   4  -8   3    4.34    0.94
   4  -8   3    4.72    0.48
   4  -8   3    4.27    0.52
   4  -8   3    5.15    0.49
   4  -8   3    5.51    0.48
   4  -8   3    5.20    0.57
   4  -8   3    5.66    0.57
   4  -8   3    4.45    0.51
  -4   8  -3    3.61    0.51
  -4   8  -3    5.43    0.56
  -4   8  -3    8.50    1.98
  -4   8  -3    5.79    0.59
  -4   8  -3    3.27    0.47
  -4   8  -3    4.23    0.51
   4  -7   3    0.79    0.25
   4  -7   3    0.46    0.50
   4  -7   3    1.11    0.28
   4  -7   3    1.00    0.22
   4  -7   3    1.24    0.29
   4  -7   3    1.07    0.22
   4  -7   3    0.74    0.21
   4  -7   3    0.92    0.21
   4  -7   3    0.92    0.21
   4  -7   3    0.57    0.22
   4  -7   3    0.58    0.21
  -4   7  -3    2.23    1.10
  -4   7  -3    0.86    0.22
  -4   7  -3    0.55    0.17
  -4   7  -3    0.90    0.24
  -4   7  -3    0.94    0.24
  -4   7  -3    0.69    0.23
  -4   7  -3    0.78    0.23
  -4   7  -3    0.82    0.22
  -4   7  -3    0.86    0.21
  -4   7  -3    0.91    0.25
   4  -6   3    0.86    0.24
   4  -6   3    1.48    0.21
   4  -6   3    1.39    0.24
   4  -6   3    1.38    0.21
   4  -6   3    0.80    0.22
   4  -6   3    1.00    0.21
   4  -6   3    1.23    0.21
   4  -6   3    1.24    0.20
   4  -6   3    1.12    0.21
   4  -6   3    1.19    0.21
  -4   6  -3    1.08    0.19
  -4   6  -3    0.97    0.20
  -4   6  -3    1.32    0.23
  -4   6  -3    1.10    0.23
  -4   6  -3    1.26    0.25
  -4   6  -3    1.19    0.22
  -4   6  -3    0.88    0.19
  -4   6  -3    1.03    0.24
  -4   6  -3    1.12    0.22
  -4   6  -3    1.19    0.21
   4  -5   3    0.25    0.12
   4  -5   3    0.12    0.11
   4  -5   3    0.24    0.11
   4  -5   3    0.03    0.12
   4  -5   3    0.22    0.12
   4  -5   3    0.08    0.11
   4  -5   3    0.14    0.12
   4  -5   3    0.10    0.08
   4  -5   3    0.21    0.13
   4  -5   3    0.14    0.09
  -4   5  -3    0.13    0.13
  -4   5  -3    0.12    0.13
  -4   5  -3    0.16    0.12
  -4   5  -3    0.26    0.14
  -4   5  -3    0.21    0.11
  -4   5  -3    0.33    0.11
  -4   5  -3    0.28    0.12
  -4   5  -3    0.09    0.13
  -4   5  -3    0.05    0.12
  -4   5  -3    0.08    0.11
   4  -4   3   19.43    1.39
   4  -4   3   20.94    1.40
   4  -4   3   20.43    1.39
   4  -4   3   17.97    1.39
   4  -4   3   19.59    1.39
   4  -4   3   20.12    1.41
   4  -4   3   20.08    1.39
   4  -4   3   19.62    1.42
   4  -4   3   20.36    1.38
  -4   4  -3   18.15    1.39
  -4   4  -3   18.54    1.40
  -4   4  -3   19.77    1.39
  -4   4  -3   20.70    1.41
  -4   4  -3   18.67    1.40
  -4   4  -3   19.20    1.38
  -4   4  -3   19.77    1.40
   4  -3   3   17.16    1.53
   4  -3   3   22.06    1.42
   4  -3   3   20.34    1.42
   4  -3   3   20.47    1.42
   4  -3   3   19.87    1.45
   4  -3   3   20.82    1.43
   4  -3   3   21.91    1.45
   4  -3   3   17.57    1.47
   4  -3   3   19.93    1.42
   4  -3   3   20.45    1.42
  -4   3  -3   20.74    1.44
  -4   3  -3   20.90    1.44
  -4   3  -3   19.60    1.43
  -4   3  -3   22.16    1.43
  -4   3  -3   21.25    1.44
  -4   3  -3   19.87    1.42
   4  -2   3   25.60    1.77
   4  -2   3   25.31    1.86
   4  -2   3   25.12    1.77
   4  -2   3   22.88    1.79
   4  -2   3   27.69    1.77
   4  -2   3   26.24    1.76
   4  -2   3   25.11    1.76
   4  -2   3   28.25    1.80
   4  -2   3   25.02    1.75
  -4   2  -3   26.13    1.77
  -4   2  -3   26.38    1.76
  -4   2  -3   24.20    1.77
  -4   2  -3   27.88    1.77
  -4   2  -3   23.76    1.77
  -4   2  -3   24.79    1.77
  -4   2  -3   23.23    1.77
   4  -1   3   10.42    0.85
   4  -1   3   12.16    0.85
   4  -1   3   11.68    0.85
   4  -1   3   12.16    0.92
   4  -1   3   12.95    0.88
   4  -1   3   11.88    0.86
   4  -1   3   12.05    0.85
  -4   1  -3   10.95    0.86
  -4   1  -3   12.97    0.86
  -4   1  -3   13.03    0.86
  -4   1  -3   11.80    0.86
  -4   1  -3   12.55    0.86
   4   0   3   31.25    2.19
   4   0   3   36.19    2.23
   4   0   3   30.42    2.20
   4   0   3   31.02    2.20
   4   0   3   30.47    2.20
  -4   0  -3   31.08    2.27
  -4   0  -3   35.18    2.21
  -4   0  -3   32.23    2.20
[truncated: 1,200,922 more chars]
