# Supplementary material for: Direct synthesis of anomeric tetrazolyl iminosugars from sugar-derived lactams
Source: Beilstein J Org Chem. 2021 Jan 13;17:115–23. doi: 10.3762/bjoc.17.12 (PMC7814180; doi:10.3762/bjoc.17.12)
Supplement: File 3 — CCDC-2001372; X-ray crystallographic data for compound 3e. [file Beilstein_J_Org_Chem-17-115-s003.cif]

 
data_MMW_408_0m
 
_audit_creation_method            SHELXL-2014
_chemical_name_systematic
;
 ?
;
_chemical_name_common             ?
_chemical_melting_point           ?
_chemical_formula_moiety          'C43 H45 N5 O5'
_chemical_formula_sum
 'C43 H45 N5 O5' 
_chemical_formula_weight          711.84

loop_
 _atom_type_symbol
 _atom_type_description
 _atom_type_scat_dispersion_real
 _atom_type_scat_dispersion_imag
 _atom_type_scat_source
 'C'  'C'   0.0181   0.0091
 'International Tables Vol C Tables 4.2.6.8 and 6.1.1.4'
 'H'  'H'   0.0000   0.0000
 'International Tables Vol C Tables 4.2.6.8 and 6.1.1.4'
 'N'  'N'   0.0311   0.0180
 'International Tables Vol C Tables 4.2.6.8 and 6.1.1.4'
 'O'  'O'   0.0492   0.0322
 'International Tables Vol C Tables 4.2.6.8 and 6.1.1.4'
 
_space_group_crystal_system       monoclinic
_space_group_IT_number            4
_space_group_name_H-M_alt         'P 21'
_space_group_name_Hall            'P 2yb'
 
_shelx_space_group_comment
;
The symmetry employed for this shelxl refinement is uniquely defined
by the following loop, which should always be used as a source of
symmetry information in preference to the above space-group names.
They are only intended as comments.
;
 
loop_
 _space_group_symop_operation_xyz
 'x, y, z'
 '-x, y+1/2, -z'
 
_cell_length_a                    5.8938(18)
_cell_length_b                    19.634(6)
_cell_length_c                    16.520(5)
_cell_angle_alpha                 90
_cell_angle_beta                  92.037(17)
_cell_angle_gamma                 90
_cell_volume                      1910.5(10)
_cell_formula_units_Z             2
_cell_measurement_temperature     296(2)
_cell_measurement_reflns_used     2717 
_cell_measurement_theta_min       2.68 
_cell_measurement_theta_max       59.96 
 
_exptl_crystal_description        plate 
_exptl_crystal_colour             Yellow-colourless 
_exptl_crystal_density_meas       ? 
_exptl_crystal_density_method     'not measured'              
_exptl_crystal_density_diffrn     1.237          
_exptl_crystal_F_000              756
_exptl_transmission_factor_min    ?                                             
_exptl_transmission_factor_max    ?                                             
_exptl_crystal_size_max           0.392
_exptl_crystal_size_mid           0.171
_exptl_crystal_size_min           0.100
_exptl_absorpt_coefficient_mu     0.657
_shelx_estimated_absorpt_T_min    0.783
_shelx_estimated_absorpt_T_max    0.937
_exptl_absorpt_correction_type    multi-scan 
_exptl_absorpt_correction_T_min   0.7830 
_exptl_absorpt_correction_T_max   0.9370 
_exptl_absorpt_process_details    'sadabs' 
 
_exptl_special_details
;
 Crystal selected for X-ray experiment was thin plate
 with dimensions 0.392 mm x 0.171 mm x 0.100 mm
;
 
_diffrn_ambient_temperature       296(2)
_diffrn_radiation_wavelength      1.54178
_diffrn_radiation_type            CuK\a
_diffrn_source                    'fine-focus sealed tube' 
_diffrn_radiation_monochromator   graphite 
_diffrn_measurement_device_type   'Bruker APEX-II CCD' 
_diffrn_measurement_method        '\f and \w scans' 
_diffrn_detector_area_resol_mean  ? 
_diffrn_reflns_number             26952
_diffrn_reflns_av_unetI/netI      0.0867
_diffrn_reflns_av_R_equivalents   0.0553
_diffrn_reflns_limit_h_min        -6
_diffrn_reflns_limit_h_max        5
_diffrn_reflns_limit_k_min        -20
_diffrn_reflns_limit_k_max        16
_diffrn_reflns_limit_l_min        -18
_diffrn_reflns_limit_l_max        16
_diffrn_reflns_theta_min          2.676
_diffrn_reflns_theta_max          59.956
_diffrn_reflns_theta_full         67.679
_diffrn_measured_fraction_theta_max   0.810
_diffrn_measured_fraction_theta_full  0.668
_diffrn_reflns_Laue_measured_fraction_max    0.810
_diffrn_reflns_Laue_measured_fraction_full   0.668
_diffrn_reflns_point_group_measured_fraction_max   0.807
_diffrn_reflns_point_group_measured_fraction_full  0.665
_reflns_number_total              3882
_reflns_number_gt                 2717
_reflns_threshold_expression      'I > 2\s(I)'
_reflns_Friedel_coverage          0.927
_reflns_Friedel_fraction_max      0.804
_reflns_Friedel_fraction_full     0.660
 
_reflns_special_details
;
 Reflections were merged by SHELXL according to the crystal
 class for the calculation of statistics and refinement.
 
 _reflns_Friedel_fraction is defined as the number of unique
 Friedel pairs measured divided by the number that would be
 possible theoretically, ignoring centric projections and
 systematic absences.
;
 
_computing_data_collection        'Bruker APEX2'
_computing_cell_refinement        'Bruker SAINT'
_computing_data_reduction         'Bruker SAINT'
_computing_structure_solution     'SHELXL-2014 (Sheldrick, 2014)'
_computing_structure_refinement   'SHELXL-2014 (Sheldrick, 2014)'
_computing_molecular_graphics     'Bruker SHELXTL'
_computing_publication_material   'Bruker SHELXTL'
 
_refine_special_details
;
 Refined as a 2-component inversion twin.
 Disorder in benzyl group.
;
_refine_ls_structure_factor_coef  Fsqd
_refine_ls_matrix_type            full
_refine_ls_weighting_scheme       calc
_refine_ls_weighting_details
'w=1/[\s^2^(Fo^2^)+(0.0284P)^2^+0.1394P] where P=(Fo^2^+2Fc^2^)/3'
_atom_sites_solution_primary      direct
_atom_sites_solution_secondary    difmap
_atom_sites_solution_hydrogens    mixed
_refine_ls_hydrogen_treatment     mixed
_refine_ls_extinction_method      none
_refine_ls_extinction_coef        .
_refine_ls_abs_structure_details
;
 Refined as an inversion twin.
;
_refine_ls_abs_structure_Flack    0.3(3)
_chemical_absolute_configuration  'rm'
_refine_ls_number_reflns          3882
_refine_ls_number_parameters      500
_refine_ls_number_restraints      4
_refine_ls_R_factor_all           0.0868
_refine_ls_R_factor_gt            0.0401
_refine_ls_wR_factor_ref          0.0765
_refine_ls_wR_factor_gt           0.0683
_refine_ls_goodness_of_fit_ref    1.044
_refine_ls_restrained_S_all       1.046
_refine_ls_shift/su_max           0.009
_refine_ls_shift/su_mean          0.001
 
loop_
 _atom_site_label
 _atom_site_type_symbol
 _atom_site_fract_x
 _atom_site_fract_y
 _atom_site_fract_z
 _atom_site_U_iso_or_equiv
 _atom_site_adp_type
 _atom_site_occupancy
 _atom_site_site_symmetry_order  
 _atom_site_calc_flag
 _atom_site_refinement_flags_posn
 _atom_site_refinement_flags_adp
 _atom_site_refinement_flags_occupancy
 _atom_site_disorder_assembly
 _atom_site_disorder_group
O1 O 0.4745(5) 0.42519(16) 0.0598(2) 0.0550(9) Uani 1 1 d . . . . .
O2 O 0.4487(5) 0.38834(16) 0.22390(18) 0.0547(9) Uani 1 1 d . . . . .
O3 O 0.5223(5) 0.50123(16) 0.3335(2) 0.0537(9) Uani 1 1 d . . . . .
O4 O 1.0168(7) 0.64327(19) 0.2679(2) 0.0734(11) Uani 1 1 d . . . . .
O5 O 0.7831(7) 0.3862(2) -0.2773(3) 0.0932(13) Uani 1 1 d . . . . .
N1 N 0.8913(7) 0.5364(2) 0.1644(3) 0.0456(12) Uani 1 1 d . . . . .
N2 N 0.6093(7) 0.6065(2) -0.0025(3) 0.0484(11) Uani 1 1 d . . . . .
N3 N 0.4279(9) 0.6476(2) -0.0129(3) 0.0641(13) Uani 1 1 d . . . . .
N4 N 0.2939(8) 0.6340(3) 0.0459(4) 0.0669(14) Uani 1 1 d . . . . .
N5 N 0.3851(8) 0.5843(2) 0.0941(3) 0.0548(11) Uani 1 1 d . . . . .
C1 C 0.7481(8) 0.5152(2) 0.0951(3) 0.0416(13) Uani 1 1 d . . . . .
H1A H 0.8487 0.5041 0.0510 0.050 Uiso 1 1 calc R U . . .
C2 C 0.6317(10) 0.4496(3) 0.1194(3) 0.0437(14) Uani 1 1 d . . . . .
C3 C 0.5097(9) 0.4560(3) 0.1991(3) 0.0449(14) Uani 1 1 d . . . . .
C4 C 0.6603(9) 0.4879(3) 0.2653(3) 0.0436(13) Uani 1 1 d . . . . .
C5 C 0.7681(9) 0.5531(3) 0.2371(3) 0.0430(14) Uani 1 1 d . . . . .
C6 C 0.5813(9) 0.5683(3) 0.0633(3) 0.0417(13) Uani 1 1 d . . . . .
C7 C 0.7934(9) 0.6083(3) -0.0590(3) 0.0615(16) Uani 1 1 d . . . . .
H7A H 0.9374 0.6084 -0.0287 0.074 Uiso 1 1 calc R U . . .
H7B H 0.7835 0.6502 -0.0900 0.074 Uiso 1 1 calc R U . . .
C8 C 0.7877(10) 0.5488(3) -0.1164(3) 0.0546(15) Uani 1 1 d . . . . .
C9 C 0.9672(10) 0.5041(4) -0.1208(4) 0.0706(17) Uani 1 1 d . . . . .
H9 H 1.0946 0.5103 -0.0868 0.085 Uiso 1 1 calc R U . . .
C10 C 0.9621(11) 0.4509(4) -0.1743(4) 0.0783(19) Uani 1 1 d . . . . .
H10 H 1.0849 0.4213 -0.1762 0.094 Uiso 1 1 calc R U . . .
C11 C 0.7744(13) 0.4413(3) -0.2256(4) 0.0680(17) Uani 1 1 d . . . . .
C12 C 0.5952(10) 0.4840(3) -0.2222(3) 0.0688(17) Uani 1 1 d . . . . .
H12 H 0.4683 0.4774 -0.2563 0.083 Uiso 1 1 calc R U . . .
C13 C 0.6012(9) 0.5375(3) -0.1680(4) 0.0630(15) Uani 1 1 d . . . . .
H13 H 0.4771 0.5666 -0.1660 0.076 Uiso 1 1 calc R U . . .
C14 C 0.5922(13) 0.3745(4) -0.3306(4) 0.119(2) Uani 1 1 d . . . . .
H14A H 0.4608 0.3655 -0.2996 0.178 Uiso 1 1 calc R U . . .
H14B H 0.6217 0.3360 -0.3645 0.178 Uiso 1 1 calc R U . . .
H14C H 0.5652 0.4140 -0.3638 0.178 Uiso 1 1 calc R U . . .
C15 C 0.5709(9) 0.3879(3) -0.0029(3) 0.0776(18) Uani 1 1 d . . . . .
H15A H 0.7023 0.3632 0.0185 0.093 Uiso 1 1 calc R U . . .
H15B H 0.6217 0.4191 -0.0440 0.093 Uiso 1 1 calc R U . . .
C16 C 0.4053(9) 0.3389(3) -0.0403(4) 0.0490(14) Uani 1 1 d . . . . .
C17 C 0.2139(10) 0.3185(3) -0.0029(3) 0.0649(16) Uani 1 1 d . . . . .
H17 H 0.1799 0.3370 0.0471 0.078 Uiso 1 1 calc R U . . .
C18 C 0.0709(10) 0.2709(3) -0.0384(4) 0.0735(17) Uani 1 1 d . . . . .
H18 H -0.0589 0.2573 -0.0124 0.088 Uiso 1 1 calc R U . . .
C19 C 0.1187(11) 0.2440(3) -0.1111(5) 0.0734(18) Uani 1 1 d . . . . .
H19 H 0.0205 0.2125 -0.1356 0.088 Uiso 1 1 calc R U . . .
C20 C 0.3098(13) 0.2630(3) -0.1484(4) 0.0775(18) Uani 1 1 d . . . . .
H20 H 0.3441 0.2438 -0.1979 0.093 Uiso 1 1 calc R U . . .
C21 C 0.4517(10) 0.3101(3) -0.1136(4) 0.0682(16) Uani 1 1 d . . . . .
H21 H 0.5820 0.3229 -0.1398 0.082 Uiso 1 1 calc R U . . .
C22 C 0.2127(8) 0.3772(3) 0.2283(3) 0.0578(14) Uani 1 1 d . . . . .
H22A H 0.1368 0.3928 0.1786 0.069 Uiso 1 1 calc R U . . .
H22B H 0.1543 0.4033 0.2728 0.069 Uiso 1 1 calc R U . . .
C23 C 0.1641(11) 0.3041(3) 0.2404(3) 0.0515(14) Uani 1 1 d . . . . .
C24 C 0.3200(11) 0.2615(3) 0.2761(4) 0.0754(17) Uani 1 1 d . . . . .
H24 H 0.4615 0.2783 0.2929 0.091 Uiso 1 1 calc R U . . .
C25 C 0.2694(14) 0.1929(4) 0.2876(4) 0.094(2) Uani 1 1 d . . . . .
H25 H 0.3765 0.1643 0.3124 0.112 Uiso 1 1 calc R U . . .
C26 C 0.0635(16) 0.1679(3) 0.2626(4) 0.082(2) Uani 1 1 d . . . . .
H26 H 0.0284 0.1223 0.2708 0.099 Uiso 1 1 calc R U . . .
C27 C -0.0901(11) 0.2100(4) 0.2255(4) 0.093(2) Uani 1 1 d . . . . .
H27 H -0.2296 0.1931 0.2068 0.111 Uiso 1 1 calc R U . . .
C28 C -0.0394(11) 0.2777(3) 0.2158(4) 0.084(2) Uani 1 1 d . . . . .
H28 H -0.1479 0.3062 0.1916 0.100 Uiso 1 1 calc R U . . .
C29 C 0.5797(11) 0.4611(3) 0.4015(4) 0.092(2) Uani 1 1 d . . . . .
H29A H 0.7346 0.4706 0.4199 0.110 Uiso 1 1 calc R U . . .
H29B H 0.5685 0.4132 0.3875 0.110 Uiso 1 1 calc R U . . .
C30 C 0.4205(13) 0.4774(4) 0.4669(4) 0.0717(18) Uani 1 1 d . . . . .
C31 C 0.4476(16) 0.5333(5) 0.5143(7) 0.139(3) Uani 1 1 d . . . . .
H31 H 0.5688 0.5625 0.5062 0.166 Uiso 1 1 calc R U . . .
C32 C 0.295(2) 0.5478(5) 0.5756(6) 0.156(4) Uani 1 1 d . . . . .
H32 H 0.3134 0.5869 0.6068 0.188 Uiso 1 1 calc R U . . .
C33 C 0.129(2) 0.5058(7) 0.5884(5) 0.124(3) Uani 1 1 d . . . . .
H33 H 0.0291 0.5154 0.6294 0.149 Uiso 1 1 calc R U . . .
C34 C 0.0980(15) 0.4491(7) 0.5437(7) 0.137(3) Uani 1 1 d . . . . .
H34 H -0.0197 0.4191 0.5538 0.164 Uiso 1 1 calc R U . . .
C35 C 0.2462(16) 0.4367(4) 0.4824(5) 0.109(2) Uani 1 1 d . . . . .
H35 H 0.2233 0.3981 0.4505 0.131 Uiso 1 1 calc R U . . .
C36 C 0.9377(8) 0.5811(3) 0.2991(3) 0.0558(15) Uani 1 1 d . . . . .
H36A H 0.8660 0.5886 0.3503 0.067 Uiso 1 1 calc R U . . .
H36B H 1.0627 0.5495 0.3078 0.067 Uiso 1 1 calc R U . . .
C37 C 1.2110(10) 0.6695(3) 0.3087(4) 0.0838(18) Uani 1 1 d . . . . .
H37A H 1.2792 0.7034 0.2744 0.101 Uiso 1 1 calc R U . . .
H37B H 1.3201 0.6330 0.3169 0.101 Uiso 1 1 calc R U . . .
C38 C 1.1667(13) 0.7011(3) 0.3885(4) 0.0675(17) Uani 1 1 d D . . . .
C39 C 1.3336(16) 0.7021(4) 0.4471(6) 0.136(3) Uani 1 1 d D . . . .
H39 H 1.4641 0.6769 0.4384 0.163 Uiso 1 1 calc R U . A 1
C40A C 1.324(3) 0.7369(7) 0.5164(8) 0.108(6) Uiso 0.70(3) 1 d . . P B 1
H40A H 1.4511 0.7442 0.5501 0.129 Uiso 0.70(3) 1 calc R U P B 1
C40B C 1.182(8) 0.723(2) 0.531(3) 0.127(18) Uiso 0.30(3) 1 d . . P B 2
H40B H 1.1835 0.6924 0.5735 0.152 Uiso 0.30(3) 1 calc R U P B 2
C41 C 1.101(3) 0.7624(6) 0.5358(7) 0.164(6) Uani 1 1 d . . . . .
H41 H 1.0742 0.7795 0.5871 0.197 Uiso 1 1 calc R U . B 1
C42 C 0.937(2) 0.7610(6) 0.4800(9) 0.210(6) Uani 1 1 d . . . . .
H42 H 0.7978 0.7807 0.4901 0.252 Uiso 1 1 calc R U . . .
C43 C 0.9718(15) 0.7303(4) 0.4060(6) 0.142(3) Uani 1 1 d D . . . .
H43 H 0.8538 0.7302 0.3671 0.170 Uiso 1 1 calc R U . . .
H2 H 0.745(6) 0.415(2) 0.127(2) 0.038(14) Uiso 1 1 d . . . . .
H3 H 0.375(6) 0.4826(18) 0.189(2) 0.028(13) Uiso 1 1 d . . . . .
H4 H 0.776(6) 0.448(2) 0.279(2) 0.037(12) Uiso 1 1 d . . . . .
H5 H 0.636(7) 0.588(2) 0.226(2) 0.049(13) Uiso 1 1 d . . . . .
H1 H 0.983(7) 0.570(2) 0.149(2) 0.045(16) Uiso 1 1 d . . . . .
 
loop_
 _atom_site_aniso_label
 _atom_site_aniso_U_11
 _atom_site_aniso_U_22
 _atom_site_aniso_U_33
 _atom_site_aniso_U_23
 _atom_site_aniso_U_13
 _atom_site_aniso_U_12
O1 0.046(2) 0.058(2) 0.061(3) -0.017(2) -0.004(2) -0.0025(19)
O2 0.037(2) 0.042(2) 0.085(3) 0.014(2) 0.0059(18) 0.0000(18)
O3 0.057(2) 0.063(2) 0.042(2) 0.013(2) 0.008(2) 0.0063(19)
O4 0.095(3) 0.065(3) 0.059(2) 0.001(2) -0.007(2) -0.033(2)
O5 0.106(4) 0.100(3) 0.074(3) -0.015(3) 0.009(3) 0.013(3)
N1 0.039(3) 0.056(3) 0.042(3) 0.002(3) 0.006(3) -0.009(2)
N2 0.039(3) 0.057(3) 0.049(3) 0.008(3) -0.002(3) -0.002(3)
N3 0.053(3) 0.063(3) 0.076(4) 0.008(3) -0.015(3) 0.006(3)
N4 0.052(3) 0.068(4) 0.080(4) 0.006(3) -0.004(3) 0.006(3)
N5 0.043(3) 0.058(3) 0.064(3) 0.006(3) 0.004(3) 0.004(3)
C1 0.038(3) 0.052(4) 0.035(3) -0.007(3) 0.004(3) -0.001(3)
C2 0.041(3) 0.035(4) 0.055(4) 0.001(3) -0.001(4) 0.006(3)
C3 0.035(3) 0.041(4) 0.059(4) 0.014(3) 0.003(3) 0.002(3)
C4 0.040(3) 0.046(4) 0.046(4) 0.005(3) 0.007(3) 0.009(3)
C5 0.041(3) 0.046(4) 0.043(4) 0.002(3) 0.002(3) 0.002(3)
C6 0.036(4) 0.048(4) 0.041(4) 0.000(3) -0.002(3) -0.008(3)
C7 0.058(4) 0.072(4) 0.055(4) 0.011(4) 0.000(3) -0.018(3)
C8 0.044(4) 0.078(5) 0.043(4) 0.009(3) 0.007(3) -0.006(4)
C9 0.045(4) 0.103(5) 0.064(5) 0.000(4) 0.004(3) 0.001(4)
C10 0.055(5) 0.106(6) 0.075(5) 0.014(5) 0.014(4) 0.025(4)
C11 0.074(5) 0.072(5) 0.060(5) 0.003(4) 0.016(4) 0.011(5)
C12 0.065(5) 0.084(5) 0.057(4) -0.004(4) -0.004(4) 0.002(4)
C13 0.055(4) 0.069(4) 0.065(4) 0.011(4) -0.003(4) 0.006(3)
C14 0.159(7) 0.104(5) 0.093(5) -0.035(5) -0.002(5) 0.003(5)
C15 0.069(4) 0.091(5) 0.075(4) -0.038(4) 0.019(4) -0.017(4)
C16 0.047(4) 0.049(4) 0.052(4) -0.009(3) 0.000(3) -0.008(3)
C17 0.060(4) 0.058(4) 0.077(5) -0.018(4) 0.010(4) -0.015(3)
C18 0.072(4) 0.063(4) 0.087(6) -0.012(4) 0.014(4) -0.021(4)
C19 0.074(5) 0.061(4) 0.084(6) -0.019(4) -0.012(4) -0.010(4)
C20 0.092(5) 0.077(5) 0.064(5) -0.018(4) 0.007(4) -0.017(4)
C21 0.074(4) 0.063(4) 0.069(5) -0.016(4) 0.013(4) -0.019(4)
C22 0.043(4) 0.055(4) 0.077(4) 0.011(3) 0.013(3) 0.001(3)
C23 0.048(4) 0.051(4) 0.057(4) 0.010(3) 0.013(3) 0.002(4)
C24 0.075(4) 0.050(4) 0.102(5) 0.012(4) -0.003(4) -0.002(4)
C25 0.095(6) 0.071(6) 0.115(6) 0.024(4) -0.003(5) 0.018(5)
C26 0.100(6) 0.052(5) 0.098(5) -0.001(4) 0.038(5) -0.013(5)
C27 0.065(5) 0.085(6) 0.129(6) 0.001(5) 0.013(4) -0.024(5)
C28 0.062(5) 0.057(5) 0.132(6) 0.025(4) 0.000(4) -0.012(4)
C29 0.103(5) 0.117(5) 0.058(4) 0.028(4) 0.029(4) 0.031(4)
C30 0.089(6) 0.075(5) 0.053(5) 0.019(4) 0.012(4) -0.001(5)
C31 0.193(9) 0.107(8) 0.121(7) 0.024(7) 0.075(7) -0.015(7)
C32 0.232(11) 0.102(7) 0.140(10) -0.004(6) 0.076(9) -0.030(8)
C33 0.154(9) 0.141(9) 0.079(7) -0.004(7) 0.031(6) 0.034(8)
C34 0.112(7) 0.209(12) 0.091(7) 0.013(7) 0.025(6) -0.036(7)
C35 0.102(6) 0.156(8) 0.070(6) -0.008(5) 0.017(5) -0.019(6)
C36 0.060(4) 0.056(4) 0.051(4) -0.003(3) -0.002(3) -0.007(3)
C37 0.081(5) 0.087(5) 0.084(5) -0.023(4) 0.013(4) -0.032(4)
C38 0.073(5) 0.060(4) 0.069(5) -0.003(4) -0.009(5) -0.009(4)
C39 0.187(9) 0.112(6) 0.106(7) -0.021(5) -0.036(7) 0.047(6)
C41 0.291(19) 0.128(10) 0.074(7) -0.040(7) 0.033(8) -0.049(11)
C42 0.164(10) 0.248(13) 0.222(13) -0.180(12) 0.040(10) -0.005(9)
C43 0.098(6) 0.160(8) 0.165(10) -0.085(7) -0.019(6) 0.018(6)
 
_geom_special_details
;
 All esds (except the esd in the dihedral angle between two l.s. planes)
 are estimated using the full covariance matrix.  The cell esds are taken
 into account individually in the estimation of esds in distances, angles
 and torsion angles; correlations between esds in cell parameters are only
 used when they are defined by crystal symmetry.  An approximate (isotropic)
 treatment of cell esds is used for estimating esds involving l.s. planes.
;
 
loop_
 _geom_bond_atom_site_label_1
 _geom_bond_atom_site_label_2
 _geom_bond_distance
 _geom_bond_site_symmetry_2
 _geom_bond_publ_flag
O1 C15 1.404(5) . ?
O1 C2 1.411(5) . ?
O2 C22 1.412(5) . ?
O2 C3 1.440(5) . ?
O3 C29 1.402(6) . ?
O3 C4 1.438(5) . ?
O4 C36 1.409(5) . ?
O4 C37 1.405(6) . ?
O5 C11 1.379(6) . ?
O5 C14 1.424(6) . ?
N1 C1 1.458(5) . ?
N1 C5 1.463(5) . ?
N2 C6 1.337(5) . ?
N2 N3 1.345(5) . ?
N2 C7 1.456(6) . ?
N3 N4 1.301(5) . ?
N4 N5 1.358(5) . ?
N5 C6 1.318(5) . ?
C1 C6 1.514(6) . ?
C1 C2 1.520(6) . ?
C2 C3 1.528(6) . ?
C3 C4 1.518(6) . ?
C4 C5 1.511(6) . ?
C5 C36 1.509(6) . ?
C7 C8 1.504(7) . ?
C8 C9 1.378(7) . ?
C8 C13 1.384(6) . ?
C9 C10 1.368(7) . ?
C10 C11 1.382(7) . ?
C11 C12 1.351(7) . ?
C12 C13 1.379(6) . ?
C15 C16 1.490(6) . ?
C16 C17 1.366(6) . ?
C16 C21 1.372(6) . ?
C17 C18 1.376(7) . ?
C18 C19 1.350(7) . ?
C19 C20 1.355(7) . ?
C20 C21 1.360(7) . ?
C22 C23 1.479(6) . ?
C23 C28 1.357(7) . ?
C23 C24 1.362(6) . ?
C24 C25 1.393(8) . ?
C25 C26 1.360(7) . ?
C26 C27 1.356(8) . ?
C27 C28 1.373(8) . ?
C29 C30 1.491(8) . ?
C30 C35 1.334(9) . ?
C30 C31 1.353(10) . ?
C31 C32 1.405(10) . ?
C32 C33 1.305(10) . ?
C33 C34 1.345(10) . ?
C34 C35 1.383(10) . ?
C37 C38 1.488(8) . ?
C38 C43 1.325(8) . ?
C38 C39 1.355(8) . ?
C39 C40A 1.336(13) . ?
C39 C40B 1.72(5) . ?
C40A C41 1.45(2) . ?
C40B C41 0.91(3) . ?
C41 C42 1.308(13) . ?
C42 C43 1.384(12) . ?
 
loop_
 _geom_angle_atom_site_label_1
 _geom_angle_atom_site_label_2
 _geom_angle_atom_site_label_3
 _geom_angle
 _geom_angle_site_symmetry_1
 _geom_angle_site_symmetry_3
 _geom_angle_publ_flag
C15 O1 C2 114.7(4) . . ?
C22 O2 C3 114.4(4) . . ?
C29 O3 C4 113.4(4) . . ?
C36 O4 C37 114.7(4) . . ?
C11 O5 C14 117.7(5) . . ?
C1 N1 C5 114.7(4) . . ?
C6 N2 N3 108.6(4) . . ?
C6 N2 C7 130.6(5) . . ?
N3 N2 C7 120.7(5) . . ?
N4 N3 N2 106.5(4) . . ?
N3 N4 N5 110.3(4) . . ?
C6 N5 N4 106.3(4) . . ?
N1 C1 C6 115.2(4) . . ?
N1 C1 C2 106.8(4) . . ?
C6 C1 C2 112.4(4) . . ?
O1 C2 C1 113.3(4) . . ?
O1 C2 C3 108.2(4) . . ?
C1 C2 C3 112.8(4) . . ?
O2 C3 C4 108.7(4) . . ?
O2 C3 C2 107.4(4) . . ?
C4 C3 C2 112.0(4) . . ?
O3 C4 C5 110.1(4) . . ?
O3 C4 C3 107.9(4) . . ?
C5 C4 C3 111.6(4) . . ?
N1 C5 C36 107.7(4) . . ?
N1 C5 C4 106.8(4) . . ?
C36 C5 C4 112.1(4) . . ?
N5 C6 N2 108.4(5) . . ?
N5 C6 C1 126.8(6) . . ?
N2 C6 C1 124.8(5) . . ?
N2 C7 C8 112.6(4) . . ?
C9 C8 C13 117.3(6) . . ?
C9 C8 C7 121.8(6) . . ?
C13 C8 C7 120.8(6) . . ?
C10 C9 C8 121.4(5) . . ?
C9 C10 C11 119.9(6) . . ?
C12 C11 O5 124.0(7) . . ?
C12 C11 C10 119.9(6) . . ?
O5 C11 C10 116.1(7) . . ?
C11 C12 C13 119.8(6) . . ?
C8 C13 C12 121.5(5) . . ?
O1 C15 C16 111.5(4) . . ?
C17 C16 C21 118.2(5) . . ?
C17 C16 C15 122.7(5) . . ?
C21 C16 C15 119.0(5) . . ?
C16 C17 C18 120.5(5) . . ?
C19 C18 C17 120.1(6) . . ?
C18 C19 C20 120.0(6) . . ?
C19 C20 C21 120.2(6) . . ?
C20 C21 C16 120.9(5) . . ?
O2 C22 C23 110.7(4) . . ?
C28 C23 C24 118.1(5) . . ?
C28 C23 C22 120.3(5) . . ?
C24 C23 C22 121.6(5) . . ?
C23 C24 C25 120.6(6) . . ?
C26 C25 C24 120.1(6) . . ?
C27 C26 C25 119.4(6) . . ?
C26 C27 C28 119.9(6) . . ?
C23 C28 C27 122.0(6) . . ?
O3 C29 C30 108.6(5) . . ?
C35 C30 C31 116.7(7) . . ?
C35 C30 C29 121.3(8) . . ?
C31 C30 C29 122.0(8) . . ?
C30 C31 C32 121.0(9) . . ?
C33 C32 C31 119.5(10) . . ?
C32 C33 C34 121.4(10) . . ?
C33 C34 C35 118.2(9) . . ?
C30 C35 C34 123.1(8) . . ?
O4 C36 C5 106.7(4) . . ?
O4 C37 C38 114.3(5) . . ?
C43 C38 C39 116.7(7) . . ?
C43 C38 C37 123.7(7) . . ?
C39 C38 C37 119.6(7) . . ?
C40A C39 C38 124.6(11) . . ?
C38 C39 C40B 101.1(15) . . ?
C39 C40A C41 115.6(16) . . ?
C41 C40B C39 124(5) . . ?
C40B C41 C42 107(3) . . ?
C42 C41 C40A 119.0(11) . . ?
C41 C42 C43 120.3(11) . . ?
C38 C43 C42 122.5(9) . . ?
 
loop_
 _geom_hbond_atom_site_label_D 
 _geom_hbond_atom_site_label_H 
 _geom_hbond_atom_site_label_A 
 _geom_hbond_distance_DH 
 _geom_hbond_distance_HA 
 _geom_hbond_distance_DA 
 _geom_hbond_angle_DHA 
 _geom_hbond_site_symmetry_A 
N1 H1 N5  0.90(4) 2.58(4) 3.308(6) 139(3) 1_655
C5 H5 N5  1.05(4) 2.60(4) 3.267(7) 121(3) .
C3 H3 N5  0.96(4) 2.55(4) 3.131(7) 120(2) .
C7 H7A N4  0.97 2.45 3.406(6) 168.3 1_655
N1 H1 N5  0.90(4) 2.58(4) 3.308(6) 139(3) 1_655
C5 H5 N5  1.05(4) 2.60(4) 3.267(7) 121(3) .
C3 H3 N5  0.96(4) 2.55(4) 3.131(7) 120(2) .
C7 H7A N4  0.97 2.45 3.406(6) 168.3 1_655
N1 H1 N5  0.90(4) 2.58(4) 3.308(6) 139(3) 1_655
C5 H5 N5  1.05(4) 2.60(4) 3.267(7) 121(3) .
C3 H3 N5  0.96(4) 2.55(4) 3.131(7) 120(2) .
C7 H7A N4  0.97 2.45 3.406(6) 168.3 1_655
N1 H1 N5  0.90(4) 2.58(4) 3.308(6) 139(3) 1_655
C5 H5 N5  1.05(4) 2.60(4) 3.267(7) 121(3) .
C3 H3 N5  0.96(4) 2.55(4) 3.131(7) 120(2) .
C7 H7A N4  0.97 2.45 3.406(6) 168.3 1_655
C7 H7A N4  0.97 2.45 3.406(6) 168.3 1_655
C3 H3 N5  0.96(4) 2.55(4) 3.131(7) 120(2) .
C5 H5 N5  1.05(4) 2.60(4) 3.267(7) 121(3) .
N1 H1 N5  0.90(4) 2.58(4) 3.308(6) 139(3) 1_655
C7 H7A N4  0.97 2.45 3.406(6) 168.3 1_655
C3 H3 N5  0.96(4) 2.55(4) 3.131(7) 120(2) .
C5 H5 N5  1.05(4) 2.60(4) 3.267(7) 121(3) .
N1 H1 N5  0.90(4) 2.58(4) 3.308(6) 139(3) 1_655
C7 H7A N4  0.97 2.45 3.406(6) 168.3 1_655
C3 H3 N5  0.96(4) 2.55(4) 3.131(7) 120(2) .
C5 H5 N5  1.05(4) 2.60(4) 3.267(7) 121(3) .
N1 H1 N5  0.90(4) 2.58(4) 3.308(6) 139(3) 1_655
 
_refine_diff_density_max    0.137
_refine_diff_density_min   -0.136
_refine_diff_density_rms    0.030

_shelxl_version_number 2014-3

_shelx_res_file
;
TITL MMW_408_0m in P2(1)
CELL 1.54178   5.89380  19.63400  16.51990  90.0000  92.0373  90.0000
ZERR    2.00   0.00180   0.00580   0.00490   0.0000   0.0174   0.0000
LATT -1
SYMM -X, 0.5+Y, -Z
SFAC C  H  N  O
UNIT 86  90  10  10
MERG 2
L.S. 20
ACTA
BOND
FMAP 2
PLAN 5
HTAB N1 N5_$1
HTAB C5 N5
HTAB C3 N5
HTAB C7 N4_$1
HTAB N1 N5_$1
HTAB C5 N5
HTAB C3 N5
HTAB C7 N4_$1
HTAB N1 N5_$1
HTAB C5 N5
HTAB C3 N5
HTAB C7 N4_$1
HTAB N1 N5_$1
HTAB C5 N5
HTAB C3 N5
HTAB C7 N4_$1
SIZE 0.100 0.171 0.392
TWIN
HTAB
EQIV $1 x+1, y, z
HTAB C7 N4_$1
HTAB C3 N5
HTAB C5 N5
HTAB N1 N5_$1
HTAB C7 N4_$1
HTAB C3 N5
HTAB C5 N5
HTAB N1 N5_$1
HTAB C7 N4_$1
HTAB C3 N5
HTAB C5 N5
HTAB N1 N5_$1
FREE C42  C40B
DFIX 1.40 0.02 C43 C38 C38 C39
FLAT 0.1 C38 C43 C42 C41
TEMP 23.000
WGHT    0.028400    0.139400
BASF   0.25412
FVAR       0.25796   0.70027
O1    4    0.474454    0.425193    0.059791    11.00000    0.04567    0.05760 =
         0.06119   -0.01703   -0.00402   -0.00248
O2    4    0.448658    0.388337    0.223903    11.00000    0.03720    0.04219 =
         0.08510    0.01449    0.00591    0.00001
O3    4    0.522254    0.501231    0.333544    11.00000    0.05677    0.06319 =
         0.04153    0.01303    0.00815    0.00632
O4    4    1.016758    0.643266    0.267921    11.00000    0.09535    0.06472 =
         0.05941    0.00099   -0.00748   -0.03332
O5    4    0.783101    0.386247   -0.277251    11.00000    0.10585    0.10009 =
         0.07400   -0.01485    0.00884    0.01344
N1    3    0.891280    0.536402    0.164364    11.00000    0.03923    0.05557 =
         0.04243    0.00208    0.00618   -0.00875
N2    3    0.609338    0.606536   -0.002518    11.00000    0.03918    0.05655 =
         0.04918    0.00831   -0.00223   -0.00188
N3    3    0.427852    0.647573   -0.012871    11.00000    0.05274    0.06280 =
         0.07552    0.00827   -0.01533    0.00560
N4    3    0.293916    0.634032    0.045926    11.00000    0.05227    0.06813 =
         0.07986    0.00632   -0.00445    0.00621
N5    3    0.385137    0.584336    0.094124    11.00000    0.04305    0.05751 =
         0.06396    0.00557    0.00411    0.00381
C1    1    0.748070    0.515184    0.095102    11.00000    0.03796    0.05230 =
         0.03477   -0.00658    0.00425   -0.00147
AFIX  13
H1A   2    0.848678    0.504080    0.051010    11.00000   -1.20000
AFIX   0
C2    1    0.631690    0.449574    0.119364    11.00000    0.04115    0.03502 =
         0.05488    0.00121   -0.00097    0.00576
C3    1    0.509733    0.456040    0.199113    11.00000    0.03514    0.04061 =
         0.05889    0.01407    0.00279    0.00206
C4    1    0.660318    0.487860    0.265306    11.00000    0.04001    0.04558 =
         0.04563    0.00522    0.00691    0.00850
C5    1    0.768145    0.553104    0.237085    11.00000    0.04058    0.04577 =
         0.04278    0.00208    0.00232    0.00212
C6    1    0.581281    0.568295    0.063331    11.00000    0.03609    0.04755 =
         0.04112   -0.00033   -0.00182   -0.00751
C7    1    0.793396    0.608312   -0.059012    11.00000    0.05766    0.07202 =
         0.05464    0.01118    0.00026   -0.01793
AFIX  23
H7A   2    0.937352    0.608403   -0.028669    11.00000   -1.20000
H7B   2    0.783546    0.650232   -0.090009    11.00000   -1.20000
AFIX   0
C8    1    0.787707    0.548806   -0.116413    11.00000    0.04369    0.07774 =
         0.04267    0.00923    0.00675   -0.00562
C9    1    0.967244    0.504150   -0.120847    11.00000    0.04511    0.10317 =
         0.06354   -0.00031    0.00405    0.00109
AFIX  43
H9    2    1.094558    0.510320   -0.086753    11.00000   -1.20000
AFIX   0
C10   1    0.962147    0.450942   -0.174334    11.00000    0.05483    0.10569 =
         0.07521    0.01445    0.01407    0.02543
AFIX  43
H10   2    1.084902    0.421293   -0.176219    11.00000   -1.20000
AFIX   0
C11   1    0.774353    0.441280   -0.225586    11.00000    0.07370    0.07161 =
         0.05960    0.00306    0.01567    0.01146
C12   1    0.595243    0.484027   -0.222196    11.00000    0.06471    0.08426 =
         0.05686   -0.00403   -0.00418    0.00227
AFIX  43
H12   2    0.468268    0.477424   -0.256334    11.00000   -1.20000
AFIX   0
C13   1    0.601216    0.537477   -0.167977    11.00000    0.05456    0.06901 =
         0.06518    0.01099   -0.00259    0.00584
AFIX  43
H13   2    0.477054    0.566586   -0.166013    11.00000   -1.20000
AFIX   0
C14   1    0.592171    0.374457   -0.330630    11.00000    0.15863    0.10445 =
         0.09307   -0.03518   -0.00212    0.00350
AFIX 137
H14A  2    0.460839    0.365493   -0.299572    11.00000   -1.50000
H14B  2    0.621689    0.335954   -0.364492    11.00000   -1.50000
H14C  2    0.565243    0.413974   -0.363820    11.00000   -1.50000
AFIX   0
C15   1    0.570899    0.387948   -0.002853    11.00000    0.06870    0.09056 =
         0.07455   -0.03770    0.01868   -0.01727
AFIX  23
H15A  2    0.702349    0.363248    0.018545    11.00000   -1.20000
H15B  2    0.621700    0.419133   -0.043994    11.00000   -1.20000
AFIX   0
C16   1    0.405306    0.338872   -0.040332    11.00000    0.04652    0.04882 =
         0.05165   -0.00897   -0.00012   -0.00818
C17   1    0.213871    0.318546   -0.002873    11.00000    0.06031    0.05762 =
         0.07730   -0.01795    0.01045   -0.01505
AFIX  43
H17   2    0.179856    0.337023    0.047093    11.00000   -1.20000
AFIX   0
C18   1    0.070861    0.270945   -0.038447    11.00000    0.07182    0.06293 =
         0.08669   -0.01190    0.01446   -0.02065
AFIX  43
H18   2   -0.058874    0.257289   -0.012413    11.00000   -1.20000
AFIX   0
C19   1    0.118698    0.244048   -0.111103    11.00000    0.07363    0.06127 =
         0.08431   -0.01876   -0.01212   -0.01000
AFIX  43
H19   2    0.020496    0.212514   -0.135557    11.00000   -1.20000
AFIX   0
C20   1    0.309825    0.263013   -0.148378    11.00000    0.09200    0.07707 =
         0.06369   -0.01805    0.00705   -0.01662
AFIX  43
H20   2    0.344079    0.243776   -0.197917    11.00000   -1.20000
AFIX   0
C21   1    0.451713    0.310075   -0.113600    11.00000    0.07366    0.06252 =
         0.06913   -0.01593    0.01264   -0.01893
AFIX  43
H21   2    0.582013    0.322924   -0.139835    11.00000   -1.20000
AFIX   0
C22   1    0.212740    0.377241    0.228280    11.00000    0.04269    0.05471 =
         0.07679    0.01132    0.01259    0.00052
AFIX  23
H22A  2    0.136757    0.392770    0.178602    11.00000   -1.20000
H22B  2    0.154335    0.403340    0.272837    11.00000   -1.20000
AFIX   0
C23   1    0.164132    0.304144    0.240428    11.00000    0.04760    0.05058 =
         0.05695    0.01001    0.01280    0.00169
C24   1    0.320038    0.261508    0.276099    11.00000    0.07468    0.04961 =
         0.10152    0.01170   -0.00322   -0.00189
AFIX  43
H24   2    0.461542    0.278289    0.292927    11.00000   -1.20000
AFIX   0
C25   1    0.269362    0.192942    0.287606    11.00000    0.09488    0.07097 =
         0.11463    0.02383   -0.00265    0.01769
AFIX  43
H25   2    0.376463    0.164282    0.312432    11.00000   -1.20000
AFIX   0
C26   1    0.063475    0.167873    0.262578    11.00000    0.09979    0.05154 =
         0.09848   -0.00122    0.03832   -0.01303
AFIX  43
H26   2    0.028374    0.122269    0.270788    11.00000   -1.20000
AFIX   0
C27   1   -0.090112    0.210005    0.225543    11.00000    0.06477    0.08490 =
         0.12914    0.00056    0.01264   -0.02408
AFIX  43
H27   2   -0.229639    0.193068    0.206768    11.00000   -1.20000
AFIX   0
C28   1   -0.039423    0.277683    0.215794    11.00000    0.06174    0.05715 =
         0.13156    0.02521   -0.00038   -0.01178
AFIX  43
H28   2   -0.147872    0.306245    0.191578    11.00000   -1.20000
AFIX   0
C29   1    0.579695    0.461137    0.401455    11.00000    0.10328    0.11697 =
         0.05771    0.02828    0.02937    0.03136
AFIX  23
H29A  2    0.734639    0.470563    0.419859    11.00000   -1.20000
H29B  2    0.568507    0.413240    0.387487    11.00000   -1.20000
AFIX   0
C30   1    0.420537    0.477447    0.466861    11.00000    0.08873    0.07452 =
         0.05252    0.01867    0.01215   -0.00120
C31   1    0.447567    0.533284    0.514274    11.00000    0.19294    0.10707 =
         0.12112    0.02442    0.07536   -0.01530
AFIX  43
H31   2    0.568758    0.562539    0.506158    11.00000   -1.20000
AFIX   0
C32   1    0.295401    0.547757    0.575577    11.00000    0.23159    0.10245 =
         0.13993   -0.00390    0.07648   -0.03007
AFIX  43
H32   2    0.313380    0.586948    0.606766    11.00000   -1.20000
AFIX   0
C33   1    0.128714    0.505827    0.588432    11.00000    0.15379    0.14066 =
         0.07895   -0.00443    0.03088    0.03395
AFIX  43
H33   2    0.029120    0.515358    0.629359    11.00000   -1.20000
AFIX   0
C34   1    0.097979    0.449130    0.543733    11.00000    0.11164    0.20888 =
         0.09082    0.01293    0.02507   -0.03554
AFIX  43
H34   2   -0.019726    0.419093    0.553794    11.00000   -1.20000
AFIX   0
C35   1    0.246184    0.436702    0.482386    11.00000    0.10181    0.15645 =
         0.06968   -0.00840    0.01688   -0.01944
AFIX  43
H35   2    0.223252    0.398135    0.450452    11.00000   -1.20000
AFIX   0
C36   1    0.937670    0.581146    0.299064    11.00000    0.06006    0.05607 =
         0.05104   -0.00346   -0.00221   -0.00737
AFIX  23
H36A  2    0.865994    0.588571    0.350277    11.00000   -1.20000
H36B  2    1.062678    0.549546    0.307762    11.00000   -1.20000
AFIX   0
C37   1    1.210983    0.669536    0.308662    11.00000    0.08102    0.08744 =
         0.08369   -0.02327    0.01261   -0.03169
AFIX  23
H37A  2    1.279239    0.703438    0.274429    11.00000   -1.20000
H37B  2    1.320118    0.632987    0.316876    11.00000   -1.20000
AFIX   0
C38   1    1.166706    0.701083    0.388464    11.00000    0.07268    0.05976 =
         0.06940   -0.00262   -0.00875   -0.00920
C39   1    1.333571    0.702150    0.447069    11.00000    0.18733    0.11214 =
         0.10583   -0.02131   -0.03599    0.04728
AFIX  43
H39   2    1.464088    0.676946    0.438410    11.00000   -1.20000
PART 1
AFIX   0
C40A  1    1.323662    0.736881    0.516413    21.00000    0.10769
AFIX  43
H40A  2    1.451150    0.744228    0.550074    21.00000   -1.20000
PART 2
AFIX   0
C40B  1    1.182244    0.723128    0.530652   -21.00000    0.12658
AFIX  43
H40B  2    1.183519    0.692432    0.573541   -21.00000   -1.20000
PART 0
AFIX   0
C41   1    1.100606    0.762421    0.535784    11.00000    0.29075    0.12801 =
         0.07445   -0.04030    0.03286   -0.04906
AFIX  43
H41   2    1.074206    0.779532    0.587093    11.00000   -1.20000
AFIX   0
C42   1    0.937472    0.760990    0.479985    11.00000    0.16441    0.24765 =
         0.22150   -0.18045    0.04046   -0.00547
AFIX  43
H42   2    0.797785    0.780683    0.490084    11.00000   -1.20000
AFIX   0
C43   1    0.971848    0.730302    0.405998    11.00000    0.09757    0.16044 =
         0.16525   -0.08545   -0.01944    0.01758
AFIX  43
H43   2    0.853752    0.730186    0.367134    11.00000   -1.20000
AFIX   0
H2    2    0.745262    0.415201    0.126913    11.00000    0.03786
H3    2    0.375087    0.482606    0.189439    11.00000    0.02806
H4    2    0.775858    0.448027    0.279154    11.00000    0.03705
H5    2    0.636196    0.588110    0.226425    11.00000    0.04938
H1    2    0.983454    0.570052    0.149398    11.00000    0.04522
HKLF 4

REM  MMW_408_0m in P2(1)
REM R1 =  0.0401 for    2717 Fo > 4sig(Fo)  and  0.0868 for all    3882 data
REM    500 parameters refined using      4 restraints

END

WGHT      0.0397      0.0000

REM Instructions for potential hydrogen bonds
HTAB C7 N4_$1
HTAB C3 N5
HTAB C5 N5
HTAB N1 N5_$1

REM Highest difference peak  0.137,  deepest hole -0.136,  1-sigma level  0.030
Q1    1   0.4526  0.5340  0.5404  11.00000  0.05    0.14
Q2    1   0.4258  0.7064 -0.1013  11.00000  0.05    0.14
Q3    1   1.1750  0.6566  0.4553  11.00000  0.05    0.13
Q4    1   0.2847  0.5439  0.5963  11.00000  0.05    0.12
Q5    1   0.8042  0.5449  0.1999  11.00000  0.05    0.12
;
_shelx_res_checksum   54497

_shelx_hkl_file
;
  -1   0   0   91.76    5.57
  -1   0   0   93.98    5.52
  -1   0   0   89.63    5.45
  -1   0   0   92.35    5.47
  -1   0   0   81.62    5.44
  -1   0   0   88.64    5.42
  -1   0   0   88.30    5.53
  -1   0   0   95.17    5.45
  -1   0   0   83.53    5.43
  -1   0   0   88.66    5.47
  -1   0   0   85.99    5.35
  -1   0   0   81.16    5.45
  -1   0   0   94.97    5.35
  -1   0   0   81.78    5.36
  -1   0   0   85.24    5.47
   1   0   0   85.10    5.50
   1   0   0   79.62    5.43
   1   0   0   85.76    5.44
   1   0   0   83.70    5.35
   1   0   0   82.31    5.44
   1   0   0   89.15    5.45
   1   0   0   93.03    5.35
   1   0   0   84.73    5.52
   1   0   0   90.27    5.57
   1   0   0   88.44    5.46
   1   0   0   91.96    5.54
  -2   0   0   83.27    4.92
  -2   0   0   79.62    4.93
  -2   0   0   76.54    4.80
  -2   0   0   73.34    5.08
  -2   0   0   74.39    4.94
  -2   0   0   81.58    5.01
  -2   0   0   77.86    4.91
  -2   0   0   66.21    4.81
  -2   0   0   71.58    4.97
  -2   0   0   75.46    4.80
  -2   0   0   80.19    5.06
  -2   0   0   72.05    4.83
  -2   0   0   73.29    4.84
  -2   0   0   68.56    4.61
  -2   0   0   79.91    4.90
   2   0   0   72.35    5.06
   2   0   0   72.11    4.83
   2   0   0   76.11    5.08
   2   0   0   84.34    5.05
   2   0   0   66.44    4.80
   2   0   0   79.02    4.85
  -3   0   0    3.60    0.92
  -3   0   0    4.92    1.01
  -3   0   0    4.91    0.80
  -3   0   0    5.35    0.96
  -3   0   0    4.81    0.89
  -3   0   0    4.64    0.79
  -3   0   0    4.69    1.08
  -3   0   0    5.43    0.97
  -3   0   0    4.69    0.79
  -3   0   0    5.01    0.82
  -3   0   0    4.36    0.89
   3   0   0    6.65    1.28
  -4   0   0    4.09    1.14
  -4   0   0    2.89    0.89
  -4   0   0    2.23    1.20
  -4   0   0    2.83    0.98
  -4   0   0    3.02    1.00
  -4   0   0    2.51    0.97
  -4   0   0    2.89    1.01
  -4   0   0    3.08    0.89
  -4   0   0    3.53    0.91
   4   0   0    3.56    1.42
  -5   0   0   11.45    1.71
  -5   0   0   10.49    1.73
  -5   0   0   12.84    2.29
  -6   1   0    2.78    1.66
  -5   1   0    1.15    0.95
  -5   1   0    2.38    1.40
  -5   1   0    1.92    0.94
   4  -1   0    2.14    1.26
  -4   1   0    3.23    1.08
  -4   1   0    2.58    0.86
  -4   1   0    3.03    1.06
  -4   1   0    1.25    0.77
  -4   1   0    2.56    0.81
  -4   1   0    1.95    0.84
  -4   1   0    1.82    0.93
  -4   1   0    2.29    0.84
  -4   1   0    2.19    0.93
   3  -1   0    7.27    1.33
  -3   1   0    5.05    0.98
  -3   1   0    4.73    0.82
  -3   1   0    5.40    0.86
  -3   1   0    5.32    0.95
  -3   1   0    4.70    1.01
  -3   1   0    3.70    0.88
  -3   1   0    6.01    1.06
  -3   1   0    4.83    0.87
  -3   1   0    3.66    0.85
  -3   1   0    5.29    0.98
  -3   1   0    5.75    0.86
  -3   1   0    5.87    1.01
   2  -1   0   19.48    1.79
   2  -1   0   18.33    1.53
   2  -1   0   20.21    1.73
   2  -1   0   19.94    1.77
   2  -1   0   20.57    1.56
   2  -1   0   20.63    1.68
  -2   1   0   21.71    1.53
  -2   1   0   17.39    1.56
  -2   1   0   21.40    1.70
  -2   1   0   19.80    1.50
  -2   1   0   20.41    1.56
  -2   1   0   18.21    1.60
  -2   1   0   15.59    1.50
  -2   1   0   19.21    1.59
  -2   1   0   21.54    1.80
  -2   1   0   19.86    1.60
  -2   1   0   19.68    1.70
  -2   1   0   19.63    1.63
  -2   1   0   17.31    1.51
  -2   1   0   20.02    1.60
   1  -1   0  132.43    8.26
   1  -1   0  126.58    8.19
   1  -1   0  132.29    8.09
   1  -1   0  140.95    8.10
   1  -1   0  133.74    8.29
   1  -1   0  126.49    8.19
   1  -1   0  142.53    8.20
   1  -1   0  130.55    8.25
   1  -1   0  114.63    8.09
   1  -1   0  136.62    8.21
   1  -1   0  132.18    8.17
   1  -1   0  130.73    8.22
   1  -1   0  131.17    8.25
  -1   1   0  135.47    8.25
  -1   1   0  123.88    8.20
  -1   1   0  142.27    8.23
  -1   1   0  125.63    8.19
  -1   1   0  137.63    8.25
  -1   1   0  124.83    8.08
  -1   1   0  143.10    8.19
  -1   1   0  140.01    8.30
  -1   1   0  123.13    8.18
  -1   1   0  134.17    8.11
  -1   1   0  138.62    8.20
  -1   1   0  133.42    8.21
  -1   1   0  133.32    8.17
  -1   1   0  140.33    8.22
   0  -1   0   -0.35    0.04
  -1  -1   0  141.23    8.50
  -1  -1   0  131.44    8.35
  -1  -1   0  134.79    8.47
  -1  -1   0  132.34    8.34
  -1  -1   0  137.42    8.40
  -1  -1   0  132.78    8.30
  -1  -1   0  125.88    8.32
  -1  -1   0  145.40    8.45
  -1  -1   0  141.58    8.35
  -1  -1   0  134.85    8.40
  -1  -1   0  143.86    8.36
  -1  -1   0  135.16    8.34
  -1  -1   0  123.53    8.30
  -1  -1   0  131.78    8.31
  -1  -1   0  140.86    8.36
   1   1   0  141.43    8.34
   1   1   0  136.52    8.34
   1   1   0  143.30    8.51
   1   1   0  137.64    8.43
   1   1   0  136.27    8.35
   1   1   0  129.62    8.34
   1   1   0  142.14    8.36
  -2  -1   0   16.79    1.45
  -2  -1   0   18.33    1.28
  -2  -1   0   20.72    1.31
  -2  -1   0   18.90    1.69
  -2  -1   0   19.75    1.51
  -2  -1   0   19.29    1.60
  -2  -1   0   19.59    1.57
  -2  -1   0   20.67    1.43
  -2  -1   0   20.34    1.72
  -2  -1   0   19.47    1.48
  -2  -1   0   17.90    1.60
  -2  -1   0   19.99    1.77
  -2  -1   0   17.84    1.46
  -2  -1   0   19.31    1.51
  -2  -1   0   21.27    1.57
  -2  -1   0   19.73    1.58
  -2  -1   0   22.25    1.48
   2   1   0   18.53    1.74
   2   1   0   18.33    1.63
   2   1   0   20.66    1.48
   2   1   0   20.43    1.48
   2   1   0   21.27    1.81
  -3  -1   0    4.12    0.70
  -3  -1   0    5.96    0.92
  -3  -1   0    4.77    0.91
  -3  -1   0    5.26    0.93
  -3  -1   0    4.26    1.08
  -3  -1   0    4.39    0.86
  -3  -1   0    5.05    0.83
  -3  -1   0    6.81    0.85
  -3  -1   0    5.45    1.00
  -3  -1   0    3.50    0.70
  -3  -1   0    4.11    0.98
   3   1   0    5.34    1.21
  -4  -1   0    1.46    0.72
  -4  -1   0    3.88    1.14
  -4  -1   0    2.21    0.92
  -4  -1   0    3.73    1.01
  -4  -1   0    2.32    0.73
  -4  -1   0    1.95    0.76
  -5  -1   0    3.10    1.10
  -5  -1   0    3.76    1.58
  -5  -1   0    2.40    1.12
  -6  -1   0    8.99    1.97
  -5   2   0    3.71    1.19
  -5   2   0    3.20    1.43
  -5   2   0    1.95    1.01
   4  -2   0    7.59    1.80
  -4   2   0    6.69    1.31
  -4   2   0    3.95    1.12
  -4   2   0    6.22    1.16
  -4   2   0    5.03    1.18
  -4   2   0    5.57    1.13
  -4   2   0    5.83    1.25
  -4   2   0    5.50    1.23
  -4   2   0    4.52    1.03
  -4   2   0    5.71    1.29
   3  -2   0   82.00    5.61
   3  -2   0   78.36    5.46
   3  -2   0   68.34    5.14
   3  -2   0   80.83    5.52
   3  -2   0   77.71    5.20
  -3   2   0   73.47    5.34
  -3   2   0   73.27    5.18
  -3   2   0   76.42    5.24
  -3   2   0   74.53    5.09
  -3   2   0   82.12    5.35
  -3   2   0   71.31    5.23
  -3   2   0   78.53    5.29
  -3   2   0   79.53    5.10
  -3   2   0   70.80    5.08
  -3   2   0   77.48    5.39
  -3   2   0   76.28    5.24
  -3   2   0   73.40    5.19
   2  -2   0   43.01    3.31
   2  -2   0   45.68    3.14
   2  -2   0   43.07    3.13
   2  -2   0   48.81    3.33
   2  -2   0   41.46    3.28
   2  -2   0   44.81    3.16
   2  -2   0   49.05    3.31
   2  -2   0   46.15    2.88
  -2   2   0   49.33    3.23
  -2   2   0   43.16    3.06
  -2   2   0   39.56    3.09
  -2   2   0   48.49    3.16
  -2   2   0   48.63    3.28
  -2   2   0   47.84    3.21
  -2   2   0   44.19    3.15
  -2   2   0   43.53    3.28
  -2   2   0   43.75    3.17
  -2   2   0   48.90    3.27
  -2   2   0   44.53    3.08
  -2   2   0   45.81    3.17
  -2   2   0   45.50    3.15
  -2   2   0   45.40    3.08
   1  -2   0  710.76   43.72
   1  -2   0  759.01   43.84
   1  -2   0  713.65   43.91
   1  -2   0  742.83   43.81
   1  -2   0  748.03   43.86
   1  -2   0  700.82   43.88
   1  -2   0  721.60   43.84
   1  -2   0  763.80   43.86
   1  -2   0  692.80   43.85
   1  -2   0  674.02   43.82
   1  -2   0  739.51   43.90
   1  -2   0  650.51   43.88
   1  -2   0  686.60   43.78
   1  -2   0  718.13   43.87
  -1   2   0  749.41   43.86
  -1   2   0  750.13   43.84
  -1   2   0  753.77   43.91
  -1   2   0  758.39   43.85
  -1   2   0  707.35   43.83
  -1   2   0  715.73   43.83
  -1   2   0  670.93   43.84
  -1   2   0  738.62   43.86
  -1   2   0  697.04   43.79
  -1   2   0  705.03   43.82
  -1   2   0  690.05   43.72
  -1   2   0  775.72   43.89
  -1   2   0  755.66   43.80
  -1   2   0  741.45   43.84
   0  -2   0  225.92   16.03
   0  -2   0  270.90   16.02
   0  -2   0  277.80   16.13
   0  -2   0  240.23   16.03
   0  -2   0  243.80   16.01
   0  -2   0  276.51   16.02
   0  -2   0  256.62   16.02
   0  -2   0  285.69   16.03
   0  -2   0  267.65   15.99
   0  -2   0  259.82   15.99
   0  -2   0  281.62   16.08
   0  -2   0  279.04   16.02
   0  -2   0  261.35   15.99
   0  -2   0  253.85   16.05
   0   2   0  260.97   16.02
   0   2   0  266.30   16.02
   0   2   0  274.88   16.02
   0   2   0  265.61   16.02
   0   2   0  254.27   16.07
   0   2   0  282.30   16.03
   0   2   0  255.86   16.04
  -1  -2   0  746.03   44.27
  -1  -2   0  719.53   44.13
  -1  -2   0  715.40   44.23
  -1  -2   0  762.46   44.14
  -1  -2   0  724.47   44.13
  -1  -2   0  740.03   44.31
  -1  -2   0  696.57   44.14
  -1  -2   0  643.98   44.07
  -1  -2   0  727.27   44.08
  -1  -2   0  732.04   44.33
  -1  -2   0  748.72   44.27
  -1  -2   0  711.72   44.22
  -1  -2   0  769.12   44.15
   1   2   0  742.58   44.13
   1   2   0  735.79   44.10
   1   2   0  781.05   44.36
   1   2   0  690.86   44.25
   1   2   0  750.96   44.28
  -2  -2   0   40.32    2.77
  -2  -2   0   46.29    2.96
  -2  -2   0   47.52    3.21
  -2  -2   0   41.46    2.87
  -2  -2   0   48.24    3.05
  -2  -2   0   45.08    2.83
  -2  -2   0   43.06    3.06
  -2  -2   0   47.31    2.91
  -2  -2   0   47.98    3.12
  -2  -2   0   50.04    3.21
  -2  -2   0   46.09    2.88
  -2  -2   0   41.74    3.20
  -2  -2   0   40.50    2.90
  -2  -2   0   44.72    3.03
  -2  -2   0   40.27    2.87
  -2  -2   0   45.68    2.94
   2   2   0   39.38    3.06
   2   2   0   44.09    2.89
   2   2   0   45.09    3.21
   2   2   0   40.91    3.21
  -3  -2   0   74.99    5.32
  -3  -2   0   78.49    5.00
  -3  -2   0   67.49    5.00
  -3  -2   0   77.98    4.91
  -3  -2   0   75.16    4.87
  -3  -2   0   73.21    4.99
  -3  -2   0   68.37    5.04
  -3  -2   0   79.69    4.92
  -3  -2   0   67.67    5.00
  -3  -2   0   74.74    5.15
  -3  -2   0   75.92    4.81
  -4  -2   0    5.89    1.05
  -4  -2   0    5.13    1.02
  -4  -2   0    5.20    1.08
  -4  -2   0    6.98    1.08
  -4  -2   0    9.01    1.54
  -5  -2   0    2.03    1.08
  -5  -2   0    2.86    1.54
  -5  -2   0    1.76    1.06
  -6  -2   0    2.97    1.07
  -5   3   0    4.03    1.70
  -5   3   0    6.56    1.60
   4  -3   0   26.82    2.92
  -4   3   0   23.30    2.37
  -4   3   0   21.28    2.26
  -4   3   0   21.80    2.32
  -4   3   0   22.78    2.17
  -4   3   0   26.07    2.49
  -4   3   0   21.32    2.40
  -4   3   0   23.08    2.17
  -4   3   0   19.87    2.21
   3  -3   0    7.20    1.37
   3  -3   0    6.78    1.29
   3  -3   0    7.90    1.38
   3  -3   0    6.90    1.12
   3  -3   0    5.27    1.00
  -3   3   0    6.03    1.10
  -3   3   0    7.23    0.97
  -3   3   0    4.80    0.86
  -3   3   0    4.70    0.87
  -3   3   0    4.40    0.85
  -3   3   0    7.33    1.10
  -3   3   0    6.29    1.13
  -3   3   0    5.76    1.10
  -3   3   0    4.28    0.96
  -3   3   0    4.20    0.97
  -3   3   0    4.71    0.94
  -3   3   0    5.47    1.11
  -3   3   0    5.71    1.13
   2  -3   0   69.50    4.41
   2  -3   0   74.39    4.81
   2  -3   0   71.91    4.84
   2  -3   0   69.28    4.42
   2  -3   0   74.58    4.71
   2  -3   0   68.13    4.85
   2  -3   0   70.66    4.69
   2  -3   0   67.76    4.42
   2  -3   0   71.99    4.68
  -2   3   0   63.91    4.57
  -2   3   0   67.27    4.80
  -2   3   0   66.43    4.70
  -2   3   0   66.75    4.59
  -2   3   0   68.63    4.59
  -2   3   0   62.79    4.59
  -2   3   0   76.96    4.72
  -2   3   0   76.02    4.79
  -2   3   0   69.79    4.72
  -2   3   0   75.62    4.69
  -2   3   0   72.90    4.73
  -2   3   0   72.67    4.74
  -2   3   0   72.80    4.67
   1  -3   0  406.08   26.56
   1  -3   0  419.25   26.45
   1  -3   0  419.88   26.54
   1  -3   0  415.51   26.58
   1  -3   0  444.49   26.49
   1  -3   0  444.14   26.58
   1  -3   0  451.04   26.42
   1  -3   0  434.34   26.53
   1  -3   0  456.69   26.52
   1  -3   0  431.62   26.60
   1  -3   0  446.92   26.52
   1  -3   0  426.99   26.50
   1  -3   0  440.71   26.56
   1  -3   0  427.45   26.51
  -1   3   0  397.02   26.50
  -1   3   0  457.59   26.55
  -1   3   0  427.36   26.41
  -1   3   0  469.26   26.58
  -1   3   0  404.91   26.45
  -1   3   0  434.03   26.51
  -1   3   0  438.38   26.54
  -1   3   0  448.13   26.47
  -1   3   0  441.83   26.51
  -1   3   0  448.50   26.48
  -1   3   0  415.98   26.53
  -1   3   0  439.49   26.51
  -1   3   0  455.21   26.58
   0  -3   0   -0.06    0.09
   0  -3   0    0.07    0.09
   0  -3   0   -0.08    0.16
   0  -3   0    0.09    0.17
   0  -3   0    0.03    0.09
   0  -3   0   -0.14    0.20
   0  -3   0   -0.35    0.17
   0  -3   0   -0.22    0.11
   0  -3   0   -0.08    0.14
   0  -3   0   -0.11    0.13
   0  -3   0   -0.34    0.11
   0  -3   0   -0.12    0.14
   0  -3   0   -0.06    0.14
   0  -3   0    0.02    0.13
   0   3   0   -0.03    0.14
   0   3   0    0.02    0.18
   0   3   0   -0.15    0.12
   0   3   0    0.06    0.16
   0   3   0   -0.28    0.12
   0   3   0    0.05    0.14
   0   3   0    0.09    0.18
  -1  -3   0  402.86   26.50
  -1  -3   0  423.75   26.63
  -1  -3   0  437.21   26.71
  -1  -3   0  480.98   26.52
  -1  -3   0  440.11   26.68
  -1  -3   0  439.01   26.72
  -1  -3   0  454.00   26.51
  -1  -3   0  439.48   26.49
  -1  -3   0  436.96   26.75
  -1  -3   0  426.29   26.59
  -1  -3   0  440.05   26.48
  -1  -3   0  443.09   26.75
   1   3   0  445.84   26.47
   1   3   0  421.35   26.47
  -2  -3   0   70.90    4.69
  -2  -3   0   70.46    4.35
  -2  -3   0   65.77    4.67
  -2  -3   0   69.56    4.58
  -2  -3   0   64.91    4.53
  -2  -3   0   69.14    4.38
  -2  -3   0   68.96    4.71
  -2  -3   0   73.48    4.34
  -2  -3   0   78.85    4.44
  -2  -3   0   65.90    4.32
  -2  -3   0   70.43    4.52
  -2  -3   0   68.05    4.37
  -2  -3   0   63.75    4.30
  -2  -3   0   66.82    4.47
  -2  -3   0   69.72    4.25
  -2  -3   0   67.18    4.51
   2   3   0   64.31    4.57
   2   3   0   68.31    4.73
  -3  -3   0    5.15    1.02
  -3  -3   0    5.45    0.96
  -3  -3   0    4.90    0.67
  -3  -3   0    6.81    0.81
  -3  -3   0    5.30    0.85
  -3  -3   0    3.60    0.81
  -3  -3   0    4.81    0.70
  -3  -3   0    6.80    0.84
  -3  -3   0    3.53    0.83
  -3  -3   0    5.37    0.73
  -3  -3   0    4.80    0.88
  -3  -3   0    5.96    1.18
  -4  -3   0   22.73    2.09
  -4  -3   0   26.88    2.10
  -4  -3   0   23.41    2.13
  -4  -3   0   20.41    2.06
  -4  -3   0   27.09    2.55
  -5  -3   0    5.14    1.31
  -5  -3   0    7.59    1.44
  -5  -3   0    6.24    1.96
  -6  -3   0    2.35    1.64
   5  -4   0   20.92    3.52
   4  -4   0   12.70    2.26
  -4   4   0    9.68    1.64
  -4   4   0   11.74    1.65
  -4   4   0    9.54    1.45
  -4   4   0   11.00    1.89
  -4   4   0   11.32    1.81
  -4   4   0   11.99    1.68
   3  -4   0    7.35    1.18
   3  -4   0    5.03    1.17
   3  -4   0    6.31    1.33
   3  -4   0    4.95    1.26
   3  -4   0    5.16    1.04
  -3   4   0    4.31    1.08
  -3   4   0    5.21    0.94
  -3   4   0    7.05    1.24
  -3   4   0    6.27    1.12
  -3   4   0    6.48    1.19
  -3   4   0    4.87    0.85
  -3   4   0    6.65    1.25
  -3   4   0    6.17    1.05
  -3   4   0    6.36    0.99
  -3   4   0    4.77    0.92
  -3   4   0    7.63    1.21
  -3   4   0    6.49    1.05
  -3   4   0    4.81    1.09
   2  -4   0   21.85    1.64
   2  -4   0   21.37    1.97
   2  -4   0   23.14    2.09
   2  -4   0   22.03    1.82
   2  -4   0   23.25    1.88
   2  -4   0   23.68    1.95
   2  -4   0   23.37    1.94
   2  -4   0   24.98    2.00
   2  -4   0   23.06    1.74
  -2   4   0   22.10    1.79
  -2   4   0   21.84    1.80
  -2   4   0   27.76    1.94
  -2   4   0   25.01    1.92
  -2   4   0   22.77    1.87
  -2   4   0   23.01    1.91
  -2   4   0   23.06    1.82
  -2   4   0   23.03    1.91
  -2   4   0   24.84    1.80
  -2   4   0   25.34    1.99
  -2   4   0   23.21    2.01
  -2   4   0   26.84    2.03
  -2   4   0   27.25    2.07
   1  -4   0  122.87    7.36
   1  -4   0  117.14    7.35
   1  -4   0  114.25    7.28
   1  -4   0  108.00    7.37
   1  -4   0  105.48    7.27
   1  -4   0  115.97    7.43
   1  -4   0  123.39    7.41
   1  -4   0  123.75    7.27
   1  -4   0  114.47    7.39
   1  -4   0  117.75    7.34
   1  -4   0  110.38    7.43
   1  -4   0  121.19    7.44
   1  -4   0  127.02    7.39
   1  -4   0  118.58    7.45
   1  -4   0  120.30    7.33
  -1   4   0  114.38    7.36
  -1   4   0  124.05    7.31
  -1   4   0  115.45    7.41
  -1   4   0  112.65    7.36
  -1   4   0  118.13    7.29
  -1   4   0  122.71    7.37
  -1   4   0  111.73    7.37
  -1   4   0  120.94    7.34
  -1   4   0  108.24    7.18
  -1   4   0  117.44    7.35
  -1   4   0  125.14    7.43
  -1   4   0  111.31    7.18
   0  -4   0  299.52   18.13
   0  -4   0  321.15   18.09
   0  -4   0  312.52   18.09
   0  -4   0  291.99   18.01
   0  -4   0  275.61   18.07
   0  -4   0  310.13   18.06
   0  -4   0  282.99   18.06
   0  -4   0  295.19   18.10
   0  -4   0  265.60   18.02
   0  -4   0  298.03   17.99
   0  -4   0  310.75   17.99
   0  -4   0  317.56   18.18
   0  -4   0  259.64   17.96
   0  -4   0  304.25   18.30
   0  -4   0  289.04   18.06
   0  -4   0  295.83   18.08
   0   4   0  306.08   18.05
   0   4   0  311.97   18.08
   0   4   0  273.41   18.05
   0   4   0  295.67   18.11
   0   4   0  326.24   18.07
  -1  -4   0  120.96    7.39
  -1  -4   0  125.76    7.27
  -1  -4   0  121.74    7.59
  -1  -4   0  109.44    7.26
  -1  -4   0  123.57    7.27
  -1  -4   0  123.89    7.64
  -1  -4   0  110.94    7.50
  -1  -4   0  122.09    7.51
  -2  -4   0   18.86    1.64
  -2  -4   0   25.67    1.59
  -2  -4   0   22.34    1.75
  -2  -4   0   22.56    1.61
  -2  -4   0   23.84    1.98
  -2  -4   0   25.38    1.98
  -2  -4   0   21.68    1.57
  -2  -4   0   21.96    1.74
  -2  -4   0   25.06    1.54
  -2  -4   0   24.83    1.53
  -2  -4   0   21.60    1.79
  -2  -4   0   20.82    1.50
  -2  -4   0   20.74    1.59
  -2  -4   0   21.96    1.80
  -2  -4   0   23.29    1.90
   2   4   0   26.86    2.18
  -3  -4   0    5.05    0.65
  -3  -4   0    4.28    1.07
  -3  -4   0    6.40    1.12
  -3  -4   0    5.39    0.96
  -3  -4   0    5.62    0.75
  -3  -4   0    5.22    0.82
  -3  -4   0    6.05    1.02
  -3  -4   0    5.81    0.71
  -3  -4   0    5.73    1.06
  -3  -4   0    5.89    0.60
  -3  -4   0    3.95    0.71
  -3  -4   0    4.98    1.14
  -4  -4   0    9.61    1.30
  -4  -4   0   11.15    1.26
  -4  -4   0   11.68    1.88
  -4  -4   0   10.18    1.23
  -5  -4   0   14.79    1.89
  -5  -4   0   12.78    2.51
  -5  -4   0   16.26    1.94
   5  -5   0    3.73    1.98
  -5   5   0    1.11    1.22
   4  -5   0    7.98    1.87
   4  -5   0    6.11    1.55
  -4   5   0    5.56    1.42
  -4   5   0    6.87    1.37
  -4   5   0    4.74    1.37
   3  -5   0   -0.30    0.74
   3  -5   0   -0.32    0.66
   3  -5   0    0.71    0.75
   3  -5   0   -0.94    0.58
   3  -5   0    0.79    0.83
  -3   5   0    0.05    0.45
  -3   5   0   -0.63    0.59
  -3   5   0    1.28    0.76
  -3   5   0    0.87    0.66
  -3   5   0    0.48    0.51
  -3   5   0    1.72    0.75
  -3   5   0    0.08    0.63
   2  -5   0   23.31    2.04
   2  -5   0   25.43    1.83
   2  -5   0   26.92    2.00
   2  -5   0   27.03    2.15
   2  -5   0   26.70    2.22
   2  -5   0   25.64    2.06
   2  -5   0   27.78    2.29
   2  -5   0   29.57    2.36
   2  -5   0   28.01    2.16
   2  -5   0   22.65    2.09
  -2   5   0   24.43    2.13
  -2   5   0   25.85    2.06
  -2   5   0   23.07    1.88
  -2   5   0   25.51    2.19
  -2   5   0   26.59    2.04
  -2   5   0   27.54    2.08
  -2   5   0   27.28    1.91
  -2   5   0   28.23    2.18
  -2   5   0   25.64    2.15
  -2   5   0   25.17    2.07
  -2   5   0   22.68    2.03
  -2   5   0   24.79    2.21
   1  -5   0  104.57    6.70
   1  -5   0  102.45    6.69
   1  -5   0   90.07    6.59
   1  -5   0  110.85    6.67
   1  -5   0   95.67    6.59
   1  -5   0  101.09    6.58
   1  -5   0  108.07    6.58
   1  -5   0  106.52    6.60
   1  -5   0  100.13    6.52
   1  -5   0  110.53    6.72
   1  -5   0  110.25    6.60
   1  -5   0  104.11    6.70
   1  -5   0  105.96    6.52
   1  -5   0  102.64    6.52
  -1   5   0  100.33    6.61
  -1   5   0  109.23    6.60
  -1   5   0   98.77    6.61
  -1   5   0  107.30    6.59
  -1   5   0  101.09    6.32
  -1   5   0  105.55    6.34
  -1   5   0  108.85    6.67
  -1   5   0  110.85    6.52
  -1   5   0  102.33    6.53
  -1   5   0  101.66    6.62
  -1   5   0  110.27    6.61
  -1   5   0   93.26    6.35
   0  -5   0    0.19    0.23
   0  -5   0    0.01    0.23
   0  -5   0    0.05    0.13
   0  -5   0   -0.18    0.20
   0  -5   0   -0.15    0.14
   0  -5   0    0.18    0.33
   0  -5   0    0.11    0.32
   0  -5   0    0.20    0.26
   0  -5   0    0.07    0.17
   0  -5   0   -0.18    0.10
   0  -5   0   -0.04    0.26
   0  -5   0   -0.07    0.23
   0  -5   0   -0.03    0.22
   0  -5   0   -0.06    0.31
   0  -5   0   -0.63    0.41
   0   5   0   -0.05    0.20
   0   5   0    0.34    0.25
   0   5   0   -0.47    0.25
   0   5   0   -0.07    0.20
   0   5   0   -0.20    0.18
  -1  -5   0  107.32    6.27
  -1  -5   0  100.33    6.71
  -1  -5   0   99.00    6.47
  -1  -5   0  109.73    6.27
  -1  -5   0  104.22    6.41
  -1  -5   0  102.22    6.64
  -1  -5   0  102.07    6.53
  -1  -5   0   96.63    6.26
  -2  -5   0   24.45    2.21
  -2  -5   0   29.58    1.78
  -2  -5   0   25.63    2.13
  -2  -5   0   25.15    1.73
  -2  -5   0   25.07    1.68
  -2  -5   0   27.45    1.73
  -2  -5   0   24.75    2.06
  -2  -5   0   29.52    1.71
  -2  -5   0   24.74    2.14
  -2  -5   0   25.97    2.09
  -2  -5   0   24.09    1.98
  -2  -5   0   23.60    1.95
  -2  -5   0   25.64    1.88
  -2  -5   0   27.58    2.10
  -2  -5   0   24.65    1.85
  -3  -5   0    0.03    0.31
  -3  -5   0    0.41    0.36
  -3  -5   0   -0.26    0.47
  -3  -5   0    0.10    0.64
  -3  -5   0    0.34    0.36
  -3  -5   0    0.29    0.67
  -3  -5   0   -0.08    0.31
  -4  -5   0    6.68    1.04
  -4  -5   0    6.06    1.36
  -4  -5   0    5.55    0.92
  -4  -5   0    7.85    1.09
  -5  -5   0    6.38    1.87
  -5  -5   0    5.76    1.23
  -5  -5   0    3.51    1.08
   5  -6   0    2.01    1.91
  -5   6   0   -0.41    1.30
   4  -6   0    1.77    1.32
   4  -6   0    4.25    1.55
  -4   6   0    4.08    1.32
  -4   6   0    2.47    1.10
  -4   6   0    0.48    0.88
   3  -6   0   16.43    2.10
   3  -6   0   19.92    2.00
   3  -6   0   18.67    2.11
   3  -6   0   20.67    2.19
   3  -6   0   16.70    1.96
  -3   6   0   20.02    1.94
  -3   6   0   13.45    1.76
  -3   6   0   18.42    1.97
  -3   6   0   22.17    2.06
  -3   6   0   18.70    2.03
  -3   6   0   17.78    1.89
   2  -6   0   41.44    3.20
   2  -6   0   45.04    3.29
   2  -6   0   51.04    3.49
   2  -6   0   44.23    3.03
   2  -6   0   44.92    3.31
   2  -6   0   48.40    3.51
   2  -6   0   47.38    3.47
   2  -6   0   43.86    3.31
   2  -6   0   46.67    3.35
  -2   6   0   40.76    2.95
  -2   6   0   43.50    3.00
  -2   6   0   50.60    3.40
  -2   6   0   47.40    3.20
  -2   6   0   44.61    3.35
  -2   6   0   48.32    3.30
  -2   6   0   37.41    3.27
  -2   6   0   41.02    3.30
  -2   6   0   46.69    3.31
  -2   6   0   50.15    3.30
   1  -6   0    6.46    0.97
   1  -6   0    6.37    0.73
   1  -6   0    4.21    0.63
   1  -6   0    5.61    0.80
   1  -6   0    6.82    0.81
   1  -6   0    6.29    0.81
   1  -6   0    5.38    0.72
   1  -6   0    6.00    0.83
   1  -6   0    5.75    0.78
   1  -6   0    6.05    0.77
   1  -6   0    6.71    0.74
   1  -6   0    5.35    0.83
   1  -6   0    5.69    0.94
   1  -6   0    6.83    0.91
  -1   6   0    5.01    0.77
  -1   6   0    5.95    0.66
  -1   6   0    5.12    0.78
  -1   6   0    6.58    0.85
  -1   6   0    4.63    0.64
  -1   6   0    4.92    0.77
  -1   6   0    5.39    0.70
  -1   6   0    4.90    0.75
   0  -6   0   34.32    2.47
   0  -6   0   37.72    2.42
   0  -6   0   37.47    2.52
   0  -6   0   38.59    2.53
   0  -6   0   39.79    2.49
   0  -6   0   35.11    2.62
   0  -6   0   37.45    2.41
   0  -6   0   39.36    2.55
   0  -6   0   31.86    2.45
   0  -6   0   40.45    2.61
   0  -6   0   36.84    2.80
   0  -6   0   39.57    2.34
   0  -6   0   37.46    2.35
   0  -6   0   40.08    2.66
   0  -6   0   36.63    2.51
   0  -6   0   38.34    2.64
   0   6   0   39.03    2.51
   0   6   0   37.10    2.45
   0   6   0   38.36    2.61
   0   6   0   36.44    2.47
  -1  -6   0    6.36    0.77
  -1  -6   0    4.82    0.68
  -1  -6   0    5.61    0.85
  -1  -6   0    5.00    0.69
  -1  -6   0    5.82    0.45
  -1  -6   0    5.13    0.66
  -1  -6   0    6.42    0.46
  -1  -6   0    5.02    0.94
  -1  -6   0    5.97    0.59
  -1  -6   0    6.04    0.45
  -2  -6   0   40.53    3.18
  -2  -6   0   41.87    2.78
  -2  -6   0   43.39    3.12
  -2  -6   0   47.98    2.80
  -2  -6   0   44.58    3.15
  -2  -6   0   43.60    3.42
  -2  -6   0   39.03    3.28
  -2  -6   0   43.41    3.04
  -2  -6   0   41.35    3.31
  -2  -6   0   42.62    3.02
  -2  -6   0   48.30    2.79
  -2  -6   0   49.26    2.82
  -2  -6   0   45.03    3.31
  -2  -6   0   47.12    3.24
  -3  -6   0   17.07    1.93
  -3  -6   0   18.08    1.36
  -3  -6   0   15.08    1.29
  -3  -6   0   18.38    1.83
  -3  -6   0   16.47    1.83
  -3  -6   0   16.75    1.26
  -4  -6   0    1.30    0.60
  -4  -6   0    2.78    1.24
  -4  -6   0    1.07    0.59
  -4  -6   0    1.55    0.60
  -5  -6   0   -0.10    0.79
  -5  -6   0    2.79    1.60
  -5  -6   0    0.31    0.71
   5  -7   0    1.50    2.32
   4  -7   0    3.50    1.50
   4  -7   0    0.89    1.31
  -4   7   0    0.34    0.94
  -4   7   0   -0.60    0.85
  -4   7   0    1.71    1.07
   3  -7   0    2.46    1.13
   3  -7   0    3.08    1.23
   3  -7   0    4.84    1.16
   3  -7   0    2.49    1.13
   3  -7   0    5.06    1.24
  -3   7   0    5.47    1.25
  -3   7   0    1.93    1.00
  -3   7   0    5.60    1.22
  -3   7   0    3.68    1.05
  -3   7   0    5.36    1.16
  -3   7   0    4.00    1.07
   2  -7   0    6.89    1.09
   2  -7   0    6.16    0.94
   2  -7   0    6.97    1.13
   2  -7   0    6.33    1.15
   2  -7   0    6.32    1.05
   2  -7   0    5.25    0.79
   2  -7   0    5.26    1.00
   2  -7   0    7.65    1.28
   2  -7   0    6.06    1.21
  -2   7   0    5.48    0.93
  -2   7   0    5.80    0.98
  -2   7   0    6.28    1.10
  -2   7   0    6.12    1.08
  -2   7   0    6.68    0.88
  -2   7   0    6.05    0.97
   1  -7   0    3.33    0.66
   1  -7   0    3.65    0.70
   1  -7   0    3.33    0.63
   1  -7   0    4.89    0.87
   1  -7   0    2.86    0.55
   1  -7   0    3.99    0.78
   1  -7   0    4.53    0.90
   1  -7   0    3.59    0.62
   1  -7   0    2.55    0.62
   1  -7   0    3.44    0.58
   1  -7   0    3.36    0.67
   1  -7   0    1.78    0.58
   1  -7   0    3.83    0.66
  -1   7   0    2.58    0.61
  -1   7   0    3.34    0.54
  -1   7   0    4.30    0.73
  -1   7   0    3.07    0.68
  -1   7   0    3.41    0.62
  -1   7   0    3.34    0.68
   0  -7   0    0.03    0.19
   0  -7   0   -0.40    0.11
   0  -7   0    0.46    0.40
   0  -7   0    0.05    0.28
   0  -7   0   -0.02    0.33
   0  -7   0    0.09    0.29
   0  -7   0    0.04    0.28
   0  -7   0    0.32    0.27
   0  -7   0    0.19    0.30
   0  -7   0   -0.07    0.19
   0  -7   0   -0.16    0.30
   0  -7   0   -0.28    0.24
   0  -7   0    0.05    0.37
   0  -7   0    0.05    0.08
   0  -7   0    0.62    0.57
   0   7   0    0.00    0.38
   0   7   0   -0.23    0.29
   0   7   0   -0.11    0.25
  -1  -7   0    2.80    0.47
  -1  -7   0    2.72    0.34
  -1  -7   0    3.79    0.63
  -1  -7   0    3.78    0.24
  -1  -7   0    2.04    0.52
  -1  -7   0    2.72    0.62
  -1  -7   0    3.24    0.23
  -1  -7   0    3.03    0.34
  -1  -7   0    2.77    0.49
  -1  -7   0    2.85    0.70
  -1  -7   0    2.98    0.37
  -1  -7   0    3.54    0.90
  -1  -7   0    3.55    0.64
  -1  -7   0    3.13    0.50
  -2  -7   0    6.01    0.74
  -2  -7   0    5.19    1.07
  -2  -7   0    5.06    0.92
  -2  -7   0    8.78    0.94
  -2  -7   0    6.91    0.82
  -2  -7   0    7.17    1.15
  -2  -7   0    7.24    1.25
  -2  -7   0    7.90    1.01
  -2  -7   0    7.05    1.04
  -2  -7   0    6.74    0.47
  -2  -7   0    7.59    0.99
  -3  -7   0    3.65    0.48
  -3  -7   0    3.71    0.40
  -3  -7   0    5.37    1.17
  -3  -7   0    2.72    0.92
  -3  -7   0    5.33    1.12
  -3  -7   0    3.86    0.54
  -4  -7   0    1.08    0.58
  -4  -7   0    1.11    1.07
  -4  -7   0    0.98    0.53
  -4  -7   0    0.73    0.54
  -5  -7   0    2.76    0.95
  -5  -7   0    0.69    0.76
   4  -8   0    9.83    2.42
   4  -8   0   15.93    2.80
  -4   8   0   14.74    2.26
  -4   8   0   14.37    2.23
  -4   8   0   13.66    2.24
   3  -8   0   19.57    2.42
   3  -8   0   18.43    2.41
   3  -8   0   19.52    2.35
   3  -8   0   19.13    2.16
  -3   8   0   17.20    2.11
  -3   8   0   22.26    2.24
  -3   8   0   18.05    2.07
  -3   8   0   19.20    1.97
   2  -8   0    6.54    1.03
   2  -8   0    6.51    1.25
   2  -8   0    6.22    1.05
   2  -8   0    5.83    1.06
   2  -8   0    7.88    1.08
   2  -8   0    6.78    1.31
   2  -8   0    7.75    1.36
   2  -8   0    8.14    1.22
   2  -8   0    6.77    0.93
  -2   8   0    5.51    0.92
  -2   8   0    5.31    1.09
  -2   8   0    7.75    1.06
  -2   8   0    7.59    1.14
  -2   8   0    6.53    1.05
  -2   8   0    5.92    1.14
   1  -8   0   29.41    2.42
   1  -8   0   25.15    2.22
   1  -8   0   34.45    2.45
   1  -8   0   30.19    2.17
   1  -8   0   28.93    2.17
   1  -8   0   30.08    2.24
   1  -8   0   30.58    2.25
   1  -8   0   30.77    2.32
   1  -8   0   30.80    2.16
   1  -8   0   26.47    2.48
   1  -8   0   30.35    2.47
   1  -8   0   30.94    2.28
   1  -8   0   26.26    2.24
  -1   8   0   27.18    2.23
  -1   8   0   30.36    2.26
  -1   8   0   29.40    2.08
  -1   8   0   28.94    2.42
  -1   8   0   30.02    2.35
   0  -8   0   36.32    2.56
   0  -8   0   33.60    2.67
   0  -8   0   34.56    2.37
   0  -8   0   33.65    2.96
   0  -8   0   36.02    2.55
   0  -8   0   37.76    2.43
   0  -8   0   36.47    2.52
   0  -8   0   37.06    2.65
   0  -8   0   39.55    2.67
   0  -8   0   38.55    2.43
   0  -8   0   33.26    2.53
   0  -8   0   36.29    2.53
   0  -8   0   35.73    2.72
   0  -8   0   36.73    2.47
   0   8   0   37.91    2.68
   0   8   0   36.49    2.46
   0   8   0   38.03    2.70
  -1  -8   0   28.30    2.22
  -1  -8   0   26.85    2.31
  -1  -8   0   25.88    1.96
  -1  -8   0   26.14    1.97
  -1  -8   0   28.37    1.84
  -1  -8   0   29.25    2.14
  -1  -8   0   25.49    1.77
  -1  -8   0   24.82    2.02
  -1  -8   0   28.35    2.11
  -1  -8   0   31.74    1.83
  -1  -8   0   28.20    2.52
  -1  -8   0   26.49    1.81
  -1  -8   0   29.27    1.77
  -2  -8   0    5.41    0.86
  -2  -8   0    6.52    0.50
  -2  -8   0    6.38    1.01
  -2  -8   0    6.66    0.44
  -2  -8   0    4.95    0.98
  -2  -8   0    4.74    0.87
  -2  -8   0    5.70    1.02
  -2  -8   0    5.24    0.89
  -3  -8   0   17.88    1.96
  -3  -8   0   19.80    1.31
  -3  -8   0   18.39    1.38
  -3  -8   0   17.72    1.98
  -3  -8   0   15.60    1.97
  -4  -8   0   16.87    2.28
  -4  -8   0   15.87    1.44
  -4  -8   0   15.18    1.37
  -4  -8   0   14.95    1.41
  -5  -8   0    3.58    0.94
   4  -9   0    5.00    1.91
   4  -9   0    3.91    1.91
  -4   9   0    1.21    1.39
  -4   9   0    1.97    1.40
   3  -9   0   -0.35    0.99
   3  -9   0    1.73    1.21
   3  -9   0    1.44    1.17
   3  -9   0   -0.11    0.85
  -3   9   0   -0.23    0.64
  -3   9   0    1.18    0.97
  -3   9   0    2.43    1.05
   2  -9   0   12.59    1.53
   2  -9   0   16.48    1.76
   2  -9   0   18.39    1.95
   2  -9   0   14.65    1.65
   2  -9   0   14.40    1.46
   2  -9   0   15.71    1.78
   2  -9   0   17.42    1.91
   2  -9   0   19.87    2.09
   2  -9   0   15.02    1.76
  -2   9   0   13.88    1.57
  -2   9   0   19.25    1.77
  -2   9   0   18.02    1.81
  -2   9   0   16.28    1.80
  -2   9   0   16.62    1.77
   1  -9   0    3.23    0.78
   1  -9   0    1.45    0.48
   1  -9   0    0.21    0.52
   1  -9   0    0.33    0.53
   1  -9   0    0.79    0.47
   1  -9   0    1.17    0.51
   1  -9   0    1.78    0.52
   1  -9   0    1.43    0.56
   1  -9   0    1.17    0.70
   1  -9   0    1.36    0.61
   1  -9   0    0.80    0.56
  -1   9   0    1.52    0.59
  -1   9   0    1.36    0.54
  -1   9   0    1.64    0.63
   0  -9   0   -0.31    0.24
   0  -9   0   -0.11    0.39
   0  -9   0    0.09    0.28
   0  -9   0    0.50    0.41
   0  -9   0    0.31    0.46
   0  -9   0    0.02    0.29
   0  -9   0   -0.29    0.29
   0  -9   0    0.36    0.36
   0  -9   0    0.13    0.34
   0  -9   0    0.20    0.48
   0  -9   0   -0.04    0.46
   0  -9   0   -0.34    0.33
   0   9   0   -0.27    0.41
  -1  -9   0    0.88    0.22
  -1  -9   0    1.13    0.28
  -1  -9   0    0.95    0.20
  -1  -9   0    1.48    0.33
  -1  -9   0    0.87    0.62
  -1  -9   0    1.41    0.50
  -1  -9   0    1.70    0.57
  -1  -9   0    1.45    0.56
  -1  -9   0    0.94    0.38
  -1  -9   0    1.31    0.47
  -2  -9   0   16.01    1.04
  -2  -9   0   17.44    1.65
  -2  -9   0   16.71    1.06
  -2  -9   0   17.34    1.59
  -2  -9   0   17.65    1.67
  -2  -9   0   14.15    1.48
  -2  -9   0   13.77    1.47
  -3  -9   0    0.58    0.22
  -3  -9   0    0.58    0.81
  -3  -9   0    0.64    0.29
  -3  -9   0    0.22    0.73
  -3  -9   0    1.40    0.91
  -4  -9   0    3.98    1.42
  -4  -9   0    1.55    0.57
  -4  -9   0    2.32    0.59
  -5  -9   0    2.33    0.73
   4 -10   0    0.27    1.52
  -4  10   0    2.03    1.39
   3 -10   0   13.07    2.25
   3 -10   0   14.34    2.41
   3 -10   0   14.38    1.97
  -3  10   0   14.22    1.95
  -3  10   0   12.96    1.85
  -3  10   0   13.23    1.92
   2 -10   0    2.79    0.95
   2 -10   0    4.05    0.88
   2 -10   0    3.04    0.81
   2 -10   0    4.62    1.20
   2 -10   0    4.17    1.27
   2 -10   0    4.15    1.00
   2 -10   0    4.11    0.97
   2 -10   0    3.60    1.09
   2 -10   0    4.86    1.31
  -2  10   0    5.01    1.11
  -2  10   0    3.96    0.99
   1 -10   0    6.66    0.98
   1 -10   0    4.20    0.85
   1 -10   0    5.19    1.13
   1 -10   0    5.96    0.99
   1 -10   0    6.28    1.22
   1 -10   0    4.57    0.90
   1 -10   0    5.25    0.86
   1 -10   0    4.13    0.80
   1 -10   0    3.45    1.04
   1 -10   0    6.20    0.90
   1 -10   0    5.16    0.98
  -1  10   0    6.83    1.12
  -1  10   0    5.92    1.04
   0 -10   0   15.91    1.30
   0 -10   0   13.71    1.39
   0 -10   0   16.40    1.58
   0 -10   0   14.99    1.23
   0 -10   0   18.77    1.33
   0 -10   0   13.01    1.26
   0 -10   0   15.68    1.58
   0 -10   0   16.67    1.43
   0 -10   0   13.71    1.55
   0 -10   0   15.28    1.54
   0 -10   0   16.25    1.40
   0  10   0   15.78    1.57
  -1 -10   0    6.69    1.08
  -1 -10   0    9.68    1.17
  -1 -10   0    3.90    0.57
  -1 -10   0    5.09    1.00
  -1 -10   0    4.86    0.57
  -1 -10   0    4.51    0.82
  -1 -10   0    7.09    0.96
  -1 -10   0    6.07    0.56
  -1 -10   0    5.42    0.54
  -2 -10   0    6.22    1.10
  -2 -10   0    3.68    0.97
  -2 -10   0    4.36    0.94
  -2 -10   0    3.45    0.84
  -2 -10   0    3.56    0.36
  -2 -10   0    2.63    0.84
  -3 -10   0   13.23    0.95
  -3 -10   0   13.52    1.01
  -4 -10   0    1.44    1.26
  -4 -10   0    0.45    0.46
  -5 -10   0    3.11    0.76
   4 -11   0   10.52    2.57
  -4  11   0   13.80    2.42
   3 -11   0    6.07    1.77
   3 -11   0    5.04    1.50
   3 -11   0    3.48    1.33
  -3  11   0    4.19    1.31
  -3  11   0    5.12    1.38
   2 -11   0    3.13    1.06
   2 -11   0    3.63    1.16
   2 -11   0    3.60    1.22
   2 -11   0    4.15    1.15
   2 -11   0    3.71    1.24
  -2  11   0    3.00    0.88
  -2  11   0    5.23    1.23
   1 -11   0    1.86    0.72
   1 -11   0    1.44    0.90
   1 -11   0    0.12    0.57
   1 -11   0    1.82    0.57
   1 -11   0    1.45    0.64
   1 -11   0    1.56    0.69
   1 -11   0    1.34    0.59
   1 -11   0    0.83    0.74
   1 -11   0    2.07    0.77
   1 -11   0    0.85    0.68
  -1  11   0    0.92    0.76
  -1  11   0    2.51    0.79
   0 -11   0    0.40    0.58
   0 -11   0    0.10    0.44
   0 -11   0   -0.02    0.38
   0 -11   0    0.26    0.55
   0 -11   0    0.29    0.64
   0 -11   0    0.08    0.47
   0 -11   0   -0.34    0.38
   0 -11   0   -0.41    0.43
   0 -11   0    0.04    0.34
   0 -11   0   -0.20    0.32
   0 -11   0   -0.42    0.32
   0  11   0   -0.17    0.54
  -1 -11   0    1.38    0.37
  -1 -11   0    1.61    0.36
  -1 -11   0    1.52    0.57
  -1 -11   0    0.25    0.61
  -1 -11   0    1.97    0.37
  -1 -11   0    1.03    0.62
  -1 -11   0    1.37    0.69
  -1 -11   0    2.00    0.76
  -2 -11   0    1.08    0.95
  -2 -11   0    2.92    0.30
  -2 -11   0    2.51    0.90
  -2 -11   0    3.24    0.95
  -2 -11   0    4.69    1.10
  -2 -11   0    3.09    0.35
  -3 -11   0    3.30    0.42
  -3 -11   0    4.62    0.46
  -3 -11   0    5.03    1.59
  -4 -11   0   12.51    1.14
  -5 -11   0    0.84    0.59
   4 -12   0   -1.29    1.57
  -4  12   0   -0.04    1.32
   3 -12   0    2.26    1.64
   3 -12   0    4.14    1.42
   3 -12   0    3.58    2.58
  -3  12   0    3.26    1.26
   2 -12   0    7.90    1.67
   2 -12   0    9.92    1.84
   2 -12   0    7.67    1.70
   2 -12   0   10.44    1.71
  -2  12   0    8.90    1.53
  -2  12   0    9.38    1.61
   1 -12   0    7.92    1.54
   1 -12   0    9.85    1.44
   1 -12   0   11.30    1.71
   1 -12   0    7.97    1.20
   1 -12   0   10.83    1.53
   1 -12   0    9.07    1.22
   1 -12   0    8.39    1.36
   1 -12   0    8.25    1.25
  -1  12   0    8.94    1.57
   0 -12   0    6.20    1.21
   0 -12   0    6.66    1.01
   0 -12   0    8.25    1.31
   0 -12   0    6.26    1.43
   0 -12   0    7.57    0.94
   0 -12   0    7.58    1.31
   0 -12   0    8.48    0.99
   0 -12   0    5.73    1.18
   0 -12   0    7.37    0.97
   0 -12   0    7.44    1.10
  -1 -12   0    7.43    1.41
  -1 -12   0    7.58    1.34
  -1 -12   0    7.07    1.26
  -1 -12   0    7.91    1.29
  -1 -12   0    8.42    0.85
  -1 -12   0    8.31    0.82
  -2 -12   0    7.93    0.68
  -2 -12   0    6.52    1.34
  -2 -12   0    6.82    1.32
  -2 -12   0    7.81    0.69
  -2 -12   0    7.24    1.62
  -3 -12   0    3.04    0.41
  -4 -12   0   -0.20    0.45
   3 -13   0    7.69    2.27
  -3  13   0    6.74    1.82
   2 -13   0   10.24    2.11
   2 -13   0   10.15    2.04
   2 -13   0   12.03    1.90
  -2  13   0    9.40    1.72
  -2  13   0   10.01    1.94
   1 -13   0   19.14    1.86
   1 -13   0   17.68    2.18
   1 -13   0   20.01    2.32
   1 -13   0   21.47    2.12
   1 -13   0   19.93    1.94
   1 -13   0   18.16    2.03
   1 -13   0   17.70    1.85
  -1  13   0   16.22    2.16
   0 -13   0   -0.51    0.46
   0 -13   0    0.00    0.76
   0 -13   0   -0.46    0.64
   0 -13   0    0.35    0.76
   0 -13   0    0.14    0.45
   0 -13   0    0.36    0.69
   0 -13   0   -0.27    0.45
   0 -13   0    0.13    0.45
  -1 -13   0   17.60    2.05
  -1 -13   0   20.68    2.09
  -1 -13   0   18.10    1.45
  -1 -13   0   19.11    2.19
  -1 -13   0   17.66    1.53
  -1 -13   0   18.86    1.54
  -2 -13   0    9.29    0.84
  -2 -13   0    8.08    1.68
  -2 -13   0   10.09    0.88
  -3 -13   0    6.19    0.63
   3 -14   0    6.38    2.07
  -3  14   0    7.97    2.05
   2 -14   0    5.91    1.74
   2 -14   0    8.66    1.74
   2 -14   0    9.17    1.97
  -2  14   0    7.07    1.79
   1 -14   0    1.36    0.99
   1 -14   0    1.75    0.87
   1 -14   0    1.91    0.83
   1 -14   0    1.89    1.34
   1 -14   0    3.20    0.92
   1 -14   0    1.58    1.12
  -1  14   0    0.85    1.10
   0 -14   0    2.26    1.08
   0 -14   0    2.16    1.19
   0 -14   0    3.51    0.88
   0 -14   0    3.89    0.88
   0 -14   0    3.97    0.84
   0 -14   0    3.89    0.87
  -1 -14   0    3.74    1.15
  -1 -14   0    2.16    0.54
  -1 -14   0    2.17    0.61
  -1 -14   0    3.38    1.21
  -1 -14   0    2.27    0.61
  -2 -14   0    8.27    0.88
  -2 -14   0    8.30    0.83
   3 -15   0   -3.24    2.67
  -3  15   0    0.31    1.39
   2 -15   0    8.12    2.00
  -2  15   0    6.37    1.84
   1 -15   0    4.32    1.17
   1 -15   0   10.21    1.62
   1 -15   0    6.74    1.70
   1 -15   0    8.84    1.51
   1 -15   0    7.59    1.36
   1 -15   0    6.66    1.78
  -1  15   0    6.00    1.72
   0 -15   0    0.07    0.61
   0 -15   0   -0.04    0.60
   0 -15   0    0.16    1.11
   0 -15   0   -0.70    1.07
   0 -15   0   -1.17    0.58
  -1 -15   0    6.30    1.01
  -1 -15   0    6.70    1.00
  -1 -15   0    8.52    1.09
  -2 -15   0    7.64    0.93
  -2 -15   0    8.87    1.01
   2 -16   0    3.29    1.70
  -2  16   0   10.08    2.22
   1 -16   0    1.64    0.94
   1 -16   0    1.20    1.12
   1 -16   0   -1.52    1.14
   1 -16   0    1.26    0.92
   0 -16   0   20.56    2.10
   0 -16   0   21.75    2.06
   0 -16   0   21.21    2.14
   0 -16   0   13.47    2.60
  -1 -16   0    0.86    0.65
  -1 -16   0    1.35    0.71
  -2 -16   0    8.98    1.10
  -2 -16   0    8.83    1.05
   1 -17   0    2.02    1.02
   1 -17   0    0.34    1.13
   0 -17   0   -0.50    0.80
   0 -17   0    0.74    0.92
  -1 -17   0    2.31    0.86
  -1 -17   0    1.55    0.76
  -2 -17   0    0.04    0.54
   1 -18   0    0.13    0.87
   0 -18   0   12.09    1.86
  -1 -18   0    0.32    0.76
  -2 -18   0    1.85    0.68
   1 -19   0    4.05    1.25
   0 -19   0    1.06    0.97
  -1 -19   0    5.17    1.27
  -2 -19   0    0.61    0.64
   0 -20   0    2.64    1.10
  -1 -20   0    1.28    1.02
  -1 -20   1   -0.11    0.92
   0 -20   1    0.31    1.03
  -2 -19   1    2.97    0.81
  -1 -19   1    1.00    0.81
   0 -19   1    1.17    1.00
   1 -19   1    8.14    1.51
  -2 -18   1    0.41    0.57
  -1 -18   1    0.31    0.81
   0 -18   1   -0.03    0.94
   0 -18   1   -0.44    0.93
   1 -18   1   -0.34    0.91
  -2 -17   1    7.36    1.04
  -1 -17   1    5.06    1.02
  -1 -17   1    5.66    1.09
   0 -17   1    1.98    0.98
   0 -17   1    6.12    1.27
   1 -17   1   12.16    1.81
   1 -17   1   11.07    1.90
  -2 -16   1    2.52    0.64
  -2 -16   1    2.45    0.67
  -1 -16   1    3.20    0.80
  -1 -16   1    1.95    0.77
   0 -16   1    1.37    0.85
   0 -16   1    1.56    0.88
   0 -16   1    1.89    0.90
   1 -16   1    4.23    1.71
   1 -16   1    4.09    1.24
   1 -16   1    6.07    1.35
  -2  16  -1    3.67    1.84
   2 -16   1    3.52    2.13
  -2 -15   1    2.20    0.53
  -1 -15   1   11.05    1.31
  -1 -15   1   12.58    1.37
  -1 -15   1   13.20    1.32
   0 -15   1    3.98    0.94
   0 -15   1    3.98    0.97
   0 -15   1    2.73    0.91
   1 -15   1   -0.70    0.73
   1 -15   1    0.67    0.79
   1 -15   1   -0.85    0.73
   1 -15   1   -0.16    0.84
   1 -15   1    0.07    1.13
  -2  15  -1    1.56    1.44
   2 -15   1    0.31    1.40
   2 -15   1    0.51    1.46
  -2 -14   1    2.51    0.51
  -2 -14   1    2.21    0.43
  -1 -14   1    8.41    1.00
  -1 -14   1    7.34    0.94
  -1 -14   1    7.85    0.99
   0 -14   1    1.58    0.67
   0 -14   1    1.07    0.65
   0 -14   1    1.10    1.00
   0 -14   1    1.34    0.68
   0 -14   1    1.60    0.68
  -1  14  -1    6.35    1.63
   1 -14   1    7.07    1.28
   1 -14   1    5.13    1.35
   1 -14   1    3.71    1.37
   1 -14   1    7.85    1.25
   1 -14   1    3.05    1.07
   1 -14   1    7.01    1.26
  -2  14  -1    1.37    1.35
   2 -14   1    1.40    1.40
   2 -14   1    2.50    1.47
   2 -14   1    2.93    1.39
   2 -14   1    3.93    1.30
  -3  14  -1    1.71    1.49
   3 -14   1    3.02    1.74
  -2 -13   1    5.44    0.58
  -2 -13   1    5.40    0.60
  -1 -13   1   11.61    1.08
  -1 -13   1    8.52    1.62
  -1 -13   1   11.62    1.07
  -1 -13   1    8.37    1.70
  -1 -13   1    9.93    0.95
   0 -13   1    2.83    0.74
   0 -13   1    5.60    1.24
   0 -13   1    4.40    0.85
   0 -13   1    5.72    0.89
   0 -13   1    4.65    0.89
   0 -13   1    2.50    0.97
   0 -13   1    4.23    1.06
   0 -13   1    4.66    1.27
  -1  13  -1   17.04    1.99
   1 -13   1   17.67    1.81
   1 -13   1   16.62    1.78
   1 -13   1   15.02    1.83
   1 -13   1   14.01    2.11
   1 -13   1   20.10    1.84
   1 -13   1   19.78    2.13
  -2  13  -1    1.00    1.13
   2 -13   1    1.73    1.16
   2 -13   1    2.33    1.08
   2 -13   1    2.16    1.39
  -3  13  -1   27.84    3.09
   3 -13   1   23.32    3.24
  -2 -12   1    1.06    0.24
  -2 -12   1    1.14    0.88
  -2 -12   1    0.98    0.25
  -1 -12   1   17.30    2.00
  -1 -12   1   20.52    1.98
  -1 -12   1   21.02    1.51
  -1 -12   1   19.33    1.97
  -1 -12   1   20.28    1.51
  -1 -12   1   16.22    1.80
   0 -12   1    3.10    0.90
   0 -12   1    2.29    0.59
   0 -12   1    1.89    0.89
   0 -12   1    2.26    0.60
   0 -12   1    2.51    0.67
   0 -12   1    1.40    0.80
   0 -12   1    2.78    0.88
   0 -12   1    1.90    0.58
  -1  12  -1    0.85    0.82
   1 -12   1    0.76    0.80
   1 -12   1    1.06    0.65
   1 -12   1    1.43    0.64
   1 -12   1    0.18    0.85
   1 -12   1    1.30    0.93
   1 -12   1    0.27    0.75
   1 -12   1    1.30    0.75
   1 -12   1    1.04    0.61
  -2  12  -1    1.27    0.97
  -2  12  -1    2.07    0.88
   2 -12   1    2.34    1.02
   2 -12   1    1.45    1.02
   2 -12   1    0.80    1.02
   2 -12   1    0.26    0.88
  -3  12  -1   11.87    2.06
   3 -12   1    6.60    1.86
   3 -12   1    9.53    1.92
   3 -12   1    6.50    1.94
  -4  12  -1    5.90    1.82
   4 -12   1   -2.48    2.76
  -5 -11   1    2.57    0.68
  -4 -11   1   -0.28    0.34
  -2 -11   1    0.81    0.17
  -2 -11   1    1.38    0.74
  -2 -11   1    1.12    0.75
  -2 -11   1    0.35    0.74
  -2 -11   1    0.67    0.62
  -1 -11   1   17.42    1.82
  -1 -11   1   17.50    1.27
  -1 -11   1   17.52    1.30
  -1 -11   1   17.61    1.81
  -1 -11   1   14.82    1.64
  -1 -11   1   17.97    1.75
  -1 -11   1   19.18    1.34
   0 -11   1   31.10    2.68
   0 -11   1   31.92    2.73
   0 -11   1   33.75    2.39
   0 -11   1   33.03    2.47
   0 -11   1   29.30    2.32
   0 -11   1   32.50    2.50
   0 -11   1   32.32    2.66
   0 -11   1   36.01    2.42
   0 -11   1   36.01    2.36
   0 -11   1   29.60    2.56
  -1  11  -1   14.74    1.68
   1 -11   1   10.97    1.39
   1 -11   1   13.51    1.55
   1 -11   1   11.68    1.43
   1 -11   1   13.46    1.52
   1 -11   1   11.15    1.31
   1 -11   1   12.96    1.33
   1 -11   1   12.60    1.65
   1 -11   1   13.34    1.37
   1 -11   1   13.64    1.64
   1 -11   1   13.27    1.65
  -2  11  -1    6.25    1.35
  -2  11  -1    4.93    1.07
   2 -11   1    5.97    1.16
   2 -11   1    6.13    1.58
   2 -11   1    4.83    1.20
   2 -11   1    6.77    1.48
   2 -11   1    6.07    1.49
   2 -11   1    5.43    1.10
  -3  11  -1    1.09    0.99
  -3  11  -1    0.05    0.88
   3 -11   1    2.23    1.15
   3 -11   1    0.37    1.15
   3 -11   1   -0.28    1.11
  -4  11  -1    4.12    1.61
   4 -11   1    6.32    2.27
  -5 -10   1    0.58    0.63
  -4 -10   1    8.71    0.93
  -3 -10   1    2.99    0.36
  -2 -10   1    2.37    0.85
  -2 -10   1    1.56    0.16
  -2 -10   1    1.70    0.72
  -2 -10   1    1.65    0.67
  -2 -10   1    0.43    0.64
  -2 -10   1    1.33    0.65
  -1 -10   1   35.28    2.44
  -1 -10   1   39.15    2.43
  -1 -10   1   42.28    2.46
  -1 -10   1   33.78    2.74
  -1 -10   1   35.13    2.85
  -1 -10   1   37.90    2.94
  -1 -10   1   37.60    2.93
  -1 -10   1   38.69    2.41
  -1 -10   1   31.64    2.66
   0  10  -1   24.70    2.15
   0 -10   1   24.58    1.79
   0 -10   1   22.76    1.89
   0 -10   1   24.79    2.19
   0 -10   1   26.10    1.85
   0 -10   1   27.91    1.87
   0 -10   1   26.53    1.86
   0 -10   1   25.21    2.13
   0 -10   1   23.01    1.94
   0 -10   1   23.66    2.07
   0 -10   1   20.63    1.98
  -1  10  -1    9.00    1.31
  -1  10  -1    8.88    1.18
   1 -10   1    9.73    1.10
   1 -10   1    7.53    1.05
   1 -10   1    8.71    1.34
   1 -10   1    9.63    1.06
   1 -10   1    7.63    1.43
   1 -10   1    6.84    1.10
   1 -10   1    8.28    1.14
   1 -10   1    9.18    1.35
   1 -10   1    7.75    1.21
   1 -10   1   10.28    1.22
  -2  10  -1    1.85    0.83
  -2  10  -1    1.36    0.63
   2 -10   1    1.04    0.89
   2 -10   1    1.42    1.02
   2 -10   1    1.56    0.71
   2 -10   1    2.34    1.05
   2 -10   1    1.51    0.76
   2 -10   1    1.91    0.80
   2 -10   1    0.50    0.69
   2 -10   1    1.62    0.99
  -3  10  -1    5.32    1.32
  -3  10  -1    6.59    1.45
  -3  10  -1    2.73    1.18
   3 -10   1    2.32    1.36
   3 -10   1    3.99    1.48
   3 -10   1    9.01    1.64
  -4  10  -1   16.50    2.60
   4 -10   1   15.88    2.93
  -5  -9   1    2.15    0.82
  -4  -9   1    5.54    0.81
  -4  -9   1    7.04    0.90
  -3  -9   1    2.10    0.91
  -3  -9   1    2.21    0.88
  -3  -9   1    2.42    0.93
  -3  -9   1    2.84    0.40
  -3  -9   1    1.95    0.95
  -2  -9   1    5.99    1.12
  -2  -9   1    5.18    0.89
  -2  -9   1    5.68    1.00
  -2  -9   1    5.20    0.97
  -2  -9   1    5.37    1.09
  -2  -9   1    4.58    0.89
  -2  -9   1    5.08    0.95
  -1  -9   1   44.47    2.64
  -1  -9   1   41.05    2.64
  -1  -9   1   37.49    3.11
  -1  -9   1   44.90    2.62
  -1  -9   1   40.59    2.94
  -1  -9   1   43.06    3.08
  -1  -9   1   41.95    2.56
  -1  -9   1   35.72    2.85
  -1  -9   1   41.43    3.07
  -1  -9   1   32.77    2.82
   0   9  -1   16.19    1.47
   0  -9   1   12.91    1.19
   0  -9   1   12.33    1.41
   0  -9   1   15.72    1.16
   0  -9   1   14.02    1.14
   0  -9   1   13.79    1.38
   0  -9   1   14.79    1.25
   0  -9   1   10.56    1.22
   0  -9   1   15.54    1.30
   0  -9   1   12.41    1.07
   0  -9   1   13.99    1.33
   0  -9   1   13.20    1.38
  -1   9  -1   22.71    2.05
  -1   9  -1   28.99    2.28
  -1   9  -1   25.13    2.16
   1  -9   1   23.38    2.02
   1  -9   1   26.99    2.07
   1  -9   1   25.03    2.10
   1  -9   1   23.80    2.26
   1  -9   1   22.53    1.91
   1  -9   1   22.59    1.91
   1  -9   1   24.29    2.15
   1  -9   1   24.82    1.95
   1  -9   1   24.00    2.21
   1  -9   1   29.65    2.00
   1  -9   1   25.53    2.08
  -2   9  -1   16.42    1.78
  -2   9  -1   16.88    2.28
  -2   9  -1   18.37    1.69
  -2   9  -1   15.24    1.76
  -2   9  -1   19.03    1.82
   2  -9   1   14.96    1.73
   2  -9   1   18.14    1.82
   2  -9   1   14.75    1.59
   2  -9   1   11.46    1.71
   2  -9   1   17.44    1.58
   2  -9   1   19.47    2.07
   2  -9   1   15.06    1.84
   2  -9   1   14.84    1.58
   2  -9   1   16.94    1.82
  -3   9  -1    0.97    0.86
  -3   9  -1    1.59    0.87
  -3   9  -1    1.00    0.94
   3  -9   1   -0.71    0.78
   3  -9   1    0.02    0.99
   3  -9   1   -1.37    0.81
  -4   9  -1    3.95    1.54
  -4   9  -1    7.33    1.74
   4  -9   1    6.02    2.09
   4  -9   1    5.33    1.58
  -5  -8   1    3.58    0.97
  -4  -8   1    2.62    1.26
  -4  -8   1    0.93    0.51
  -4  -8   1    1.54    0.56
  -4  -8   1    1.79    0.56
  -3  -8   1   12.34    0.92
  -3  -8   1   12.36    1.77
  -3  -8   1   15.44    1.73
  -3  -8   1   15.09    1.09
  -3  -8   1   14.50    1.69
  -2  -8   1   48.33    3.56
  -2  -8   1   50.84    3.63
  -2  -8   1   47.97    3.57
  -2  -8   1   52.22    3.54
  -2  -8   1   52.53    3.65
  -2  -8   1   49.20    3.72
  -2  -8   1   49.34    3.55
  -1  -8   1   33.58    2.46
  -1  -8   1   31.42    2.06
  -1  -8   1   33.86    2.07
  -1  -8   1   31.65    2.29
  -1  -8   1   29.54    2.74
  -1  -8   1   36.35    2.09
  -1  -8   1   29.31    2.27
  -1  -8   1   29.82    2.30
  -1  -8   1   33.85    2.37
  -1  -8   1   26.83    2.21
  -1  -8   1   33.89    2.02
  -1  -8   1   32.92    2.42
  -1  -8   1   30.88    2.02
  -1  -8   1   33.40    2.55
   0   8  -1   10.99    1.16
   0   8  -1   10.35    0.94
   0  -8   1   11.74    1.01
   0  -8   1   10.32    1.13
   0  -8   1   10.32    1.11
   0  -8   1    9.78    0.83
   0  -8   1   10.55    0.97
   0  -8   1    9.85    1.02
   0  -8   1    8.42    1.24
   0  -8   1    9.98    0.94
   0  -8   1   10.74    1.17
   0  -8   1    9.43    1.01
   0  -8   1   12.39    0.92
   0  -8   1   11.24    0.91
   0  -8   1   10.30    0.98
   0  -8   1   11.65    1.09
   0  -8   1   11.83    1.15
  -1   8  -1   20.80    1.73
  -1   8  -1   20.44    1.60
  -1   8  -1   18.26    1.66
  -1   8  -1   19.08    1.75
   1  -8   1   18.33    1.57
   1  -8   1   24.17    1.99
   1  -8   1   18.84    1.72
   1  -8   1   20.61    1.61
   1  -8   1   21.04    1.87
   1  -8   1   16.73    1.54
   1  -8   1   20.14    1.71
   1  -8   1   21.58    1.71
   1  -8   1   20.06    1.69
   1  -8   1   15.04    1.86
   1  -8   1   21.28    1.81
   1  -8   1   19.56    1.59
   1  -8   1   20.29    1.71
  -2   8  -1    8.86    1.17
  -2   8  -1    5.72    1.05
  -2   8  -1    9.93    1.28
  -2   8  -1    5.75    1.07
  -2   8  -1    5.15    0.96
  -2   8  -1    7.72    1.17
   2  -8   1    6.80    1.20
   2  -8   1    6.96    1.06
   2  -8   1    7.17    0.95
   2  -8   1    7.39    1.21
   2  -8   1    9.76    1.50
   2  -8   1    9.08    1.43
   2  -8   1    9.06    1.18
   2  -8   1    8.83    1.28
   2  -8   1    7.23    1.36
  -3   8  -1    8.04    1.44
  -3   8  -1    7.80    1.40
  -3   8  -1    6.80    1.42
  -3   8  -1    5.16    1.16
  -3   8  -1    7.15    1.34
   3  -8   1    7.13    1.41
   3  -8   1    8.33    1.63
   3  -8   1    5.19    1.54
   3  -8   1    6.05    1.62
  -4   8  -1    3.70    1.36
  -4   8  -1    2.69    1.24
  -4   8  -1    5.32    1.47
   4  -8   1    6.60    2.02
  -5  -7   1    2.48    1.89
  -5  -7   1    1.45    0.86
  -5  -7   1    0.72    0.73
  -4  -7   1   11.02    1.22
  -4  -7   1   10.18    1.16
  -4  -7   1    9.50    1.82
  -4  -7   1    9.52    1.12
  -3  -7   1   10.84    0.81
  -3  -7   1    8.76    1.48
  -3  -7   1   10.25    0.93
  -3  -7   1    7.62    1.49
  -2  -7   1    0.83    0.51
  -2  -7   1    0.31    0.58
  -2  -7   1    0.31    0.45
  -2  -7   1    0.80    0.63
  -2  -7   1    1.12    0.65
  -2  -7   1    0.10    0.55
  -2  -7   1    0.49    0.46
  -2  -7   1    0.72    0.57
  -2  -7   1   -0.49    0.48
  -2  -7   1    1.12    0.44
  -1  -7   1   46.88    2.71
  -1  -7   1   45.91    3.05
  -1  -7   1   41.10    2.95
  -1  -7   1   39.32    3.28
  -1  -7   1   46.51    2.70
  -1  -7   1   40.25    2.90
  -1  -7   1   42.89    2.94
  -1  -7   1   43.13    3.12
  -1  -7   1   42.01    2.94
  -1  -7   1   43.00    3.02
  -1  -7   1   38.19    2.88
   0   7  -1   12.92    1.23
   0   7  -1   12.79    1.05
   0   7  -1   13.38    1.10
   0  -7   1   11.75    1.10
   0  -7   1   15.08    1.00
   0  -7   1   13.85    1.07
   0  -7   1   13.12    1.07
   0  -7   1   12.65    0.89
   0  -7   1   13.87    1.10
   0  -7   1   12.51    0.84
   0  -7   1   14.16    1.23
   0  -7   1   12.10    1.38
   0  -7   1   13.99    1.14
   0  -7   1   13.84    1.27
   0  -7   1   13.88    1.01
   0  -7   1   11.76    1.06
   0  -7   1   13.00    1.21
   0  -7   1   11.73    1.21
   0  -7   1   13.40    1.16
   0  -7   1   12.01    1.05
  -1   7  -1   18.89    1.70
  -1   7  -1   23.47    1.78
  -1   7  -1   21.70    1.81
  -1   7  -1   21.84    1.67
  -1   7  -1   22.04    1.72
   1  -7   1   20.78    1.65
   1  -7   1   18.46    1.84
   1  -7   1   23.26    1.74
   1  -7   1   21.69    1.70
   1  -7   1   20.02    1.64
   1  -7   1   22.07    1.88
   1  -7   1   20.70    1.65
   1  -7   1   21.62    1.73
   1  -7   1   23.00    1.90
   1  -7   1   25.50    1.89
   1  -7   1   21.95    1.68
   1  -7   1   21.86    1.76
   1  -7   1   19.87    1.93
   1  -7   1   20.29    1.76
  -2   7  -1   39.38    2.94
  -2   7  -1   40.53    3.03
  -2   7  -1   39.87    2.89
  -2   7  -1   35.00    2.94
  -2   7  -1   35.41    2.86
  -2   7  -1   40.52    3.03
   2  -7   1   38.83    2.98
   2  -7   1   35.38    2.97
   2  -7   1   39.68    3.11
   2  -7   1   36.92    2.74
   2  -7   1   41.84    3.24
   2  -7   1   40.29    3.01
   2  -7   1   39.27    2.85
   2  -7   1   38.58    3.21
  -3   7  -1   -0.05    0.74
  -3   7  -1    2.10    0.92
  -3   7  -1    0.61    0.78
  -3   7  -1    0.80    0.82
  -3   7  -1    2.14    0.90
  -3   7  -1    2.04    0.79
   3  -7   1    0.99    1.02
   3  -7   1    1.48    0.93
   3  -7   1    1.80    1.10
   3  -7   1    0.24    0.88
   3  -7   1    0.87    0.80
  -4   7  -1    7.33    1.64
  -4   7  -1    9.25    1.83
  -4   7  -1   10.15    1.90
   4  -7   1   13.77    2.38
   4  -7   1   11.89    2.42
  -5  -6   1    1.29    0.84
  -5  -6   1   -0.75    0.62
  -4  -6   1   22.99    1.92
  -4  -6   1   19.99    1.81
  -4  -6   1   22.82    2.44
  -4  -6   1   25.07    1.98
  -3  -6   1    9.88    1.60
  -3  -6   1    7.99    1.28
  -3  -6   1   10.48    1.32
  -3  -6   1   11.05    0.88
  -3  -6   1    9.56    0.88
  -3  -6   1   10.96    1.29
  -3  -6   1   11.94    1.00
  -3  -6   1   10.72    1.57
  -2  -6   1   20.25    1.62
  -2  -6   1   21.83    1.78
  -2  -6   1   19.32    1.63
  -2  -6   1   18.01    1.81
  -2  -6   1   19.06    1.86
  -2  -6   1   21.73    1.27
  -2  -6   1   18.72    1.86
  -2  -6   1   20.17    1.87
  -2  -6   1   21.28    1.91
  -1  -6   1  110.53    7.40
  -1  -6   1  125.60    7.80
  -1  -6   1  117.46    7.64
  -1  -6   1  118.62    7.95
  -1  -6   1  131.52    7.41
  -1  -6   1  120.14    7.61
  -1  -6   1  113.59    7.66
  -1  -6   1  131.75    7.41
  -1  -6   1  123.64    7.71
   0   6  -1  105.87    6.72
   0   6  -1  101.18    6.66
   0   6  -1  106.84    6.83
   0   6  -1  104.48    6.66
   0  -6   1  107.36    6.80
   0  -6   1   97.68    6.76
   0  -6   1  112.70    6.72
   0  -6   1  109.13    6.68
   0  -6   1  114.99    6.58
   0  -6   1   98.15    6.66
   0  -6   1  116.12    6.87
   0  -6   1  105.98    6.75
   0  -6   1  104.18    6.70
   0  -6   1  105.16    6.67
   0  -6   1  109.41    6.69
   0  -6   1  101.74    6.52
   0  -6   1  109.39    6.73
   0  -6   1  111.00    7.07
   0  -6   1  108.95    6.61
   0  -6   1  112.71    6.63
  -1   6  -1   29.00    2.23
  -1   6  -1   31.59    2.22
  -1   6  -1   29.49    2.24
  -1   6  -1   28.71    2.26
  -1   6  -1   33.11    2.21
  -1   6  -1   29.19    1.92
  -1   6  -1   31.22    2.25
  -1   6  -1   29.51    2.17
  -1   6  -1   32.03    1.91
  -1   6  -1   31.07    2.41
   1  -6   1   30.12    2.34
   1  -6   1   29.50    2.18
   1  -6   1   27.96    2.38
   1  -6   1   29.00    2.29
   1  -6   1   33.06    2.22
   1  -6   1   33.18    2.27
   1  -6   1   28.84    2.34
   1  -6   1   31.71    2.26
   1  -6   1   29.91    2.35
   1  -6   1   29.79    2.16
   1  -6   1   31.11    2.18
   1  -6   1   26.93    2.25
   1  -6   1   32.61    2.18
   1  -6   1   32.19    2.26
  -2   6  -1  117.07    7.76
  -2   6  -1  123.64    7.69
  -2   6  -1  125.31    7.73
  -2   6  -1  125.75    7.80
  -2   6  -1  132.29    7.85
  -2   6  -1  114.89    7.46
  -2   6  -1  107.38    8.14
  -2   6  -1  125.21    7.73
   2  -6   1  112.88    7.58
   2  -6   1  122.77    7.98
   2  -6   1  111.59    7.75
   2  -6   1  125.72    7.80
   2  -6   1  112.71    7.72
   2  -6   1  122.45    7.98
   2  -6   1  111.73    7.51
   2  -6   1  132.33    7.93
   2  -6   1  106.02    7.67
  -3   6  -1    4.36    1.00
  -3   6  -1    4.86    1.05
  -3   6  -1    4.23    1.01
  -3   6  -1    4.54    1.02
  -3   6  -1    3.06    0.98
  -3   6  -1    4.64    1.10
   3  -6   1    5.47    1.19
   3  -6   1    3.32    1.00
   3  -6   1    5.75    1.41
   3  -6   1    6.23    1.25
   3  -6   1    3.72    1.12
  -4   6  -1    2.05    1.00
  -4   6  -1    1.25    0.95
  -4   6  -1    3.39    1.24
   4  -6   1    2.80    1.42
   4  -6   1    2.16    1.22
   5  -6   1    0.10    1.80
  -5  -5   1    2.10    1.04
  -5  -5   1    0.19    0.74
  -4  -5   1    3.53    0.79
  -4  -5   1    6.34    1.46
  -4  -5   1    2.77    0.73
  -4  -5   1    4.79    0.80
  -3  -5   1    5.33    1.02
  -3  -5   1    4.56    1.26
  -3  -5   1    5.70    1.21
  -3  -5   1    8.13    1.25
  -3  -5   1    4.61    0.91
  -3  -5   1    6.00    0.65
  -3  -5   1    3.97    0.63
  -3  -5   1    4.80    0.69
  -2  -5   1   38.03    2.15
  -2  -5   1   33.84    2.18
  -2  -5   1   36.53    2.56
  -2  -5   1   32.02    2.12
  -2  -5   1   35.65    2.18
  -2  -5   1   32.87    2.56
  -2  -5   1   32.11    2.38
  -2  -5   1   31.90    2.34
  -2  -5   1   32.87    2.60
  -2  -5   1   33.53    2.52
  -2  -5   1   27.72    2.55
  -2  -5   1   35.76    2.18
  -2  -5   1   31.48    2.61
  -2  -5   1   31.35    2.56
  -1  -5   1  237.84   14.94
  -1  -5   1  253.25   14.99
  -1  -5   1  231.07   14.87
  -1  -5   1  245.41   14.81
  -1  -5   1  218.50   14.60
  -1  -5   1  236.49   14.86
  -1  -5   1  259.09   14.61
  -1  -5   1  245.10   14.61
  -1  -5   1  247.90   15.09
   0   5  -1    5.99    0.54
   0   5  -1    5.51    0.60
   0   5  -1    5.62    0.71
   0   5  -1    5.87    0.65
   0   5  -1    6.26    0.60
   0  -5   1    6.72    0.67
   0  -5   1    6.31    0.73
   0  -5   1    5.30    0.56
   0  -5   1    6.80    0.55
   0  -5   1    6.08    0.62
   0  -5   1    6.48    0.62
   0  -5   1    5.93    0.64
   0  -5   1    6.16    0.61
   0  -5   1    4.93    0.70
   0  -5   1    6.70    0.63
   0  -5   1    5.57    0.73
   0  -5   1    5.18    0.46
   0  -5   1    6.64    0.51
   0  -5   1    6.14    0.64
   0  -5   1    6.29    0.53
   0  -5   1    6.50    0.47
  -1   5  -1   32.81    2.08
  -1   5  -1   35.17    2.37
  -1   5  -1   31.55    2.16
  -1   5  -1   33.37    2.34
  -1   5  -1   31.90    2.29
  -1   5  -1   33.17    2.38
  -1   5  -1   37.47    2.46
  -1   5  -1   34.86    2.15
  -1   5  -1   33.88    2.38
  -1   5  -1   37.83    2.45
  -1   5  -1   31.70    2.42
  -1   5  -1   30.03    2.37
   1  -5   1   30.51    2.40
   1  -5   1   37.83    2.37
   1  -5   1   33.15    2.39
   1  -5   1   32.89    2.39
   1  -5   1   33.43    2.32
   1  -5   1   32.36    2.50
   1  -5   1   35.80    2.43
   1  -5   1   33.01    2.32
   1  -5   1   37.41    2.43
   1  -5   1   32.20    2.34
   1  -5   1   34.32    2.47
   1  -5   1   33.84    2.48
   1  -5   1   35.28    2.33
  -2   5  -1   48.65    3.51
  -2   5  -1   49.87    3.42
  -2   5  -1   49.76    3.16
  -2   5  -1   48.13    3.58
  -2   5  -1   49.23    3.47
  -2   5  -1   49.00    3.51
  -2   5  -1   43.20    3.23
  -2   5  -1   44.29    3.34
  -2   5  -1   50.24    3.25
  -2   5  -1   45.04    3.43
  -2   5  -1   53.59    3.44
  -2   5  -1   44.38    3.23
  -2   5  -1   50.62    3.48
   2  -5   1   55.77    3.69
   2  -5   1   44.36    3.50
   2  -5   1   50.68    3.23
   2  -5   1   40.46    3.33
   2  -5   1   51.19    3.48
   2  -5   1   47.30    3.61
   2  -5   1   55.96    3.52
   2  -5   1   45.06    3.35
   2  -5   1   45.55    3.26
   2  -5   1   47.87    3.47
  -3   5  -1   11.07    1.41
  -3   5  -1   14.03    1.61
  -3   5  -1   10.55    1.27
  -3   5  -1   13.87    2.12
  -3   5  -1   14.18    1.54
  -3   5  -1   11.55    1.39
  -3   5  -1    9.65    1.24
  -3   5  -1    9.69    1.52
   3  -5   1    9.69    1.47
   3  -5   1   10.19    1.56
   3  -5   1   12.37    1.78
   3  -5   1   12.38    1.71
   3  -5   1    9.24    1.66
  -4   5  -1    1.47    0.95
  -4   5  -1    2.38    1.06
  -4   5  -1    0.77    0.83
   4  -5   1    2.11    1.40
   5  -5   1   -0.22    1.71
  -5  -4   1    9.96    1.54
  -5  -4   1    7.28    1.33
  -4  -4   1    6.62    1.08
  -4  -4   1    6.78    1.08
  -4  -4   1    8.18    1.11
  -4  -4   1    8.80    1.66
  -3  -4   1   -0.20    0.64
  -3  -4   1    1.32    0.77
  -3  -4   1    0.13    0.62
  -3  -4   1    0.16    0.51
  -3  -4   1    0.33    0.37
  -3  -4   1   -0.50    0.56
  -3  -4   1    0.39    0.39
  -3  -4   1    0.66    0.34
  -3  -4   1    0.32    0.34
   2   4  -1  120.75    7.82
  -2  -4   1  130.38    7.69
  -2  -4   1  107.47    7.46
  -2  -4   1  131.16    7.70
  -2  -4   1  115.48    7.62
  -2  -4   1  128.18    7.37
  -2  -4   1  123.72    7.75
  -2  -4   1  109.00    7.74
  -2  -4   1  114.89    7.41
  -2  -4   1  120.41    7.33
  -2  -4   1  124.76    7.41
  -2  -4   1  111.10    7.33
  -2  -4   1  114.05    7.75
  -2  -4   1  128.83    7.42
  -2  -4   1  113.65    7.44
  -2  -4   1  125.83    7.83
  -1  -4   1   71.16    4.11
  -1  -4   1   69.42    4.11
  -1  -4   1   64.50    4.27
  -1  -4   1   66.82    4.47
  -1  -4   1   63.60    4.36
  -1  -4   1   63.89    4.37
  -1  -4   1   68.78    4.41
   0   4  -1  730.90   46.01
   0   4  -1  786.58   46.06
   0   4  -1  712.27   46.11
   0   4  -1  658.61   46.00
   0   4  -1  802.24   46.03
   0   4  -1  825.90   46.00
   0   4  -1  798.46   46.03
   0  -4   1  784.50   45.98
   0  -4   1  776.13   46.06
   0  -4   1  697.11   45.97
   0  -4   1  804.20   46.04
   0  -4   1  770.17   46.06
   0  -4   1  739.88   45.96
   0  -4   1  722.13   46.02
   0  -4   1  688.39   45.94
   0  -4   1  820.62   45.98
   0  -4   1  722.43   46.01
   0  -4   1  735.12   46.04
   0  -4   1  819.43   46.14
   0  -4   1  761.82   46.00
   0  -4   1  790.72   46.10
   0  -4   1  775.91   46.03
  -1   4  -1  911.46   57.03
  -1   4  -1  970.98   57.22
  -1   4  -1  877.71   57.08
  -1   4  -1  969.85   57.31
  -1   4  -1  963.18   57.29
  -1   4  -1  938.30   57.23
  -1   4  -1  927.78   57.26
  -1   4  -1  928.56   57.26
  -1   4  -1  904.11   57.07
  -1   4  -1  976.44   57.19
  -1   4  -1  962.06   57.26
  -1   4  -1  979.05   57.23
   1  -4   1  981.73   57.37
   1  -4   1  951.29   57.21
   1  -4   1  944.50   57.25
   1  -4   1 1000.00   57.19
   1  -4   1  911.99   57.27
   1  -4   1  916.03   57.32
   1  -4   1  962.93   57.29
   1  -4   1  918.32   57.32
   1  -4   1  963.46   57.21
   1  -4   1  981.11   57.28
   1  -4   1  967.16   57.19
   1  -4   1  865.35   57.29
   1  -4   1  997.35   57.26
   1  -4   1  862.13   57.17
  -2   4  -1    3.25    0.74
  -2   4  -1    3.22    0.73
  -2   4  -1    3.09    0.72
  -2   4  -1    2.48    0.66
  -2   4  -1    2.97    0.52
  -2   4  -1    2.45    0.64
  -2   4  -1    3.23    0.63
  -2   4  -1    3.87    0.80
  -2   4  -1    4.12    0.75
  -2   4  -1    3.09    0.67
  -2   4  -1    3.64    0.61
  -2   4  -1    2.90    0.57
  -2   4  -1    2.33    0.53
   2  -4   1    3.09    0.60
   2  -4   1    3.26    0.82
   2  -4   1    3.43    0.77
   2  -4   1    3.14    0.72
   2  -4   1    1.41    0.55
   2  -4   1    2.73    0.69
   2  -4   1    2.38    0.75
   2  -4   1    2.52    0.79
   2  -4   1    2.63    0.50
  -3   4  -1    3.64    0.92
  -3   4  -1    4.41    0.98
  -3   4  -1    4.35    1.05
  -3   4  -1    5.80    0.88
  -3   4  -1    5.84    1.11
  -3   4  -1    4.20    0.78
  -3   4  -1    4.73    0.90
  -3   4  -1    4.40    0.87
  -3   4  -1    6.23    1.16
  -3   4  -1    4.83    0.99
  -3   4  -1    6.18    1.12
  -3   4  -1    5.30    0.96
  -3   4  -1    4.49    0.95
  -3   4  -1    5.59    0.98
   3  -4   1    4.18    1.13
   3  -4   1    3.52    1.01
   3  -4   1    4.29    1.14
   3  -4   1    4.73    1.12
   3  -4   1    7.04    1.18
  -4   4  -1    2.65    1.11
  -4   4  -1    2.21    0.88
  -4   4  -1    1.86    0.83
  -4   4  -1    2.97    1.05
  -4   4  -1    3.13    1.23
  -4   4  -1    1.36    0.93
   4  -4   1    3.43    1.45
  -6  -3   1    0.48    0.99
  -5  -3   1    1.89    1.00
  -5  -3   1    2.49    0.95
  -4  -3   1    9.92    1.23
  -4  -3   1   10.12    1.24
  -4  -3   1    7.92    1.20
  -4  -3   1    6.49    1.55
  -4  -3   1    8.00    1.22
  -3  -3   1   17.07    1.74
  -3  -3   1   19.99    1.54
  -3  -3   1   17.43    1.81
  -3  -3   1   17.93    1.78
  -3  -3   1   18.36    1.88
  -3  -3   1   18.30    1.44
  -3  -3   1   23.22    1.63
  -3  -3   1   21.07    1.66
  -3  -3   1   19.19    1.93
  -3  -3   1   18.30    1.62
   2   3  -1    6.09    0.89
  -2  -3   1    6.65    0.63
  -2  -3   1    8.16    0.75
  -2  -3   1    7.72    0.90
  -2  -3   1    7.97    0.73
  -2  -3   1    7.83    0.71
  -2  -3   1    6.36    0.63
  -2  -3   1    6.05    0.63
  -2  -3   1    6.90    1.00
  -2  -3   1    6.83    0.95
  -2  -3   1    6.68    0.96
  -2  -3   1    6.66    0.89
  -2  -3   1    8.91    0.92
  -2  -3   1    8.35    0.67
  -2  -3   1    6.12    0.67
  -2  -3   1    7.54    0.77
   1   3  -1   76.69    4.68
  -1  -3   1   76.21    4.69
  -1  -3   1   81.66    4.96
  -1  -3   1   79.94    4.71
  -1  -3   1   82.77    4.72
  -1  -3   1   74.69    4.92
  -1  -3   1   76.38    4.96
  -1  -3   1   70.27    4.71
  -1  -3   1   75.77    4.70
  -1  -3   1   76.77    4.84
  -1  -3   1   77.54    4.92
   0   3  -1   42.55    2.50
   0   3  -1   37.71    2.44
   0   3  -1   39.80    2.45
   0   3  -1   41.13    2.46
   0   3  -1   34.48    2.42
   0   3  -1   38.99    2.46
   0   3  -1   39.82    2.48
   0   3  -1   40.29    2.48
   0  -3   1   39.21    2.44
   0  -3   1   37.80    2.43
   0  -3   1   36.18    2.46
   0  -3   1   35.80    2.41
   0  -3   1   35.86    2.46
   0  -3   1   43.52    2.50
   0  -3   1   39.96    2.49
   0  -3   1   38.24    2.52
   0  -3   1   38.97    2.47
   0  -3   1   38.27    2.47
   0  -3   1   41.60    2.45
   0  -3   1   39.57    2.53
   0  -3   1   38.88    2.48
  -1   3  -1  868.63   52.26
  -1   3  -1  893.74   52.38
  -1   3  -1  811.82   52.32
  -1   3  -1  862.61   52.45
  -1   3  -1  898.98   52.44
  -1   3  -1  893.58   52.34
  -1   3  -1  922.55   52.42
  -1   3  -1  833.31   52.29
  -1   3  -1  831.76   52.39
  -1   3  -1  889.26   52.39
  -1   3  -1  882.20   52.42
  -1   3  -1  904.61   52.44
  -1   3  -1  798.22   52.38
  -1   3  -1  873.31   52.39
   1  -3   1  870.17   52.43
   1  -3   1  905.26   52.41
   1  -3   1  870.82   52.32
   1  -3   1  817.89   52.33
   1  -3   1  801.25   52.45
   1  -3   1  855.92   52.43
   1  -3   1  868.26   52.35
   1  -3   1  863.77   52.47
   1  -3   1  833.08   52.44
   1  -3   1  851.49   52.41
   1  -3   1  886.56   52.41
   1  -3   1  845.17   52.37
   1  -3   1  882.01   52.49
  -2   3  -1    3.19    0.63
  -2   3  -1    3.24    0.62
  -2   3  -1    3.37    0.56
  -2   3  -1    2.52    0.68
  -2   3  -1    3.13    0.64
  -2   3  -1    3.25    0.72
  -2   3  -1    2.57    0.52
  -2   3  -1    4.07    0.66
  -2   3  -1    2.77    0.54
  -2   3  -1    2.93    0.61
  -2   3  -1    3.40    0.59
  -2   3  -1    3.42    0.81
  -2   3  -1    2.84    0.64
  -2   3  -1    4.45    0.74
   2  -3   1    4.14    0.75
   2  -3   1    3.30    0.50
   2  -3   1    1.74    0.55
   2  -3   1    3.99    0.60
   2  -3   1    4.22    0.82
   2  -3   1    2.45    0.75
   2  -3   1    3.25    0.71
   2  -3   1    3.49    0.82
   2  -3   1    5.04    0.81
  -3   3  -1   29.50    2.32
  -3   3  -1   27.04    2.27
  -3   3  -1   30.60    2.31
  -3   3  -1   23.29    2.43
  -3   3  -1   27.96    2.38
  -3   3  -1   31.00    2.43
  -3   3  -1   30.47    2.42
  -3   3  -1   30.42    2.48
  -3   3  -1   31.29    2.63
  -3   3  -1   31.44    2.36
  -3   3  -1   26.82    2.48
  -3   3  -1   26.73    2.43
  -3   3  -1   32.45    2.55
   3  -3   1   27.38    2.38
   3  -3   1   32.60    2.75
   3  -3   1   30.16    2.69
   3  -3   1   31.13    2.78
   3  -3   1   27.82    2.42
  -4   3  -1    5.30    1.21
  -4   3  -1    3.98    1.19
  -4   3  -1    4.46    1.09
  -4   3  -1    4.07    1.10
  -4   3  -1    6.62    1.16
  -4   3  -1    4.32    1.15
  -4   3  -1    6.17    1.23
  -4   3  -1    5.92    1.40
   4  -3   1    4.48    1.69
  -5   3  -1   28.07    3.23
  -6  -2   1    1.68    0.92
  -5  -2   1   10.19    1.60
  -5  -2   1    8.00    1.46
  -4  -2   1    0.29    0.61
  -4  -2   1    1.55    0.72
  -4  -2   1    0.65    0.61
  -4  -2   1    0.76    0.87
  -4  -2   1    0.66    1.00
  -4  -2   1   -0.73    0.61
  -4  -2   1    1.52    0.72
  -3  -2   1   39.88    2.84
  -3  -2   1   38.79    2.67
  -3  -2   1   39.13    3.14
  -3  -2   1   30.17    2.96
  -3  -2   1   36.77    2.71
  -3  -2   1   41.89    2.75
  -3  -2   1   38.11    3.00
  -3  -2   1   39.50    2.97
  -3  -2   1   36.82    2.80
  -3  -2   1   43.92    2.80
  -3  -2   1   38.61    2.98
   2   2  -1   50.79    3.58
   2   2  -1   49.53    3.26
   2   2  -1   46.42    3.55
  -2  -2   1   51.98    3.32
  -2  -2   1   46.29    3.54
  -2  -2   1   48.77    3.25
  -2  -2   1   42.87    3.25
  -2  -2   1   55.27    3.58
  -2  -2   1   50.98    3.32
  -2  -2   1   49.31    3.54
  -2  -2   1   48.54    3.22
  -2  -2   1   49.30    3.49
  -2  -2   1   55.27    3.23
  -2  -2   1   47.11    3.44
  -2  -2   1   51.61    3.57
  -2  -2   1   53.43    3.28
  -2  -2   1   54.65    3.29
  -2  -2   1   51.41    3.47
  -2  -2   1   54.27    3.36
   1   2  -1   28.52    1.71
   1   2  -1   26.54    1.73
   1   2  -1   28.79    1.95
   1   2  -1   25.92    1.73
   1   2  -1   31.23    1.94
  -1  -2   1   28.54    1.91
  -1  -2   1   27.47    1.67
  -1  -2   1   30.54    1.91
  -1  -2   1   26.44    1.74
  -1  -2   1   26.36    1.86
  -1  -2   1   28.35    1.95
  -1  -2   1   26.40    1.67
  -1  -2   1   28.81    1.73
  -1  -2   1   25.76    1.80
  -1  -2   1   25.59    1.75
  -1  -2   1   27.39    1.74
  -1  -2   1   26.02    1.73
  -1  -2   1   25.09    1.90
   0   2  -1   24.90    1.60
   0   2  -1   23.56    1.54
   0   2  -1   24.10    1.58
   0   2  -1   26.59    1.58
   0   2  -1   26.63    1.58
   0   2  -1   22.78    1.61
   0   2  -1   25.94    1.60
   0   2  -1   23.51    1.61
   0   2  -1   24.31    1.58
   0  -2   1   27.73    1.58
   0  -2   1   24.98    1.54
   0  -2   1   21.90    1.61
   0  -2   1   25.46    1.58
   0  -2   1   25.23    1.62
   0  -2   1   26.26    1.60
   0  -2   1   23.65    1.55
   0  -2   1   26.11    1.58
   0  -2   1   25.73    1.62
   0  -2   1   23.98    1.59
   0  -2   1   21.51    1.57
   0  -2   1   23.79    1.56
   0  -2   1   25.58    1.58
   0  -2   1   24.45    1.57
  -1   2  -1  142.81    8.59
  -1   2  -1  142.66    8.63
  -1   2  -1  143.08    8.62
  -1   2  -1  139.42    8.62
  -1   2  -1  136.04    8.61
  -1   2  -1  132.36    8.59
  -1   2  -1  135.16    8.56
  -1   2  -1  126.72    8.59
  -1   2  -1  147.25    8.64
  -1   2  -1  139.02    8.59
  -1   2  -1  138.02    8.52
  -1   2  -1  138.34    8.55
  -1   2  -1  154.24    8.67
  -1   2  -1  146.31    8.70
  -1   2  -1  130.44    8.55
   1  -2   1  140.66    8.70
   1  -2   1  134.43    8.64
   1  -2   1  139.69    8.53
   1  -2   1  139.38    8.69
   1  -2   1  139.57    8.63
   1  -2   1  125.93    8.66
   1  -2   1  129.40    8.55
   1  -2   1  138.03    8.64
   1  -2   1  138.55    8.64
   1  -2   1  144.00    8.57
   1  -2   1  134.56    8.60
   1  -2   1  155.52    8.63
  -2   2  -1    4.53    0.67
  -2   2  -1    4.08    0.72
  -2   2  -1    4.45    0.78
  -2   2  -1    2.67    0.61
  -2   2  -1    4.54    0.66
  -2   2  -1    5.23    0.77
  -2   2  -1    4.42    0.66
  -2   2  -1    4.78    0.73
  -2   2  -1    3.20    0.58
  -2   2  -1    5.55    0.77
  -2   2  -1    6.17    0.78
  -2   2  -1    5.18    0.70
  -2   2  -1    4.24    0.77
  -2   2  -1    5.57    0.95
  -2   2  -1    3.53    0.63
   2  -2   1    3.72    0.70
   2  -2   1    3.17    0.69
   2  -2   1    4.38    0.55
   2  -2   1    3.68    0.76
   2  -2   1    3.95    0.57
   2  -2   1    4.85    0.91
   2  -2   1    4.88    0.76
   2  -2   1    4.59    0.91
   2  -2   1    5.48    0.91
  -3   2  -1    8.10    1.26
  -3   2  -1    9.98    1.18
  -3   2  -1    8.90    1.42
  -3   2  -1    8.08    1.10
  -3   2  -1    7.98    1.07
  -3   2  -1    8.91    1.12
  -3   2  -1    8.66    1.26
  -3   2  -1    7.74    1.25
  -3   2  -1    9.19    1.17
  -3   2  -1    8.12    1.25
  -3   2  -1    8.89    1.20
  -3   2  -1    8.62    1.27
  -3   2  -1   12.08    1.20
   3  -2   1   10.55    1.23
   3  -2   1    9.86    1.36
   3  -2   1   10.01    1.54
   3  -2   1    8.82    1.25
   3  -2   1    8.59    1.54
  -4   2  -1   23.75    2.07
  -4   2  -1   19.75    2.00
  -4   2  -1   21.37    2.15
  -4   2  -1   18.61    1.95
  -4   2  -1   22.73    2.30
  -4   2  -1   18.16    2.14
  -4   2  -1   20.03    2.27
  -4   2  -1   18.02    2.56
   4  -2   1   20.84    2.52
  -5   2  -1    8.97    1.97
  -5   2  -1    6.44    1.29
  -6  -1   1    4.35    1.18
  -5  -1   1    2.83    1.05
  -5  -1   1    3.53    1.11
  -4  -1   1    7.14    1.18
  -4  -1   1    6.98    1.47
  -4  -1   1    6.33    1.29
  -4  -1   1    7.96    1.24
  -4  -1   1    7.68    1.25
  -4  -1   1    6.53    1.14
  -4  -1   1    7.66    1.52
  -4  -1   1    5.69    1.31
  -4  -1   1    5.70    1.26
   3   1  -1   12.52    1.61
  -3  -1   1   12.70    1.45
  -3  -1   1   10.46    1.30
  -3  -1   1   11.43    1.18
  -3  -1   1   11.79    1.25
  -3  -1   1    9.99    1.13
  -3  -1   1   13.73    1.24
  -3  -1   1    9.22    1.30
  -3  -1   1   12.56    1.18
  -3  -1   1   11.97    1.27
  -3  -1   1   10.73    1.44
  -3  -1   1   11.10    1.53
   2   1  -1   47.38    3.29
   2   1  -1   41.77    2.94
   2   1  -1   45.47    3.24
   2   1  -1   44.19    2.97
  -2  -1   1   47.58    3.15
  -2  -1   1   43.91    3.16
  -2  -1   1   42.88    3.22
  -2  -1   1   44.40    2.90
  -2  -1   1   47.56    2.99
  -2  -1   1   43.83    3.21
  -2  -1   1   47.43    3.03
  -2  -1   1   39.50    2.96
  -2  -1   1   46.48    3.15
  -2  -1   1   39.65    2.97
  -2  -1   1   44.60    3.04
  -2  -1   1   49.65    2.96
  -2  -1   1   46.73    3.26
  -2  -1   1   43.74    3.16
  -2  -1   1   48.09    2.98
   1   1  -1  262.35   15.52
   1   1  -1  255.55   15.53
   1   1  -1  252.76   15.61
   1   1  -1  254.76   15.67
   1   1  -1  267.52   15.66
   1   1  -1  239.94   15.59
   1   1  -1  260.75   15.52
   1   1  -1  249.16   15.65
   1   1  -1  251.70   15.54
  -1  -1   1  261.72   15.54
  -1  -1   1  254.85   15.63
  -1  -1   1  243.97   15.52
  -1  -1   1  250.03   15.64
  -1  -1   1  275.73   15.69
  -1  -1   1  233.90   15.53
  -1  -1   1  261.92   15.52
  -1  -1   1  234.19   15.61
  -1  -1   1  259.64   15.54
  -1  -1   1  263.95   15.63
  -1  -1   1  257.57   15.55
  -1  -1   1  238.87   15.49
  -1  -1   1  274.23   15.67
  -1  -1   1  264.55   15.51
   0   1  -1  154.55    8.78
   0   1  -1  150.86    8.82
   0   1  -1  148.92    8.82
   0   1  -1  143.63    8.80
   0   1  -1  138.28    8.81
   0   1  -1  144.43    8.84
   0   1  -1  134.81    8.81
   0   1  -1  137.86    8.82
   0   1  -1  159.60    8.86
   0   1  -1  156.81    8.82
   0   1  -1  140.91    8.81
   0  -1   1  146.37    8.81
   0  -1   1  135.80    8.79
   0  -1   1  161.01    8.82
   0  -1   1  144.66    8.80
   0  -1   1  145.45    8.82
   0  -1   1  130.44    8.78
   0  -1   1  144.77    8.82
   0  -1   1  160.67    8.82
   0  -1   1  128.83    8.83
   0  -1   1  144.68    8.83
   0  -1   1  143.82    8.81
   0  -1   1  142.50    8.82
   0  -1   1  132.90    8.81
   0  -1   1  150.44    8.81
  -1   1  -1  636.66   36.78
  -1   1  -1  621.56   36.68
  -1   1  -1  609.82   36.70
  -1   1  -1  615.59   36.68
  -1   1  -1  603.94   36.64
  -1   1  -1  596.22   36.65
  -1   1  -1  642.33   36.73
  -1   1  -1  630.06   36.68
  -1   1  -1  604.31   36.64
  -1   1  -1  598.56   36.63
  -1   1  -1  582.50   36.68
  -1   1  -1  614.13   36.68
  -1   1  -1  584.16   36.66
  -1   1  -1  628.64   36.62
   1  -1   1  618.79   36.69
   1  -1   1  608.78   36.63
   1  -1   1  582.57   36.67
   1  -1   1  564.91   36.66
   1  -1   1  599.26   36.73
   1  -1   1  587.04   36.76
   1  -1   1  560.51   36.54
   1  -1   1  597.06   36.70
   1  -1   1  611.33   36.68
   1  -1   1  589.34   36.69
   1  -1   1  606.02   36.66
   1  -1   1  625.68   36.78
   1  -1   1  597.93   36.61
  -2   1  -1    0.82    0.51
  -2   1  -1    1.33    0.48
  -2   1  -1    1.37    0.45
  -2   1  -1    1.48    0.45
  -2   1  -1    1.70    0.44
  -2   1  -1    1.48    0.44
  -2   1  -1    1.15    0.39
  -2   1  -1    1.37    0.48
  -2   1  -1    2.07    0.56
  -2   1  -1    1.51    0.53
  -2   1  -1    1.37    0.49
  -2   1  -1    1.11    0.37
  -2   1  -1    0.63    0.40
  -2   1  -1    0.96    0.36
  -2   1  -1    1.38    0.50
   2  -1   1    1.57    0.35
   2  -1   1    1.70    0.65
   2  -1   1    1.37    0.63
   2  -1   1    1.84    0.51
   2  -1   1    0.92    0.47
   2  -1   1    2.43    0.65
   2  -1   1    0.59    0.38
   2  -1   1    1.71    0.32
  -3   1  -1   11.52    1.25
  -3   1  -1    8.47    1.13
  -3   1  -1    7.42    1.32
  -3   1  -1   11.40    1.27
  -3   1  -1    9.86    1.08
  -3   1  -1    8.84    1.09
  -3   1  -1    9.56    1.12
  -3   1  -1    9.81    1.34
  -3   1  -1    9.12    1.15
  -3   1  -1   10.26    1.28
  -3   1  -1    8.34    1.08
  -3   1  -1    8.59    1.17
  -3   1  -1    9.51    1.16
   3  -1   1    6.10    1.31
  -4   1  -1    7.68    1.44
  -4   1  -1    5.25    1.07
  -4   1  -1    6.07    1.11
  -4   1  -1    7.49    1.33
  -4   1  -1    4.33    1.03
  -4   1  -1    7.15    1.32
   4  -1   1    7.90    1.77
  -5   1  -1    7.71    1.42
  -5   1  -1    4.21    1.31
  -5   1  -1    5.93    1.72
  -6   0   1    2.96    1.30
  -5   0   1   10.92    1.72
  -5   0   1    9.77    1.61
   4   0  -1   40.17    3.63
  -4   0   1   33.87    3.72
  -4   0   1   35.98    3.07
  -4   0   1   33.53    3.11
  -4   0   1   38.63    2.96
  -4   0   1   33.39    3.15
  -4   0   1   38.83    2.91
  -4   0   1   37.32    3.17
  -4   0   1   37.65    3.09
  -4   0   1   29.93    2.82
   3   0  -1   21.22    2.23
  -3   0   1   21.38    1.87
  -3   0   1   24.53    1.87
  -3   0   1   21.87    2.09
  -3   0   1   25.37    2.02
  -3   0   1   19.29    1.88
  -3   0   1   24.20    1.84
  -3   0   1   24.44    2.04
  -3   0   1   21.01    2.00
  -3   0   1   22.58    2.08
  -3   0   1   18.59    2.06
  -3   0   1   22.47    1.85
   2   0  -1    0.78    0.54
   2   0  -1    0.61    0.52
   2   0  -1    1.13    0.39
   2   0  -1   -0.08    0.33
   2   0  -1    0.26    0.50
   2   0  -1    0.47    0.34
  -2   0   1    0.72    0.39
  -2   0   1    0.67    0.33
  -2   0   1    0.61    0.38
  -2   0   1    1.16    0.52
  -2   0   1    0.61    0.41
  -2   0   1    0.92    0.43
  -2   0   1    1.31    0.31
  -2   0   1    0.56    0.34
  -2   0   1    1.77    0.57
  -2   0   1    0.28    0.47
  -2   0   1    0.93    0.40
  -2   0   1    0.26    0.38
  -2   0   1    0.90    0.38
  -2   0   1    0.69    0.49
  -2   0   1    0.72    0.53
   1   0  -1    4.64    0.48
   1   0  -1    2.95    0.43
   1   0  -1    3.79    0.54
   1   0  -1    3.89    0.53
   1   0  -1    4.06    0.45
   1   0  -1    3.99    0.46
   1   0  -1    3.89    0.47
   1   0  -1    4.34    0.49
   1   0  -1    4.29    0.57
   1   0  -1    4.11    0.48
   1   0  -1    3.04    0.50
  -1   0   1    3.54    0.44
  -1   0   1    3.57    0.50
  -1   0   1    4.37    0.54
  -1   0   1    4.90    0.30
  -1   0   1    4.48    0.48
  -1   0   1    4.72    0.55
  -1   0   1    3.30    0.53
  -1   0   1    4.21    0.47
  -1   0   1    4.43    0.46
  -1   0   1    4.30    0.48
  -1   0   1    4.89    0.46
  -1   0   1    3.94    0.44
  -1   0   1    3.70    0.49
  -1   0   1    3.95    0.56
  -1   0   1    3.61    0.55
   0   0  -1  188.41   11.75
   0   0  -1  177.76   11.76
   0   0  -1  215.45   11.81
   0   0  -1  189.36   11.75
   0   0   1  198.41   11.75
   0   0   1  210.29   11.76
   0   0   1  177.60   11.75
   0   0   1  201.60   11.76
   0   0   1  184.84   11.75
  -1   0  -1  494.67   31.29
  -1   0  -1  520.33   31.32
  -1   0  -1  537.52   31.32
  -1   0  -1  514.50   31.35
  -1   0  -1  528.59   31.39
  -1   0  -1  523.77   31.45
  -1   0  -1  498.94   31.31
  -1   0  -1  520.84   31.28
  -1   0  -1  521.55   31.31
  -1   0  -1  511.67   31.29
  -1   0  -1  483.99   31.31
  -1   0  -1  527.19   31.27
  -1   0  -1  487.90   31.29
  -1   0  -1  513.75   31.33
  -1   0  -1  549.89   31.35
   1   0   1  513.49   31.33
   1   0   1  505.17   31.31
   1   0   1  531.34   31.45
   1   0   1  508.43   31.39
   1   0   1  496.84   31.42
   1   0   1  515.54   31.28
   1   0   1  543.31   31.32
   1   0   1  503.14   31.31
   1   0   1  538.07   31.32
   1   0   1  507.98   31.33
  -2   0  -1   31.12    2.32
  -2   0  -1   33.38    2.23
  -2   0  -1   31.66    2.26
  -2   0  -1   28.58    2.24
  -2   0  -1   33.05    2.29
  -2   0  -1   31.02    2.48
  -2   0  -1   28.14    2.28
  -2   0  -1   32.58    2.30
  -2   0  -1   33.03    2.45
  -2   0  -1   34.19    2.22
  -2   0  -1   35.07    2.36
  -2   0  -1   30.95    2.21
  -2   0  -1   32.05    2.33
  -2   0  -1   32.41    2.27
  -2   0  -1   31.46    2.30
   2   0   1   32.70    2.13
   2   0   1   33.42    2.50
   2   0   1   28.93    2.25
   2   0   1   29.96    2.23
   2   0   1   30.29    2.35
   2   0   1   36.84    2.31
   2   0   1   31.67    2.55
  -3   0  -1   20.34    1.70
  -3   0  -1   15.29    1.63
  -3   0  -1   18.67    1.88
  -3   0  -1   15.10    1.48
  -3   0  -1   17.78    1.60
  -3   0  -1   18.61    1.76
  -3   0  -1   19.68    1.56
  -3   0  -1   14.26    1.52
  -3   0  -1   17.70    1.67
  -3   0  -1   18.93    1.89
  -3   0  -1   16.91    1.49
  -3   0  -1   14.81    1.55
  -3   0  -1   16.11    1.66
   3   0   1   19.17    2.04
  -4   0  -1   13.33    1.57
  -4   0  -1   17.55    2.00
  -4   0  -1   14.73    1.63
  -4   0  -1   16.96    1.87
  -4   0  -1   15.09    1.88
  -4   0  -1   15.82    1.68
  -5   0  -1    1.85    1.12
  -5   0  -1    2.65    1.44
  -5   0  -1    3.02    1.06
  -5   1   1    1.58    0.96
  -5   1   1    0.41    0.91
   4  -1  -1    8.72    1.87
  -4   1   1    6.74    1.23
  -4   1   1    8.86    1.32
  -4   1   1    5.76    1.29
  -4   1   1    8.75    1.53
  -4   1   1    6.97    1.50
  -4   1   1    6.06    1.29
  -4   1   1    6.97    1.38
  -4   1   1    7.77    1.21
  -4   1   1    5.28    1.30
  -4   1   1    7.19    1.48
   3  -1  -1   12.62    1.64
   3  -1  -1   12.55    1.45
  -3   1   1    8.59    1.36
  -3   1   1   10.67    1.28
  -3   1   1    9.71    1.36
  -3   1   1   11.95    1.38
  -3   1   1   12.60    1.31
  -3   1   1   10.52    1.20
  -3   1   1   12.23    1.46
  -3   1   1   14.03    1.30
  -3   1   1   12.74    1.27
  -3   1   1   11.42    1.52
  -3   1   1   14.29    1.40
   2  -1  -1   45.94    3.32
   2  -1  -1   43.38    3.26
   2  -1  -1   49.11    3.27
   2  -1  -1   44.52    3.14
   2  -1  -1   45.20    3.12
   2  -1  -1   43.74    3.34
  -2   1   1   43.50    3.14
  -2   1   1   46.83    3.11
  -2   1   1   44.29    3.16
  -2   1   1   48.73    3.22
  -2   1   1   47.00    3.17
  -2   1   1   46.04    3.23
  -2   1   1   46.23    3.29
  -2   1   1   50.21    3.13
  -2   1   1   47.28    3.33
  -2   1   1   46.61    3.25
  -2   1   1   44.87    2.99
  -2   1   1   44.71    3.18
  -2   1   1   46.87    3.34
  -2   1   1   48.77    3.26
  -2   1   1   45.59    3.12
   1  -1  -1  250.08   15.63
   1  -1  -1  241.92   15.61
   1  -1  -1  251.27   15.68
   1  -1  -1  257.01   15.62
   1  -1  -1  241.75   15.60
   1  -1  -1  238.09   15.59
   1  -1  -1  259.36   15.65
   1  -1  -1  268.72   15.47
   1  -1  -1  266.52   15.59
   1  -1  -1  257.93   15.60
   1  -1  -1  260.56   15.68
   1  -1  -1  246.79   15.59
  -1   1   1  253.15   15.62
  -1   1   1  254.01   15.58
  -1   1   1  245.77   15.60
  -1   1   1  257.05   15.61
  -1   1   1  249.91   15.55
  -1   1   1  259.54   15.61
  -1   1   1  254.01   15.58
  -1   1   1  252.06   15.63
  -1   1   1  241.20   15.58
  -1   1   1  271.81   15.69
  -1   1   1  256.06   15.60
  -1   1   1  259.79   15.65
  -1   1   1  268.73   15.64
  -1   1   1  267.10   15.67
   0  -1  -1  148.30    8.90
   0  -1  -1  156.93    8.91
   0  -1  -1  147.03    8.91
   0  -1  -1  146.74    8.93
   0  -1  -1  130.85    8.92
   0  -1  -1  136.90    8.91
   0  -1  -1  138.49    8.92
   0  -1  -1  144.16    8.91
   0  -1  -1  157.42    8.92
   0  -1  -1  138.51    8.92
   0  -1  -1  163.01    8.99
   0  -1  -1  145.02    8.88
   0  -1  -1  140.60    8.90
   0  -1  -1  138.83    8.89
   0  -1  -1  168.92    9.00
   0  -1  -1  151.40    8.88
   0  -1  -1  148.94    8.92
   0   1   1  143.02    8.93
   0   1   1  132.09    8.89
   0   1   1  145.42    8.91
   0   1   1  145.86    8.93
   0   1   1  152.61    8.90
   0   1   1  140.54    8.91
   0   1   1  143.70    8.89
   0   1   1  152.93    8.91
   0   1   1  152.47    8.88
   0   1   1  141.80    8.88
   0   1   1  134.58    8.93
   0   1   1  153.37    8.93
   0   1   1  157.61    9.05
  -1  -1  -1  566.21   36.02
  -1  -1  -1  588.90   36.07
  -1  -1  -1  646.76   36.04
  -1  -1  -1  626.17   36.13
  -1  -1  -1  559.66   36.00
  -1  -1  -1  610.47   35.99
  -1  -1  -1  562.11   36.00
  -1  -1  -1  629.05   36.09
  -1  -1  -1  601.82   36.04
  -1  -1  -1  592.29   36.02
  -1  -1  -1  590.67   35.99
  -1  -1  -1  566.20   35.91
  -1  -1  -1  590.65   36.01
  -1  -1  -1  596.57   36.17
  -1  -1  -1  622.94   36.03
  -1  -1  -1  582.99   36.09
   1   1   1  614.16   36.03
   1   1   1  617.95   36.02
   1   1   1  597.90   36.02
   1   1   1  616.25   36.08
   1   1   1  610.40   36.04
   1   1   1  542.67   36.00
   1   1   1  559.49   36.16
   1   1   1  593.07   36.01
   1   1   1  531.49   36.00
   1   1   1  638.55   36.20
  -2  -1  -1    1.44    0.36
  -2  -1  -1    1.29    0.50
  -2  -1  -1    1.79    0.45
  -2  -1  -1    1.01    0.42
  -2  -1  -1    2.41    0.50
  -2  -1  -1    1.12    0.36
  -2  -1  -1    0.93    0.45
  -2  -1  -1    1.74    0.41
  -2  -1  -1    1.97    0.61
  -2  -1  -1    1.89    0.38
  -2  -1  -1    0.76    0.38
  -2  -1  -1    1.67    0.39
  -2  -1  -1    1.73    0.55
  -2  -1  -1    1.13    0.41
  -2  -1  -1    0.75    0.42
  -2  -1  -1    1.97    0.46
   2   1   1    2.03    0.69
   2   1   1    1.52    0.65
   2   1   1    0.88    0.55
   2   1   1    1.97    0.52
   2   1   1    1.97    0.43
   2   1   1    1.85    0.45
   2   1   1    1.74    0.39
  -3  -1  -1    8.46    0.99
  -3  -1  -1    9.04    1.02
  -3  -1  -1    6.55    1.16
  -3  -1  -1    9.40    1.26
  -3  -1  -1   10.21    1.10
  -3  -1  -1    9.59    1.16
  -3  -1  -1    7.87    1.21
  -3  -1  -1   10.73    1.23
  -3  -1  -1    9.99    1.14
  -3  -1  -1    8.66    1.09
  -3  -1  -1   10.84    1.24
  -3  -1  -1    9.96    1.07
   3   1   1   10.36    1.68
  -4  -1  -1    4.58    0.96
  -4  -1  -1    5.50    1.05
  -4  -1  -1    6.68    1.10
  -4  -1  -1    7.40    1.67
  -4  -1  -1    5.13    1.13
  -4  -1  -1    7.13    1.37
  -5  -1  -1    5.14    1.73
  -5  -1  -1    4.07    1.21
  -5  -1  -1    3.97    1.12
  -6  -1  -1   -0.99    1.72
  -5   2   1    8.92    1.94
  -5   2   1    7.24    1.51
  -5   2   1    6.70    1.31
   4  -2  -1    0.85    1.15
  -4   2   1    1.15    0.82
  -4   2   1    1.50    0.87
  -4   2   1    0.82    0.90
  -4   2   1    2.99    1.12
  -4   2   1    0.57    0.79
  -4   2   1    0.54    0.88
  -4   2   1    1.99    0.80
  -4   2   1    0.41    0.66
  -4   2   1    0.22    0.69
   3  -2  -1   39.03    3.05
   3  -2  -1   39.28    3.33
   3  -2  -1   41.33    3.26
   3  -2  -1   49.32    3.45
  -3   2   1   40.64    3.01
  -3   2   1   35.42    3.02
  -3   2   1   44.62    3.22
  -3   2   1   38.81    3.14
  -3   2   1   37.42    3.14
  -3   2   1   37.90    3.19
  -3   2   1   42.36    3.25
  -3   2   1   45.23    3.02
  -3   2   1   42.72    3.08
  -3   2   1   41.81    3.32
  -3   2   1   38.74    3.00
   2  -2  -1   51.33    3.57
   2  -2  -1   52.06    3.46
   2  -2  -1   52.45    3.62
   2  -2  -1   47.32    3.62
   2  -2  -1   54.41    3.45
   2  -2  -1   52.68    3.46
   2  -2  -1   48.09    3.53
  -2   2   1   45.69    3.37
  -2   2   1   49.11    3.43
  -2   2   1   44.48    3.41
  -2   2   1   52.79    3.52
  -2   2   1   46.85    3.39
  -2   2   1   51.73    3.60
  -2   2   1   49.66    3.50
  -2   2   1   50.38    3.52
  -2   2   1   54.97    3.50
  -2   2   1   52.31    3.56
  -2   2   1   50.02    3.44
  -2   2   1   51.90    3.40
  -2   2   1   48.84    3.28
  -2   2   1   54.41    3.53
  -2   2   1   49.70    3.58
   1  -2  -1   26.61    1.82
   1  -2  -1   25.94    1.84
   1  -2  -1   24.53    1.83
   1  -2  -1   24.59    1.76
   1  -2  -1   26.34    1.87
   1  -2  -1   26.83    1.82
   1  -2  -1   24.16    1.88
   1  -2  -1   27.46    1.81
   1  -2  -1   28.05    1.88
   1  -2  -1   27.32    1.68
   1  -2  -1   28.55    1.76
   1  -2  -1   27.24    1.85
   1  -2  -1   27.37    1.89
   1  -2  -1   25.77    1.91
  -1   2   1   25.66    1.82
  -1   2   1   27.01    1.78
  -1   2   1   24.28    1.87
  -1   2   1   23.95    1.79
  -1   2   1   25.74    1.82
  -1   2   1   26.06    1.86
  -1   2   1   28.17    1.90
  -1   2   1   26.23    1.85
  -1   2   1   25.32    1.84
  -1   2   1   26.75    1.84
  -1   2   1   23.22    1.84
  -1   2   1   27.23    1.80
  -1   2   1   22.43    1.80
  -1   2   1   27.06    1.79
  -1   2   1   29.55    1.90
   0  -2  -1   26.89    1.60
   0  -2  -1   26.64    1.59
   0  -2  -1   23.49    1.60
   0  -2  -1   26.37    1.58
   0  -2  -1   26.00    1.61
   0  -2  -1   23.64    1.58
   0  -2  -1   25.70    1.65
   0  -2  -1   26.36    1.61
   0  -2  -1   25.16    1.65
   0  -2  -1   26.11    1.62
   0  -2  -1   21.88    1.63
   0  -2  -1   25.60    1.65
   0  -2  -1   25.21    1.62
   0  -2  -1   26.78    1.74
   0  -2  -1   24.83    1.60
   0  -2  -1   25.07    1.59
   0  -2  -1   22.41    1.59
   0   2   1   27.26    1.65
   0   2   1   27.13    1.75
   0   2   1   26.09    1.58
   0   2   1   26.58    1.62
   0   2   1   24.32    1.60
   0   2   1   23.75    1.59
   0   2   1   23.27    1.59
   0   2   1   26.97    1.61
   0   2   1   23.97    1.61
   0   2   1   22.86    1.59
   0   2   1   22.74    1.66
   0   2   1   22.55    1.64
  -1  -2  -1  147.38    8.83
  -1  -2  -1  142.32    8.73
  -1  -2  -1  132.95    8.71
  -1  -2  -1  136.07    8.81
  -1  -2  -1  138.91    8.91
  -1  -2  -1  152.39    8.73
  -1  -2  -1  125.21    8.67
  -1  -2  -1  149.58    8.88
  -1  -2  -1  144.05    8.68
  -1  -2  -1  142.33    8.71
  -1  -2  -1  143.53    8.85
  -1  -2  -1  150.83    8.76
  -1  -2  -1  136.45    8.73
  -1  -2  -1  140.72    8.70
  -1  -2  -1  144.27    8.74
   1   2   1  141.91    8.72
   1   2   1  143.85    8.87
   1   2   1  134.17    8.70
   1   2   1  151.19    8.95
   1   2   1  147.90    8.71
   1   2   1  148.42    8.76
  -2  -2  -1    3.91    0.62
  -2  -2  -1    5.66    0.84
  -2  -2  -1    4.52    0.52
  -2  -2  -1    5.07    0.81
  -2  -2  -1    3.96    0.73
  -2  -2  -1    3.97    0.61
  -2  -2  -1    4.56    0.62
  -2  -2  -1    4.26    0.56
  -2  -2  -1    4.85    0.57
  -2  -2  -1    4.57    0.66
  -2  -2  -1    4.91    0.62
  -2  -2  -1    4.30    0.67
  -2  -2  -1    3.87    0.72
  -2  -2  -1    3.87    0.62
  -2  -2  -1    4.20    0.59
  -2  -2  -1    6.22    0.66
  -2  -2  -1    4.91    0.64
   2   2   1    3.68    0.79
   2   2   1    4.66    0.60
   2   2   1    3.97    0.62
   2   2   1    5.09    0.75
  -3  -2  -1   11.04    1.07
  -3  -2  -1    9.56    1.00
  -3  -2  -1    9.36    1.26
  -3  -2  -1    9.98    1.04
  -3  -2  -1    7.17    1.06
  -3  -2  -1    7.92    1.09
  -3  -2  -1    9.87    1.12
  -3  -2  -1    8.86    0.95
  -3  -2  -1   12.28    1.30
  -3  -2  -1    6.45    1.04
  -4  -2  -1   20.51    1.90
  -4  -2  -1   20.56    1.90
  -4  -2  -1   20.61    2.17
  -4  -2  -1   19.57    1.97
  -4  -2  -1   20.60    1.90
  -5  -2  -1    6.57    1.93
  -5  -2  -1    4.77    1.17
  -5  -2  -1    6.39    1.37
   5  -3  -1    3.24    1.72
  -5   3   1    4.99    1.21
  -5   3   1    3.34    1.58
  -5   3   1    2.44    1.22
   4  -3  -1    7.77    1.92
  -4   3   1   10.17    1.61
  -4   3   1    9.82    1.54
  -4   3   1    9.21    1.71
  -4   3   1    5.06    1.27
  -4   3   1    8.14    1.68
  -4   3   1   10.99    1.55
  -4   3   1   10.66    1.75
  -4   3   1    9.27    1.45
  -4   3   1    7.63    1.34
   3  -3  -1   19.54    1.86
   3  -3  -1   17.73    1.98
   3  -3  -1   19.54    1.98
   3  -3  -1   16.58    1.81
   3  -3  -1   18.13    2.12
  -3   3   1   21.89    2.13
  -3   3   1   18.98    1.98
  -3   3   1   19.76    1.84
  -3   3   1   19.43    1.77
  -3   3   1   20.90    1.99
  -3   3   1   20.77    1.77
  -3   3   1   24.34    2.03
  -3   3   1   17.99    1.86
  -3   3   1   20.52    1.94
  -3   3   1   18.08    1.87
  -3   3   1   21.20    1.83
   2  -3  -1    7.07    0.95
   2  -3  -1    8.80    1.05
   2  -3  -1    6.40    1.02
   2  -3  -1    7.44    0.59
   2  -3  -1    7.91    0.93
   2  -3  -1    7.34    1.01
   2  -3  -1    7.66    0.94
   2  -3  -1    7.31    0.95
   2  -3  -1    7.40    0.59
  -2   3   1    8.24    0.92
  -2   3   1    9.10    0.92
  -2   3   1    7.35    1.02
  -2   3   1    9.10    1.01
  -2   3   1    7.34    0.99
  -2   3   1    7.67    0.98
  -2   3   1    7.59    1.06
  -2   3   1    5.32    0.98
  -2   3   1    8.12    1.03
  -2   3   1    8.96    0.96
  -2   3   1    7.29    0.88
  -2   3   1    6.69    0.86
   1  -3  -1   78.98    4.88
   1  -3  -1   73.71    4.96
   1  -3  -1   73.37    4.87
   1  -3  -1   78.10    4.93
   1  -3  -1   77.16    4.91
   1  -3  -1   77.29    4.90
   1  -3  -1   79.30    4.99
   1  -3  -1   78.04    4.92
   1  -3  -1   78.38    4.76
   1  -3  -1   78.65    4.87
   1  -3  -1   73.50    4.94
   1  -3  -1   77.53    4.86
   1  -3  -1   71.12    4.81
   1  -3  -1   80.60    4.92
  -1   3   1   76.46    4.86
  -1   3   1   78.73    4.90
  -1   3   1   74.93    4.84
  -1   3   1   68.44    4.88
  -1   3   1   84.45    4.80
  -1   3   1   73.47    4.90
  -1   3   1   78.80    4.94
  -1   3   1   69.46    4.90
  -1   3   1   79.09    4.95
  -1   3   1   83.31    4.92
  -1   3   1   74.08    4.82
  -1   3   1   80.69    4.89
  -1   3   1   64.35    4.81
  -1   3   1   79.30    4.87
   0  -3  -1   38.10    2.47
   0  -3  -1   40.60    2.42
   0  -3  -1   38.94    2.37
   0  -3  -1   40.62    2.47
   0  -3  -1   40.63    2.49
   0  -3  -1   39.25    2.65
   0  -3  -1   39.73    2.54
   0  -3  -1   39.99    2.44
   0  -3  -1   37.54    2.46
   0  -3  -1   38.24    2.51
   0  -3  -1   40.61    2.54
   0  -3  -1   39.68    2.46
   0  -3  -1   42.98    2.55
   0  -3  -1   35.81    2.47
   0  -3  -1   40.36    2.44
   0  -3  -1   37.46    2.51
   0  -3  -1   37.76    2.41
   0   3   1   33.71    2.43
   0   3   1   35.86    2.48
   0   3   1   36.71    2.47
   0   3   1   42.90    2.47
   0   3   1   40.61    2.47
   0   3   1   37.80    2.46
   0   3   1   39.76    2.66
   0   3   1   35.65    2.47
   0   3   1   39.00    2.45
   0   3   1   36.90    2.46
  -1  -3  -1  899.82   51.58
  -1  -3  -1  931.52   51.34
  -1  -3  -1  793.70   51.31
  -1  -3  -1  846.57   51.45
  -1  -3  -1  822.88   51.27
  -1  -3  -1  858.85   51.45
  -1  -3  -1  877.59   51.31
  -1  -3  -1  884.62   51.31
  -1  -3  -1  834.25   51.55
  -1  -3  -1  856.78   51.36
  -1  -3  -1  825.13   51.31
  -1  -3  -1  865.95   51.39
  -1  -3  -1  746.42   51.29
  -1  -3  -1  855.06   51.46
  -1  -3  -1  861.88   51.27
   1   3   1  819.33   51.53
   1   3   1  895.39   51.58
   1   3   1  769.89   51.29
   1   3   1  872.75   51.28
  -2  -3  -1    3.49    0.46
  -2  -3  -1    4.28    0.78
  -2  -3  -1    2.38    0.33
  -2  -3  -1    2.80    0.60
  -2  -3  -1    2.31    0.65
  -2  -3  -1    2.92    0.40
  -2  -3  -1    3.33    0.69
  -2  -3  -1    3.27    0.70
  -2  -3  -1    2.69    0.51
  -2  -3  -1    4.51    0.60
  -2  -3  -1    4.05    0.60
  -2  -3  -1    3.97    0.52
  -2  -3  -1    3.31    0.60
  -2  -3  -1    3.48    0.56
  -2  -3  -1    2.82    0.46
  -2  -3  -1    3.28    0.48
   2   3   1    5.17    0.73
   2   3   1    3.22    0.46
   2   3   1    3.10    0.62
  -3  -3  -1   33.70    2.64
  -3  -3  -1   29.76    2.59
  -3  -3  -1   31.54    2.38
  -3  -3  -1   34.38    2.60
  -3  -3  -1   33.01    2.24
  -3  -3  -1   26.80    2.26
  -3  -3  -1   26.15    2.20
  -3  -3  -1   35.45    2.29
  -3  -3  -1   27.73    2.14
  -4  -3  -1    5.69    1.26
  -4  -3  -1    4.64    0.93
  -4  -3  -1    5.16    0.98
  -4  -3  -1    4.64    1.00
  -4  -3  -1    3.44    0.86
  -5  -3  -1   29.58    2.64
  -5  -3  -1   21.52    3.19
  -5  -3  -1   26.05    2.50
   5  -4  -1   13.17    2.88
  -5   4   1    9.50    1.96
   4  -4  -1    8.61    1.85
   4  -4  -1    7.59    1.78
  -4   4   1    7.60    1.61
  -4   4   1    8.46    1.40
  -4   4   1    5.84    1.32
  -4   4   1    7.67    1.52
  -4   4   1    9.49    1.70
   3  -4  -1   -1.09    0.61
   3  -4  -1    0.67    0.65
   3  -4  -1    0.28    0.76
   3  -4  -1    0.81    0.60
   3  -4  -1    0.49    0.63
  -3   4   1   -0.09    0.68
  -3   4   1   -0.13    0.54
  -3   4   1    0.35    0.72
  -3   4   1    0.41    0.59
  -3   4   1    0.51    0.52
  -3   4   1   -0.07    0.55
  -3   4   1   -0.05    0.50
  -3   4   1   -0.57    0.47
  -3   4   1    0.39    0.68
  -3   4   1   -0.63    0.60
   2  -4  -1  130.59    8.20
   2  -4  -1  130.13    8.09
   2  -4  -1  137.66    8.32
   2  -4  -1  126.03    7.85
   2  -4  -1  125.70    8.19
   2  -4  -1  133.58    8.17
   2  -4  -1  124.83    8.08
   2  -4  -1  113.55    7.74
   2  -4  -1  123.39    8.04
  -2   4   1  129.55    8.11
  -2   4   1  131.14    8.09
  -2   4   1  131.41    8.17
  -2   4   1  124.51    8.04
  -2   4   1  118.99    7.97
  -2   4   1  125.18    8.21
  -2   4   1  118.55    7.97
  -2   4   1  128.93    8.16
  -2   4   1  134.59    8.22
  -2   4   1  121.07    7.94
  -2   4   1  118.56    8.07
  -2   4   1  126.78    8.06
   1  -4  -1   68.81    4.15
   1  -4  -1   66.17    4.21
   1  -4  -1   68.29    4.30
   1  -4  -1   70.71    4.32
   1  -4  -1   52.76    4.22
   1  -4  -1   65.75    4.34
   1  -4  -1   69.45    4.25
   1  -4  -1   62.78    4.17
   1  -4  -1   66.99    4.29
   1  -4  -1   66.79    4.25
   1  -4  -1   59.23    4.26
   1  -4  -1   62.86    4.23
   1  -4  -1   61.06    4.32
   1  -4  -1   68.63    4.27
  -1   4   1   71.18    4.33
  -1   4   1   63.94    4.22
  -1   4   1   65.28    4.25
  -1   4   1   62.06    4.27
  -1   4   1   67.28    4.27
  -1   4   1   60.89    4.32
  -1   4   1   67.28    4.07
  -1   4   1   63.04    4.13
  -1   4   1   69.47    4.25
  -1   4   1   65.47    4.19
  -1   4   1   64.46    4.29
   0  -4  -1  792.88   45.19
   0  -4  -1  777.70   45.15
   0  -4  -1  732.77   45.19
   0  -4  -1  679.17   45.09
   0  -4  -1  703.70   45.29
   0  -4  -1  777.51   45.43
   0  -4  -1  746.27   45.15
   0  -4  -1  810.34   45.22
   0  -4  -1  764.22   45.12
   0  -4  -1  813.27   45.20
   0  -4  -1  762.23   45.27
   0  -4  -1  685.68   45.15
   0  -4  -1  731.34   45.20
   0  -4  -1  795.19   45.31
   0  -4  -1  743.16   45.20
   0  -4  -1  654.89   45.10
   0  -4  -1  740.60   45.28
   0   4   1  710.12   45.20
   0   4   1  769.21   45.18
   0   4   1  689.85   45.20
   0   4   1  656.35   45.14
   0   4   1  749.71   45.21
   0   4   1  818.36   45.20
   0   4   1  774.90   45.19
   0   4   1  784.40   45.45
  -1  -4  -1  908.47   55.21
  -1  -4  -1  980.20   55.42
  -1  -4  -1  901.93   55.17
  -1  -4  -1  880.80   55.35
  -1  -4  -1  800.63   55.05
  -1  -4  -1  793.68   55.05
  -1  -4  -1  896.50   55.00
  -1  -4  -1  934.78   55.00
  -1  -4  -1  910.11   55.08
  -1  -4  -1  943.45   55.23
  -1  -4  -1  936.65   55.05
  -1  -4  -1  908.13   55.04
  -1  -4  -1  916.95   55.23
   1   4   1  914.04   55.04
   1   4   1  981.56   55.44
   1   4   1  965.66   55.04
  -2  -4  -1    2.39    0.50
  -2  -4  -1    3.40    0.42
  -2  -4  -1    3.65    0.70
  -2  -4  -1    2.57    0.41
  -2  -4  -1    2.77    0.41
  -2  -4  -1    2.63    0.67
  -2  -4  -1    3.00    0.40
  -2  -4  -1    3.69    0.74
  -2  -4  -1    2.73    0.43
  -2  -4  -1    2.42    0.62
  -2  -4  -1    3.69    0.51
  -2  -4  -1    2.74    0.66
  -2  -4  -1    2.62    0.52
  -2  -4  -1    2.25    0.64
  -2  -4  -1    2.08    0.54
  -2  -4  -1    2.86    0.42
  -2  -4  -1    2.70    0.31
   2   4   1    3.41    0.72
  -3  -4  -1    5.78    1.12
  -3  -4  -1    5.20    0.81
  -3  -4  -1    6.48    0.77
  -3  -4  -1    4.96    0.70
  -3  -4  -1    4.26    0.98
  -3  -4  -1    5.46    1.12
  -3  -4  -1    5.48    0.66
  -3  -4  -1    4.91    0.75
  -4  -4  -1    1.67    0.69
  -4  -4  -1    1.95    1.02
  -4  -4  -1    2.18    0.70
  -4  -4  -1    2.00    0.66
  -4  -4  -1    2.46    0.74
  -5  -4  -1   34.23    3.11
  -5  -4  -1   37.40    3.95
  -5  -4  -1   39.70    3.14
   5  -5  -1    1.15    1.75
  -5   5   1    3.68    1.45
   4  -5  -1    3.31    1.36
   4  -5  -1    2.66    1.40
  -4   5   1    1.98    1.08
  -4   5   1    3.18    1.23
  -4   5   1    2.97    1.24
   3  -5  -1    5.12    1.21
   3  -5  -1    6.82    1.36
   3  -5  -1    4.42    1.07
   3  -5  -1    7.62    1.50
   3  -5  -1    5.90    1.21
  -3   5   1    5.86    1.01
  -3   5   1    5.88    1.09
  -3   5   1    3.65    1.02
  -3   5   1    5.92    1.23
  -3   5   1    5.20    1.03
  -3   5   1    4.68    1.06
  -3   5   1    7.72    1.33
   2  -5  -1   36.23    2.77
   2  -5  -1   34.16    2.69
   2  -5  -1   34.31    2.62
   2  -5  -1   32.84    2.46
   2  -5  -1   34.33    2.61
   2  -5  -1   35.45    2.71
   2  -5  -1   30.88    2.29
   2  -5  -1   36.15    2.84
   2  -5  -1   34.99    2.60
   2  -5  -1   31.58    2.61
  -2   5   1   33.69    2.73
  -2   5   1   40.31    2.76
  -2   5   1   33.70    2.52
  -2   5   1   34.13    2.70
  -2   5   1   31.75    2.40
  -2   5   1   35.98    2.63
  -2   5   1   35.86    2.63
  -2   5   1   41.38    2.69
  -2   5   1   36.79    2.66
  -2   5   1   33.60    2.56
  -2   5   1   37.90    2.75
   1  -5  -1  247.24   15.12
   1  -5  -1  225.01   15.21
   1  -5  -1  236.33   15.12
   1  -5  -1  240.86   15.29
   1  -5  -1  241.72   15.30
   1  -5  -1  262.66   15.28
   1  -5  -1  248.64   15.11
   1  -5  -1  250.01   15.19
   1  -5  -1  264.43   15.32
   1  -5  -1  247.04   15.33
   1  -5  -1  247.00   15.21
   1  -5  -1  236.70   15.16
   1  -5  -1  250.65   15.22
   1  -5  -1  253.71   15.23
  -1   5   1  251.12   15.21
  -1   5   1  252.82   15.21
  -1   5   1  259.32   15.20
  -1   5   1  245.33   15.19
  -1   5   1  240.62   15.05
  -1   5   1  229.72   15.22
  -1   5   1  250.67   14.94
  -1   5   1  237.99   15.23
  -1   5   1  240.33   15.13
  -1   5   1  248.92   15.27
   0  -5  -1    7.61    0.79
   0  -5  -1    6.56    0.49
   0  -5  -1    6.08    0.61
   0  -5  -1    6.32    0.72
   0  -5  -1    6.65    0.65
   0  -5  -1    7.24    0.65
   0  -5  -1    6.38    0.53
   0  -5  -1    5.39    0.53
   0  -5  -1    5.21    0.70
   0  -5  -1    5.00    0.59
   0  -5  -1    6.53    0.64
   0  -5  -1    6.58    0.69
   0  -5  -1    6.38    0.56
   0  -5  -1    6.29    0.91
   0  -5  -1    6.15    0.66
   0  -5  -1    6.47    0.70
   0   5   1    4.30    0.62
   0   5   1    6.31    0.60
   0   5   1    4.87    0.90
   0   5   1    6.23    0.59
   0   5   1    6.58    0.61
   0   5   1    5.84    0.63
  -1  -5  -1   33.06    2.28
  -1  -5  -1   32.88    2.08
  -1  -5  -1   32.99    2.52
  -1  -5  -1   34.03    2.08
  -1  -5  -1   31.23    2.04
  -1  -5  -1   34.82    2.50
  -1  -5  -1   29.61    2.25
  -1  -5  -1   31.15    2.14
  -1  -5  -1   30.75    2.25
  -1  -5  -1   34.61    2.14
  -1  -5  -1   33.79    2.11
  -1  -5  -1   32.34    2.10
  -1  -5  -1   34.79    2.04
  -1  -5  -1   35.19    2.34
   1   5   1   33.10    2.56
   1   5   1   34.10    2.06
  -2  -5  -1   42.74    3.19
  -2  -5  -1   54.36    3.44
  -2  -5  -1   53.73    3.06
  -2  -5  -1   43.61    3.42
  -2  -5  -1   50.21    3.08
  -2  -5  -1   45.38    3.11
  -2  -5  -1   44.74    3.11
  -2  -5  -1   45.46    3.26
  -2  -5  -1   52.58    3.14
  -2  -5  -1   45.91    3.54
  -2  -5  -1   47.09    3.42
  -2  -5  -1   48.12    3.07
  -2  -5  -1   50.29    3.39
  -2  -5  -1   46.02    3.03
  -2  -5  -1   48.66    3.02
  -2  -5  -1   46.37    3.21
  -2  -5  -1   44.20    3.47
  -3  -5  -1    9.44    1.09
  -3  -5  -1   11.96    1.49
  -3  -5  -1    9.79    0.87
  -3  -5  -1   11.88    1.51
  -3  -5  -1   11.09    1.03
  -3  -5  -1   11.04    1.03
  -3  -5  -1   11.67    0.99
  -3  -5  -1    9.80    1.38
  -4  -5  -1    2.13    0.68
  -4  -5  -1    2.46    1.10
  -4  -5  -1    1.70    0.62
  -4  -5  -1    1.01    0.61
  -5  -5  -1    0.86    0.82
  -5  -5  -1    0.97    1.32
  -5  -5  -1    0.76    0.82
   5  -6  -1   -0.27    1.62
  -5   6   1   -0.09    1.29
   4  -6  -1   26.47    3.10
   4  -6  -1   23.89    2.83
  -4   6   1   23.26    2.58
  -4   6   1   21.24    2.59
  -4   6   1   17.69    2.35
   3  -6  -1   13.53    1.79
   3  -6  -1   12.33    1.70
   3  -6  -1   14.33    1.85
   3  -6  -1   10.61    1.44
   3  -6  -1   11.73    1.98
  -3   6   1   15.47    1.76
  -3   6   1   12.55    1.69
  -3   6   1   11.70    1.66
  -3   6   1   11.26    1.45
  -3   6   1   13.15    1.55
  -3   6   1   11.57    1.56
   2  -6  -1   21.44    1.94
   2  -6  -1   23.10    1.93
   2  -6  -1   22.44    2.10
   2  -6  -1   18.61    1.77
   2  -6  -1   18.81    1.55
   2  -6  -1   23.36    1.92
   2  -6  -1   20.37    1.92
   2  -6  -1   21.66    1.93
   2  -6  -1   20.16    1.86
  -2   6   1   23.39    1.94
  -2   6   1   18.95    1.88
  -2   6   1   24.99    1.90
  -2   6   1   24.24    1.91
  -2   6   1   22.46    2.01
  -2   6   1   19.70    1.59
  -2   6   1   20.61    1.90
  -2   6   1   22.88    1.89
  -2   6   1   20.75    1.71
   1  -6  -1  119.08    7.59
   1  -6  -1  119.86    7.65
   1  -6  -1  121.44    7.70
   1  -6  -1  129.46    7.82
   1  -6  -1  128.04    7.78
   1  -6  -1  102.52    7.66
   1  -6  -1  131.12    7.85
   1  -6  -1  118.72    7.82
   1  -6  -1  122.98    7.85
   1  -6  -1  122.06    7.69
   1  -6  -1  119.18    7.68
   1  -6  -1  124.60    7.67
   1  -6  -1  123.22    7.59
   1  -6  -1  116.28    7.59
  -1   6   1  118.29    7.60
  -1   6   1  121.84    7.68
  -1   6   1  115.82    7.70
  -1   6   1  125.28    7.78
  -1   6   1  118.63    7.71
  -1   6   1  124.47    7.66
  -1   6   1  118.08    7.66
  -1   6   1  117.16    7.65
  -1   6   1  122.66    7.51
   0  -6  -1  104.51    6.51
   0  -6  -1  114.08    6.63
   0  -6  -1  105.28    6.45
   0  -6  -1  104.83    6.61
   0  -6  -1  109.47    6.74
   0  -6  -1   89.22    6.57
   0  -6  -1  116.35    6.54
   0  -6  -1  110.23    6.70
   0  -6  -1  117.54    6.81
   0  -6  -1   99.37    6.46
   0  -6  -1  103.20    6.62
   0  -6  -1  105.22    6.61
   0  -6  -1   98.59    6.71
   0  -6  -1  106.39    6.77
   0  -6  -1  109.60    6.59
   0  -6  -1  108.58    6.96
   0  -6  -1  100.57    6.53
   0   6   1  109.07    6.60
   0   6   1  102.89    6.57
   0   6   1   98.84    6.65
   0   6   1  106.21    6.64
   0   6   1  109.01    6.58
  -1  -6  -1   33.22    1.95
  -1  -6  -1   28.60    2.29
  -1  -6  -1   29.92    1.91
  -1  -6  -1   31.39    2.09
  -1  -6  -1   30.18    1.88
  -1  -6  -1   26.99    2.07
  -1  -6  -1   27.54    1.86
  -1  -6  -1   30.01    1.92
  -1  -6  -1   28.80    2.13
  -1  -6  -1   32.89    2.20
  -1  -6  -1   30.22    1.85
  -1  -6  -1   27.59    1.97
  -1  -6  -1   28.35    2.06
  -1  -6  -1   26.45    2.32
  -1  -6  -1   30.76    1.87
   1   6   1   28.54    1.83
   1   6   1   30.71    2.43
  -2  -6  -1   99.75    7.50
  -2  -6  -1  119.39    6.98
  -2  -6  -1  112.24    7.37
  -2  -6  -1  103.21    7.44
  -2  -6  -1  113.44    7.33
  -2  -6  -1  114.83    7.33
  -2  -6  -1  127.56    6.97
  -2  -6  -1  104.76    7.41
  -2  -6  -1  105.04    7.17
  -2  -6  -1  115.11    7.33
  -2  -6  -1  107.79    7.15
  -2  -6  -1  111.78    6.96
  -2  -6  -1  107.73    7.22
  -2  -6  -1  124.64    7.03
  -2  -6  -1  112.95    6.97
  -3  -6  -1    3.84    0.57
  -3  -6  -1    4.35    1.05
  -3  -6  -1    4.27    0.63
  -3  -6  -1    4.04    0.63
  -3  -6  -1    4.27    1.09
  -3  -6  -1    4.27    1.04
  -4  -6  -1    3.96    0.83
  -4  -6  -1    3.02    0.76
  -4  -6  -1    2.44    1.20
  -4  -6  -1    4.17    0.76
  -4  -6  -1    3.51    1.20
  -5  -6  -1   -0.38    0.66
  -5  -6  -1    1.32    0.78
  -5  -6  -1    0.49    1.42
   5  -7  -1   -0.43    1.97
   4  -7  -1   10.63    2.16
   4  -7  -1   10.38    2.30
  -4   7   1   10.48    2.01
  -4   7   1    8.47    1.74
  -4   7   1   11.06    1.96
   3  -7  -1   13.62    1.85
   3  -7  -1   11.55    1.98
   3  -7  -1   10.25    1.60
   3  -7  -1    9.83    1.73
   3  -7  -1   10.68    1.67
  -3   7   1    9.77    1.59
  -3   7   1   12.83    1.63
  -3   7   1   10.90    1.41
  -3   7   1    8.59    1.41
  -3   7   1    8.88    1.49
  -3   7   1    9.15    1.51
   2  -7  -1    1.01    0.40
   2  -7  -1    0.75    0.61
   2  -7  -1    0.97    0.55
   2  -7  -1    0.31    0.60
   2  -7  -1    1.37    0.69
   2  -7  -1    0.44    0.60
   2  -7  -1    1.10    0.66
   2  -7  -1    0.02    0.49
   2  -7  -1    0.61    0.71
  -2   7   1   -0.23    0.56
  -2   7   1    1.41    0.73
  -2   7   1    0.43    0.44
  -2   7   1    0.79    0.60
  -2   7   1    1.47    0.73
  -2   7   1   -0.06    0.49
  -2   7   1    1.04    0.49
   1  -7  -1   49.43    3.30
   1  -7  -1   40.99    3.08
   1  -7  -1   47.78    3.20
   1  -7  -1   43.03    2.98
   1  -7  -1   43.82    3.05
   1  -7  -1   41.23    2.97
   1  -7  -1   38.85    3.23
   1  -7  -1   44.44    3.10
   1  -7  -1   43.20    3.01
   1  -7  -1   42.56    2.99
   1  -7  -1   47.93    3.11
   1  -7  -1   45.08    3.27
   1  -7  -1   46.33    3.10
  -1   7   1   46.92    3.09
  -1   7   1   44.25    3.09
  -1   7   1   42.37    3.11
  -1   7   1   42.31    2.86
  -1   7   1   46.23    3.10
  -1   7   1   41.46    3.12
   0  -7  -1   13.18    0.89
   0  -7  -1   12.29    1.12
   0  -7  -1   12.76    1.03
   0  -7  -1   13.78    1.12
   0  -7  -1   15.80    1.05
   0  -7  -1   13.06    0.97
   0  -7  -1   15.79    1.30
   0  -7  -1   14.01    1.26
   0  -7  -1   13.55    1.13
   0  -7  -1   11.41    1.10
   0  -7  -1   11.90    1.09
   0  -7  -1   15.92    1.12
   0  -7  -1   14.98    1.22
   0  -7  -1   15.91    1.36
   0  -7  -1   13.45    0.89
   0  -7  -1   12.46    1.46
   0   7   1   14.22    1.17
   0   7   1   13.74    1.11
   0   7   1   13.65    1.22
   0   7   1   13.25    1.07
  -1  -7  -1   20.66    1.42
  -1  -7  -1   18.72    1.59
  -1  -7  -1   20.49    1.34
  -1  -7  -1   17.69    1.90
  -1  -7  -1   19.49    1.85
  -1  -7  -1   21.90    1.33
  -1  -7  -1   19.86    1.65
  -1  -7  -1   20.98    1.36
  -1  -7  -1   21.67    1.35
  -1  -7  -1   18.34    1.48
  -1  -7  -1   18.05    1.46
  -1  -7  -1   22.29    1.43
  -1  -7  -1   19.10    1.54
  -1  -7  -1   18.75    1.55
  -1  -7  -1   20.06    1.39
  -1  -7  -1   23.45    1.75
  -1  -7  -1   23.56    1.72
  -2  -7  -1   34.02    2.75
  -2  -7  -1   38.84    2.41
  -2  -7  -1   37.50    2.38
  -2  -7  -1   36.81    2.79
  -2  -7  -1   33.61    2.85
  -2  -7  -1   41.74    2.92
  -2  -7  -1   35.86    2.81
  -2  -7  -1   36.64    2.46
  -2  -7  -1   33.45    2.98
  -2  -7  -1   40.85    2.40
  -3  -7  -1    0.93    0.37
  -3  -7  -1    0.61    0.50
  -3  -7  -1    1.04    0.73
  -3  -7  -1    1.09    0.34
  -3  -7  -1    0.58    0.62
  -3  -7  -1    1.07    0.78
  -4  -7  -1   10.32    1.87
  -4  -7  -1    7.63    1.11
  -4  -7  -1    8.52    1.08
  -4  -7  -1   11.97    1.23
  -4  -7  -1    8.58    1.86
  -5  -7  -1    2.22    1.23
  -5  -7  -1    5.60    1.10
   4  -8  -1    2.04    1.62
   4  -8  -1    1.12    1.47
  -4   8   1   -0.56    1.01
  -4   8   1    1.11    1.15
  -4   8   1    1.86    1.20
   3  -8  -1   15.79    2.18
   3  -8  -1   12.50    2.10
   3  -8  -1   11.24    1.96
   3  -8  -1   14.52    1.87
  -3   8   1   13.28    1.84
  -3   8   1   13.83    1.78
  -3   8   1   13.35    1.86
  -3   8   1   15.64    1.72
   2  -8  -1   55.53    4.01
   2  -8  -1   56.38    4.16
   2  -8  -1   58.27    4.19
   2  -8  -1   47.94    3.76
   2  -8  -1   46.85    3.90
   2  -8  -1   54.01    3.99
   2  -8  -1   47.21    3.64
   2  -8  -1   56.07    4.21
   2  -8  -1   55.06    3.96
  -2   8   1   54.67    4.02
  -2   8   1   57.72    3.96
  -2   8   1   59.46    3.99
  -2   8   1   61.44    4.10
  -2   8   1   53.16    3.92
   1  -8  -1   33.83    2.70
   1  -8  -1   36.45    2.65
   1  -8  -1   32.20    2.53
   1  -8  -1   31.82    2.47
   1  -8  -1   35.54    2.44
   1  -8  -1   30.88    2.73
   1  -8  -1   35.05    2.56
   1  -8  -1   36.28    2.45
   1  -8  -1   30.52    2.51
   1  -8  -1   33.91    2.47
   1  -8  -1   32.13    2.49
   1  -8  -1   32.32    2.40
   1  -8  -1   36.01    2.77
  -1   8   1   37.87    2.58
  -1   8   1   32.48    2.52
  -1   8   1   30.61    2.51
  -1   8   1   33.97    2.59
  -1   8   1   32.92    2.48
   0  -8  -1   11.18    0.95
   0  -8  -1    9.27    0.98
   0  -8  -1   11.50    1.02
   0  -8  -1   11.45    1.14
   0  -8  -1    8.65    0.86
   0  -8  -1   11.29    1.08
   0  -8  -1    9.69    1.38
   0  -8  -1   10.71    1.00
   0  -8  -1    9.80    0.88
   0  -8  -1   11.47    1.10
   0  -8  -1   10.26    0.88
   0  -8  -1   11.99    1.23
   0  -8  -1   10.28    0.98
   0   8   1    9.32    1.05
   0   8   1   10.85    0.98
   0   8   1   11.04    0.94
  -1  -8  -1   16.91    1.29
  -1  -8  -1   18.91    1.60
  -1  -8  -1   20.53    1.22
  -1  -8  -1   20.19    1.63
  -1  -8  -1   18.29    1.77
  -1  -8  -1   16.31    1.84
  -1  -8  -1   17.87    1.21
  -1  -8  -1   17.02    1.43
  -1  -8  -1   15.79    1.49
  -1  -8  -1   13.85    1.36
  -1  -8  -1   21.89    1.29
  -1  -8  -1   19.13    1.35
  -1  -8  -1   21.04    1.69
  -1  -8  -1   17.82    1.32
  -1  -8  -1   20.97    1.35
  -1  -8  -1   17.72    1.46
  -2  -8  -1    6.25    0.96
  -2  -8  -1    6.11    1.00
  -2  -8  -1    7.00    0.97
  -2  -8  -1    8.38    0.61
  -2  -8  -1    7.10    1.13
  -3  -8  -1    5.70    1.23
  -3  -8  -1    6.04    1.33
  -3  -8  -1    6.12    0.65
  -3  -8  -1    5.74    1.90
  -3  -8  -1    6.98    0.73
  -3  -8  -1    6.03    1.19
  -4  -8  -1    5.43    1.59
  -4  -8  -1    2.91    0.72
  -4  -8  -1    3.61    0.76
  -4  -8  -1    5.54    0.81
  -4  -8  -1    3.32    1.29
  -5  -8  -1    7.70    1.29
   4  -9  -1    6.81    2.13
  -4   9   1   11.90    2.11
  -4   9   1    4.88    1.66
   3  -9  -1    3.78    1.36
   3  -9  -1    2.59    1.23
   3  -9  -1    2.29    1.06
   3  -9  -1    3.26    1.13
  -3   9   1    1.57    0.99
  -3   9   1    2.31    0.96
  -3   9   1    3.90    1.18
   2  -9  -1    4.63    0.81
   2  -9  -1    6.43    1.14
   2  -9  -1    5.49    1.11
   2  -9  -1    4.85    0.92
   2  -9  -1    6.18    1.39
   2  -9  -1    3.98    1.01
   2  -9  -1    6.19    1.26
   2  -9  -1    4.54    1.06
   2  -9  -1    4.15    1.23
  -2   9   1    5.20    1.05
  -2   9   1    4.98    1.03
  -2   9   1    4.93    1.06
  -2   9   1    4.52    1.00
  -2   9   1    3.31    0.81
   1  -9  -1   40.39    3.03
   1  -9  -1   37.66    3.61
   1  -9  -1   43.23    2.98
   1  -9  -1   37.27    3.03
   1  -9  -1   38.81    2.91
   1  -9  -1   41.43    2.97
   1  -9  -1   42.34    3.26
   1  -9  -1   41.00    3.02
   1  -9  -1   44.00    3.29
   1  -9  -1   45.83    3.14
   1  -9  -1   45.57    3.27
   1  -9  -1   43.89    3.13
  -1   9   1   39.36    3.00
  -1   9   1   42.32    3.16
  -1   9   1   44.78    3.09
   0  -9  -1   13.38    1.12
   0  -9  -1   14.78    1.43
   0  -9  -1   12.64    1.23
   0  -9  -1   11.99    1.15
   0  -9  -1   14.63    1.30
   0  -9  -1   13.42    1.11
   0  -9  -1   15.22    1.25
   0  -9  -1   14.36    1.13
   0  -9  -1   13.96    1.47
   0  -9  -1   15.34    1.33
   0  -9  -1   11.75    1.40
   0   9   1   13.22    1.33
  -1  -9  -1   22.79    1.70
  -1  -9  -1   27.56    2.09
  -1  -9  -1   22.67    1.98
  -1  -9  -1   26.65    1.74
  -1  -9  -1   23.58    1.74
  -1  -9  -1   23.44    2.10
  -1  -9  -1   20.87    1.78
  -1  -9  -1   26.85    1.67
  -1  -9  -1   25.53    1.65
  -2  -9  -1   17.82    1.76
  -2  -9  -1   16.11    1.77
  -2  -9  -1   14.03    1.54
  -2  -9  -1   18.96    1.22
  -2  -9  -1   18.80    1.79
  -3  -9  -1    0.66    0.71
  -3  -9  -1    0.63    0.33
  -3  -9  -1    0.40    0.72
  -3  -9  -1    1.44    0.83
  -3  -9  -1    0.76    0.29
  -3  -9  -1    0.54    0.82
  -4  -9  -1    5.41    1.15
  -4  -9  -1    6.52    1.59
  -4  -9  -1    5.09    0.81
  -4  -9  -1    5.27    0.83
  -5  -9  -1    0.49    0.63
   4 -10  -1    7.03    2.20
  -4  10   1    7.11    1.76
   3 -10  -1    5.06    1.37
   3 -10  -1    2.94    1.31
   3 -10  -1    2.06    1.36
  -3  10   1    2.49    1.03
  -3  10   1    5.15    1.36
  -3  10   1    3.62    1.23
   2 -10  -1    0.51    0.85
   2 -10  -1    1.44    0.97
   2 -10  -1    1.70    1.01
   2 -10  -1    1.76    0.81
   2 -10  -1    0.84    0.79
   2 -10  -1    1.10    0.79
  -2  10   1    1.29    0.79
  -2  10   1    0.86    0.77
  -2  10   1    1.75    0.82
   1 -10  -1   40.19    3.02
   1 -10  -1   36.91    3.05
   1 -10  -1   39.53    2.95
   1 -10  -1   42.47    2.94
   1 -10  -1   38.12    3.08
   1 -10  -1   43.27    3.12
   1 -10  -1   44.60    3.40
   1 -10  -1   35.45    2.88
   1 -10  -1   45.27    3.39
   1 -10  -1   40.45    3.03
   1 -10  -1   37.45    3.19
  -1  10   1   40.94    3.10
  -1  10   1   45.48    3.23
   0 -10  -1   23.17    2.01
   0 -10  -1   23.09    1.84
   0 -10  -1   24.04    2.16
   0 -10  -1   23.57    2.12
   0 -10  -1   21.11    1.94
   0 -10  -1   27.61    1.89
   0 -10  -1   27.53    2.26
   0 -10  -1   26.70    1.99
   0 -10  -1   28.69    1.89
   0 -10  -1   22.52    1.94
   0 -10  -1   25.61    1.83
   0 -10  -1   25.53    2.15
   0  10   1   24.48    2.09
  -1 -10  -1    8.62    1.16
  -1 -10  -1    8.41    0.79
  -1 -10  -1    9.09    0.85
  -1 -10  -1   10.43    0.80
  -1 -10  -1    9.93    1.27
  -1 -10  -1    7.07    1.06
  -1 -10  -1    9.73    1.20
  -2 -10  -1    0.76    0.69
  -2 -10  -1    1.76    0.79
  -2 -10  -1    1.29    0.28
  -2 -10  -1    1.69    0.68
  -2 -10  -1    0.99    0.21
  -3 -10  -1    1.91    1.05
  -3 -10  -1    4.52    0.54
  -3 -10  -1    4.31    0.56
  -4 -10  -1   12.66    2.13
  -4 -10  -1   10.93    1.16
  -4 -10  -1   11.50    1.18
  -5 -10  -1    2.84    1.97
  -5 -10  -1    2.14    0.72
   4 -11  -1   -0.68    1.45
  -4  11   1    2.34    1.37
   3 -11  -1    8.54    2.04
   3 -11  -1    7.16    1.78
   3 -11  -1    3.48    1.40
  -3  11   1    3.65    1.26
  -3  11   1    3.74    1.38
   2 -11  -1    1.89    0.95
   2 -11  -1    0.32    0.71
   2 -11  -1    0.89    0.95
   2 -11  -1   -0.13    0.67
   2 -11  -1    1.15    1.09
  -2  11   1    1.03    0.80
  -2  11   1    0.76    0.65
   1 -11  -1   16.00    1.76
   1 -11  -1   18.35    1.66
   1 -11  -1   16.15    1.97
   1 -11  -1   18.32    2.05
   1 -11  -1   20.86    1.69
   1 -11  -1   16.72    1.79
   1 -11  -1   14.18    1.69
   1 -11  -1   16.85    1.69
   1 -11  -1   20.39    2.08
   1 -11  -1   17.48    1.74
   1 -11  -1   18.66    1.66
  -1  11   1   20.41    1.86
  -1  11   1   19.54    1.93
   0 -11  -1   28.21    2.53
   0 -11  -1   34.94    2.83
   0 -11  -1   34.93    2.56
   0 -11  -1   34.58    2.39
   0 -11  -1   28.63    2.34
   0 -11  -1   38.82    2.48
   0 -11  -1   32.44    2.82
   0 -11  -1   35.55    2.45
   0 -11  -1   31.73    2.72
   0 -11  -1   32.08    2.67
   0 -11  -1   33.11    2.52
   0  11   1   35.30    2.73
  -1 -11  -1   13.12    1.43
  -1 -11  -1   11.20    1.08
  -1 -11  -1   11.80    1.53
  -1 -11  -1   11.59    1.56
  -1 -11  -1   15.00    1.09
  -1 -11  -1   16.12    1.58
  -1 -11  -1   11.71    0.95
  -1 -11  -1   14.15    1.08
  -2 -11  -1    5.12    1.07
  -2 -11  -1    3.80    1.14
  -2 -11  -1    5.10    0.55
  -2 -11  -1    6.13    1.23
  -2 -11  -1    4.52    0.51
  -3 -11  -1    0.75    0.32
  -3 -11  -1    0.57    1.01
  -3 -11  -1    1.12    0.34
  -4 -11  -1    3.41    0.64
  -5 -11  -1   -0.08    0.61
   4 -12  -1    0.04    1.65
  -4  12   1    0.17    1.28
   3 -12  -1    0.85    1.40
   3 -12  -1   -0.35    1.10
  -3  12   1    0.28    1.11
   2 -12  -1    1.79    1.03
   2 -12  -1    0.56    0.98
   2 -12  -1    2.87    1.30
  -2  12   1    1.61    1.02
  -2  12   1    0.47    0.76
   1 -12  -1   20.32    1.82
   1 -12  -1   15.90    1.89
   1 -12  -1   18.29    2.15
   1 -12  -1   19.10    2.11
   1 -12  -1   20.22    1.85
   1 -12  -1   20.90    1.97
   1 -12  -1   20.45    2.25
   1 -12  -1   19.53    1.82
  -1  12   1   16.49    2.01
   0 -12  -1    3.51    0.81
   0 -12  -1    2.95    0.63
   0 -12  -1    1.92    0.56
   0 -12  -1    2.81    0.96
   0 -12  -1    2.71    0.65
   0 -12  -1    1.62    0.65
   0 -12  -1    3.62    0.96
   0 -12  -1    2.88    0.95
   0 -12  -1    2.60    0.62
   0 -12  -1    2.32    0.83
  -1 -12  -1    1.38    0.40
  -1 -12  -1    1.39    0.43
  -1 -12  -1    1.48    0.84
  -1 -12  -1    0.90    0.39
  -1 -12  -1    0.87    0.80
  -1 -12  -1    2.01    0.74
  -1 -12  -1    2.00    0.80
  -1 -12  -1    1.38    0.77
  -2 -12  -1    1.00    0.83
  -2 -12  -1    1.86    0.37
  -2 -12  -1    2.15    0.42
  -3 -12  -1    8.07    0.77
  -3 -12  -1    8.76    0.83
  -3 -12  -1    8.82    1.78
  -4 -12  -1    2.00    0.57
   3 -13  -1    0.98    1.48
  -3  13   1    1.77    1.47
   2 -13  -1    4.78    1.67
   2 -13  -1    5.86    1.70
   2 -13  -1    5.80    1.50
  -2  13   1    4.99    1.33
  -2  13   1    6.12    1.57
   1 -13  -1   11.91    1.47
   1 -13  -1    8.99    1.29
   1 -13  -1   10.11    1.58
   1 -13  -1    7.76    1.69
   1 -13  -1   11.86    1.45
   1 -13  -1    9.85    1.57
   1 -13  -1   10.95    1.95
  -1  13   1   12.58    1.92
   0 -13  -1    3.09    0.83
   0 -13  -1    4.16    1.22
   0 -13  -1    5.11    0.89
   0 -13  -1    4.80    0.95
   0 -13  -1    4.57    0.87
   0 -13  -1    1.76    0.98
   0 -13  -1    4.50    1.16
   0 -13  -1    6.00    1.32
  -1 -13  -1   18.87    1.55
  -1 -13  -1   18.25    2.21
  -1 -13  -1   16.35    1.98
  -1 -13  -1   17.95    2.05
  -1 -13  -1   18.78    1.55
  -1 -13  -1   18.98    1.51
  -2 -13  -1   -0.52    0.93
  -2 -13  -1    0.80    0.36
  -2 -13  -1    1.89    0.44
  -2 -13  -1   -0.90    0.77
  -3 -13  -1   26.68    1.92
   3 -14  -1    3.38    1.95
  -3  14   1   -1.45    1.14
   2 -14  -1    2.90    1.32
   2 -14  -1    3.30    1.51
   2 -14  -1    5.39    1.66
  -2  14   1    2.16    1.52
   1 -14  -1    8.38    1.82
   1 -14  -1    9.44    1.40
   1 -14  -1    9.16    1.52
   1 -14  -1    5.95    1.62
   1 -14  -1    5.81    1.20
   1 -14  -1    8.42    1.37
  -1  14   1    7.29    1.67
   0 -14  -1    2.47    0.81
   0 -14  -1   -0.04    0.57
   0 -14  -1    1.40    0.65
   0 -14  -1    1.00    0.96
   0 -14  -1    1.09    0.65
   0 -14  -1    1.66    1.01
  -1 -14  -1    7.83    0.99
  -1 -14  -1    5.97    0.88
  -1 -14  -1    4.21    1.32
  -1 -14  -1    6.30    0.94
  -1 -14  -1    9.10    1.70
  -2 -14  -1    1.66    0.47
  -2 -14  -1    1.61    0.47
  -2 -14  -1    1.58    1.09
  -3 -14  -1    1.79    0.48
   3 -15  -1    1.34    1.71
  -3  15   1   -0.44    1.53
   2 -15  -1    2.12    1.52
  -2  15   1    0.60    1.37
   1 -15  -1   11.56    1.68
   1 -15  -1   10.15    2.14
   1 -15  -1   14.55    1.81
   1 -15  -1   11.44    1.82
   1 -15  -1   12.43    2.22
   1 -15  -1   12.61    1.74
  -1  15   1   12.17    2.17
   0 -15  -1    2.37    1.26
   0 -15  -1    4.55    1.03
   0 -15  -1    5.41    1.07
   0 -15  -1    2.84    1.32
   0 -15  -1    5.37    1.08
  -1 -15  -1    0.52    0.55
  -1 -15  -1    0.34    0.56
  -1 -15  -1    1.94    1.22
  -1 -15  -1    0.20    0.56
  -1 -15  -1    0.69    1.05
  -2 -15  -1    1.56    0.57
  -2 -15  -1    1.51    0.55
  -2 -15  -1   -0.03    1.10
  -3 -15  -1    1.01    0.43
   2 -16  -1    2.11    1.65
  -2  16   1    2.40    1.78
   1 -16  -1    1.42    1.91
   1 -16  -1    2.15    1.00
   1 -16  -1    2.52    1.73
   1 -16  -1    2.55    1.16
   0 -16  -1    1.23    1.32
   0 -16  -1    1.44    0.84
   0 -16  -1    1.49    0.92
   0 -16  -1    3.24    0.98
  -1 -16  -1    5.76    1.03
  -1 -16  -1    3.46    1.34
  -1 -16  -1    4.46    0.96
  -2 -16  -1    4.48    0.84
  -2 -16  -1    4.60    0.84
   1 -17  -1    7.26    1.46
   1 -17  -1    6.37    1.55
   1 -17  -1    3.01    1.74
   0 -17  -1    3.44    1.17
   0 -17  -1    3.08    1.80
   0 -17  -1    4.40    1.19
  -1 -17  -1   10.28    1.44
  -1 -17  -1    8.25    1.35
  -2 -17  -1    4.39    0.89
   1 -18  -1    0.55    0.88
   0 -18  -1    0.88    1.02
   0 -18  -1   -0.48    0.86
  -1 -18  -1    1.49    0.86
  -2 -18  -1    2.98    0.83
   1 -19  -1    1.91    1.09
   0 -19  -1    0.77    0.95
  -1 -19  -1   15.44    1.88
  -2 -19  -1    0.99    0.73
   0 -20  -1   -0.44    0.94
  -1 -20  -1    0.60    1.27
   0 -20   2    1.23    1.09
  -1 -19   2    6.27    1.29
   0 -19   2    1.64    1.07
   1 -19   2    4.19    1.19
  -2 -18   2    2.14    0.64
  -1 -18   2    2.97    0.98
   0 -18   2    1.40    1.15
   0 -18   2    3.35    1.13
   1 -18   2    1.74    1.10
  -2 -17   2    8.44    1.08
  -1 -17   2    1.82    0.81
  -1 -17   2    2.49    0.88
   0 -17   2    3.67    1.17
   0 -17   2    3.39    1.16
   1 -17   2    1.10    1.02
   1 -17   2   -0.19    0.98
   1 -17   2    0.44    1.50
  -2 -16   2    5.10    0.85
  -2 -16   2    4.30    0.74
  -1 -16   2    4.81    0.94
  -1 -16   2    3.78    0.94
   0 -16   2    4.33    1.69
   0 -16   2    1.33    0.88
   0 -16   2    2.55    0.91
   1 -16   2    8.37    1.61
   1 -16   2    9.55    2.23
   1 -16   2   11.59    1.73
   2 -16   2    5.54    1.90
  -2 -15   2    6.48    0.90
  -1 -15   2    7.50    1.02
  -1 -15   2    6.16    1.02
  -1 -15   2    5.41    0.93
   0 -15   2    1.87    0.85
   0 -15   2    0.41    0.67
   0 -15   2    0.18    0.73
   1 -15   2   11.46    1.62
   1 -15   2    9.57    1.62
   1 -15   2    9.65    1.66
   1 -15   2    9.78    1.59
  -2  15  -2   10.55    2.17
   2 -15   2    9.67    2.09
  -2 -14   2    1.06    0.32
  -2 -14   2    0.72    0.39
  -1 -14   2    4.00    0.69
  -1 -14   2    3.04    0.67
   0 -14   2    3.29    0.83
   0 -14   2    4.48    0.92
   0 -14   2    3.69    0.88
   1 -14   2   12.25    1.59
   1 -14   2    9.90    1.52
   1 -14   2   12.67    1.70
   1 -14   2    8.62    1.50
  -2  14  -2    2.51    1.40
   2 -14   2    3.27    1.60
   2 -14   2    3.34    1.47
   2 -14   2    5.34    1.42
  -3  14  -2    0.81    1.58
   3 -14   2    1.38    1.51
  -2 -13   2    4.81    0.54
  -2 -13   2    4.48    0.58
  -1 -13   2    4.29    0.63
  -1 -13   2    4.26    0.69
  -1 -13   2    4.79    0.73
  -1 -13   2    2.52    1.12
   0 -13   2   13.92    1.46
   0 -13   2   15.04    1.86
   0 -13   2   14.49    1.79
   0 -13   2   16.06    1.53
   0 -13   2   16.14    1.47
   0 -13   2   13.22    1.50
  -1  13  -2    7.96    1.61
   1 -13   2    8.79    1.31
   1 -13   2    6.65    1.19
   1 -13   2    8.19    1.54
   1 -13   2    6.22    1.38
   1 -13   2    7.84    1.33
   1 -13   2   10.62    1.45
  -2  13  -2    6.21    1.66
   2 -13   2    4.69    1.51
   2 -13   2    9.42    1.70
   2 -13   2    3.96    1.40
   2 -13   2    6.62    1.43
  -3  13  -2   10.26    2.18
   3 -13   2    8.60    2.11
  -2 -12   2    3.74    1.28
  -2 -12   2    2.39    0.36
  -2 -12   2    3.00    0.37
  -2 -12   2    3.46    1.09
  -1 -12   2    0.55    0.66
  -1 -12   2    1.55    0.84
  -1 -12   2    0.86    0.38
  -1 -12   2    1.23    0.39
   0 -12   2   20.92    2.26
   0 -12   2   27.33    2.04
   0 -12   2   28.04    1.97
   0 -12   2   24.35    2.01
   0 -12   2   25.72    2.01
   0 -12   2   20.83    2.18
   0 -12   2   22.29    2.36
  -1  12  -2   10.44    1.50
   1 -12   2   10.76    1.36
   1 -12   2   11.06    1.61
   1 -12   2    9.42    1.54
   1 -12   2   15.25    1.60
   1 -12   2   11.85    1.75
   1 -12   2   10.63    1.34
   1 -12   2   12.66    1.70
   1 -12   2   12.06    1.38
  -2  12  -2    0.06    0.88
   2 -12   2    1.01    1.11
   2 -12   2    1.30    0.97
   2 -12   2    1.88    1.03
   2 -12   2    0.93    0.90
   2 -12   2   -0.15    1.17
   2 -12   2    0.92    1.06
  -3  12  -2   33.06    3.26
   3 -12   2   27.66    3.37
   3 -12   2   29.13    3.18
  -5 -11   2    4.49    1.14
  -4 -11   2   14.28    1.20
  -2 -11   2    1.54    0.77
  -2 -11   2    1.90    0.27
  -2 -11   2    2.72    0.95
  -2 -11   2    2.87    1.05
  -1 -11   2    6.45    1.12
  -1 -11   2    5.22    0.61
  -1 -11   2    4.72    0.99
  -1 -11   2    4.90    0.59
  -1 -11   2    4.30    0.57
   0 -11   2    9.74    1.05
   0 -11   2   10.88    1.06
   0 -11   2    9.49    1.30
   0 -11   2    9.63    1.05
   0 -11   2   11.19    1.11
   0 -11   2    7.74    1.14
   0 -11   2    9.40    1.19
   0 -11   2   10.08    1.01
   0 -11   2    9.32    1.33
  -1  11  -2   -0.20    0.65
   1 -11   2   -0.43    0.46
   1 -11   2    0.43    0.68
   1 -11   2   -0.36    0.46
   1 -11   2    0.73    0.63
   1 -11   2   -0.02    0.48
   1 -11   2   -0.15    0.60
   1 -11   2    0.20    0.67
   1 -11   2    0.09    0.74
   1 -11   2    0.28    0.68
   1 -11   2    0.62    0.62
  -2  11  -2    3.40    0.99
  -2  11  -2    3.32    1.10
   2 -11   2    3.61    1.01
   2 -11   2    4.29    1.14
   2 -11   2    3.15    1.33
   2 -11   2    2.53    1.16
   2 -11   2    3.38    1.25
   2 -11   2    1.60    1.06
   2 -11   2    3.37    1.16
  -3  11  -2    0.90    1.02
  -3  11  -2    1.38    1.03
   3 -11   2    0.50    1.25
   3 -11   2   -0.77    1.22
   3 -11   2    1.13    1.11
  -4  11  -2    2.49    1.53
   4 -11   2    4.54    1.87
  -5 -10   2    0.65    0.71
  -4 -10   2    7.16    0.86
  -3 -10   2   19.22    1.32
  -2 -10   2   14.09    0.87
  -2 -10   2    9.86    1.54
  -2 -10   2    9.99    1.42
  -2 -10   2   13.37    1.52
  -2 -10   2   11.54    1.73
  -1 -10   2   13.61    1.11
  -1 -10   2   15.62    1.10
  -1 -10   2   15.11    1.07
  -1 -10   2   12.68    1.52
  -1 -10   2   14.06    1.45
  -1 -10   2   14.70    1.10
   0 -10   2  143.06    9.25
   0 -10   2  146.07    9.07
   0 -10   2  145.04    9.41
   0 -10   2  136.78    9.47
   0 -10   2  143.63    9.14
   0 -10   2  157.47    9.16
   0 -10   2  164.85    9.18
   0 -10   2  135.71    9.26
   0 -10   2  137.66    9.18
   0 -10   2  142.27    9.35
  -1  10  -2   26.30    2.24
   1 -10   2   20.86    2.02
   1 -10   2   23.22    1.90
   1 -10   2   22.73    2.06
   1 -10   2   20.18    2.08
   1 -10   2   19.51    1.97
   1 -10   2   22.32    2.26
   1 -10   2   22.51    1.99
   1 -10   2   24.13    1.93
   1 -10   2   25.41    1.91
   1 -10   2   20.74    2.00
  -2  10  -2    1.40    0.67
  -2  10  -2    0.49    0.72
   2 -10   2    2.02    0.89
   2 -10   2    1.90    0.95
   2 -10   2    0.95    0.79
   2 -10   2    1.86    0.94
   2 -10   2    0.94    0.85
   2 -10   2    1.59    1.00
   2 -10   2   -0.45    1.31
   2 -10   2    2.12    0.97
   2 -10   2    2.21    0.81
  -3  10  -2    3.35    1.17
  -3  10  -2    3.62    1.23
   3 -10   2    3.60    1.50
   3 -10   2    6.56    1.81
   3 -10   2    4.32    1.32
  -4  10  -2    7.44    1.92
   4 -10   2   11.31    2.65
  -5  -9   2   13.63    1.56
  -4  -9   2    4.30    0.81
  -4  -9   2    5.25    0.78
  -3  -9   2    0.88    0.87
  -3  -9   2    0.99    1.05
  -3  -9   2    0.54    0.29
  -2  -9   2    6.91    1.32
  -2  -9   2    5.47    0.95
  -2  -9   2    8.36    1.29
  -2  -9   2    8.85    1.12
  -2  -9   2    7.51    0.98
  -2  -9   2    8.34    1.07
  -2  -9   2    6.18    1.21
  -2  -9   2    7.65    1.14
  -1  -9   2   72.29    5.03
  -1  -9   2   68.89    4.86
  -1  -9   2   79.38    4.63
  -1  -9   2   68.90    5.20
  -1  -9   2   78.40    4.65
  -1  -9   2   69.43    5.00
  -1  -9   2   70.94    4.64
  -1  -9   2   76.13    4.56
   0  -9   2   21.77    1.54
   0  -9   2   21.03    1.84
   0  -9   2   19.87    1.58
   0  -9   2   19.02    1.69
   0  -9   2   20.35    1.84
   0  -9   2   19.56    1.77
   0  -9   2   21.66    1.67
   0  -9   2   24.67    1.63
   0  -9   2   21.34    1.63
   0  -9   2   20.44    1.74
  -1   9  -2   55.54    4.11
   1  -9   2   55.39    3.92
   1  -9   2   59.28    4.04
   1  -9   2   51.74    4.04
   1  -9   2   62.57    3.95
   1  -9   2   58.97    4.03
   1  -9   2   62.74    4.35
   1  -9   2   55.81    4.03
   1  -9   2   53.68    4.13
   1  -9   2   54.88    4.06
   1  -9   2   60.38    3.91
  -2   9  -2   22.26    2.28
  -2   9  -2   25.46    2.25
  -2   9  -2   26.64    2.35
  -2   9  -2   23.84    2.21
  -2   9  -2   23.79    2.14
   2  -9   2   27.02    2.19
   2  -9   2   23.22    2.33
   2  -9   2   25.45    2.11
   2  -9   2   25.29    2.22
   2  -9   2   21.99    2.25
   2  -9   2   21.16    2.27
   2  -9   2   25.18    2.50
   2  -9   2   26.45    2.26
   2  -9   2   23.23    2.44
  -3   9  -2    7.71    1.49
  -3   9  -2    8.01    1.49
  -3   9  -2    8.09    1.60
   3  -9   2    8.42    1.79
   3  -9   2    9.79    1.93
   3  -9   2    7.07    1.51
  -4   9  -2    9.19    1.82
  -4   9  -2    8.30    1.98
   4  -9   2   11.53    2.37
   4  -9   2   12.89    2.60
  -5  -8   2   12.30    1.53
  -4  -8   2    4.80    0.80
  -4  -8   2    5.04    0.81
  -4  -8   2    4.05    0.71
  -4  -8   2    4.92    1.40
  -3  -8   2    2.14    0.93
  -3  -8   2    1.34    0.93
  -3  -8   2    2.28    0.90
  -3  -8   2    3.03    0.47
  -2  -8   2    5.97    0.87
  -2  -8   2    5.86    0.91
  -2  -8   2    4.15    1.07
  -2  -8   2    5.82    0.95
  -2  -8   2    5.48    1.04
  -2  -8   2    5.57    0.92
  -2  -8   2    6.91    1.18
  -1  -8   2   82.98    5.83
  -1  -8   2   91.22    5.83
  -1  -8   2   95.90    5.61
  -1  -8   2   98.91    6.01
  -1  -8   2   86.18    5.59
  -1  -8   2   90.78    6.02
  -1  -8   2   98.68    6.02
  -1  -8   2   86.65    5.85
  -1  -8   2   82.65    5.86
  -1  -8   2   85.55    5.62
  -1  -8   2  102.88    5.67
  -1  -8   2   90.81    6.36
   0   8  -2   30.29    2.33
   0  -8   2   27.18    2.16
   0  -8   2   31.58    2.05
   0  -8   2   31.59    2.30
   0  -8   2   28.19    2.23
   0  -8   2   28.29    2.62
   0  -8   2   29.11    2.22
   0  -8   2   32.97    2.06
   0  -8   2   30.51    2.10
   0  -8   2   30.67    2.17
   0  -8   2   28.06    1.97
   0  -8   2   29.34    2.11
   0  -8   2   27.41    2.19
   0  -8   2   28.83    2.31
   0  -8   2   28.93    2.17
   0  -8   2   27.19    2.01
  -1   8  -2   46.83    3.40
  -1   8  -2   52.04    3.54
  -1   8  -2   49.36    3.38
  -1   8  -2   49.66    3.46
   1  -8   2   46.88    3.28
   1  -8   2   49.57    3.47
   1  -8   2   43.94    3.67
   1  -8   2   49.60    3.66
   1  -8   2   49.55    3.33
   1  -8   2   48.65    3.31
   1  -8   2   41.37    3.22
   1  -8   2   49.42    3.42
   1  -8   2   48.02    3.41
   1  -8   2   47.84    3.41
   1  -8   2   46.19    3.44
   1  -8   2   53.79    3.59
  -2   8  -2   23.44    2.02
  -2   8  -2   17.85    1.93
  -2   8  -2   16.74    1.76
  -2   8  -2   20.97    1.85
  -2   8  -2   19.73    1.87
   2  -8   2   17.05    1.88
   2  -8   2   18.99    2.00
   2  -8   2   19.67    1.91
   2  -8   2   18.34    1.78
   2  -8   2   21.68    2.06
   2  -8   2   18.46    1.96
   2  -8   2   19.95    1.75
   2  -8   2   22.25    2.27
   2  -8   2   22.97    1.99
  -3   8  -2    1.64    0.86
  -3   8  -2    2.03    0.92
  -3   8  -2    2.51    0.98
  -3   8  -2    2.96    0.94
   3  -8   2    2.45    1.12
   3  -8   2    3.18    1.08
   3  -8   2    2.63    1.28
   3  -8   2    2.36    1.12
  -4   8  -2    7.21    1.78
  -4   8  -2    6.86    1.62
   4  -8   2    9.84    2.36
  -5  -7   2    4.23    1.27
  -5  -7   2    2.69    0.95
  -4  -7   2    1.35    0.54
  -4  -7   2    1.94    0.66
  -4  -7   2    1.22    1.09
  -4  -7   2    1.79    0.59
  -3  -7   2   10.55    1.84
  -3  -7   2   13.31    1.90
  -3  -7   2   15.37    1.68
  -3  -7   2   15.31    1.16
  -3  -7   2   14.04    1.02
  -3  -7   2    9.46    1.54
  -2  -7   2    2.71    0.64
  -2  -7   2    2.92    0.23
  -2  -7   2    3.74    0.66
  -2  -7   2    3.13    0.96
  -2  -7   2    2.90    0.23
  -2  -7   2    2.61    0.62
  -2  -7   2    2.31    0.76
  -2  -7   2    4.08    0.85
  -2  -7   2    3.92    0.91
  -2  -7   2    3.32    0.88
  -1  -7   2   61.11    4.19
  -1  -7   2   67.52    4.68
  -1  -7   2   63.60    4.33
  -1  -7   2   61.48    4.18
  -1  -7   2   61.90    4.24
  -1  -7   2   64.91    4.01
  -1  -7   2   72.36    4.04
  -1  -7   2   64.69    4.29
  -1  -7   2   60.53    3.95
  -1  -7   2   65.76    3.96
  -1  -7   2   69.73    4.34
  -1  -7   2   59.80    4.22
   0   7  -2    7.84    0.86
   0   7  -2    6.76    0.93
   0   7  -2    6.10    0.64
   0   7  -2    5.23    0.69
   0  -7   2    6.64    0.74
   0  -7   2    5.34    0.75
   0  -7   2    6.11    0.78
   0  -7   2    6.61    0.65
   0  -7   2    6.21    0.71
   0  -7   2    6.68    0.50
   0  -7   2    6.74    0.63
   0  -7   2    6.23    0.64
   0  -7   2    6.51    0.58
   0  -7   2    7.19    0.81
   0  -7   2    6.55    0.81
   0  -7   2    7.87    0.82
   0  -7   2    6.54    0.78
   0  -7   2    7.17    0.72
   0  -7   2    6.41    0.74
  -1   7  -2   28.08    2.23
  -1   7  -2   30.74    2.30
  -1   7  -2   30.71    2.34
  -1   7  -2   28.03    1.92
  -1   7  -2   33.04    2.28
  -1   7  -2   31.53    2.28
   1  -7   2   31.47    2.32
   1  -7   2   33.61    2.35
   1  -7   2   28.58    2.34
   1  -7   2   30.91    2.27
   1  -7   2   26.83    2.22
   1  -7   2   32.40    2.22
   1  -7   2   35.52    2.51
   1  -7   2   32.29    2.20
   1  -7   2   27.25    2.10
   1  -7   2   30.25    2.17
   1  -7   2   30.84    2.29
   1  -7   2   25.37    2.22
   1  -7   2   26.31    2.31
  -2   7  -2  147.10    9.16
  -2   7  -2  155.47    9.29
  -2   7  -2  140.95    9.15
  -2   7  -2  156.72    9.24
  -2   7  -2  144.35    9.22
  -2   7  -2  136.76    9.10
   2  -7   2  136.59    9.05
   2  -7   2  118.74    9.17
   2  -7   2  148.43    9.23
   2  -7   2  133.16    9.17
   2  -7   2  143.09    9.12
   2  -7   2  138.16    9.00
   2  -7   2  145.21    9.31
   2  -7   2  145.57    9.40
   2  -7   2  135.55    9.19
   2  -7   2  147.27    9.49
  -3   7  -2   11.76    1.65
  -3   7  -2   10.47    1.58
  -3   7  -2   12.84    1.52
  -3   7  -2   13.77    1.66
  -3   7  -2   10.42    1.58
   3  -7   2   10.49    1.91
   3  -7   2   11.74    1.66
   3  -7   2   11.32    1.96
   3  -7   2   10.27    1.84
   3  -7   2   12.71    1.65
  -4   7  -2    7.79    1.65
  -4   7  -2    5.08    1.36
  -4   7  -2    7.84    1.75
   4  -7   2    7.65    1.92
   4  -7   2    9.02    2.24
  -5  -6   2    0.49    0.76
  -5  -6   2   -0.16    0.69
  -4  -6   2    5.31    0.96
  -4  -6   2    6.58    0.94
  -4  -6   2    6.76    0.99
  -4  -6   2    4.57    1.43
  -3  -6   2    7.75    0.75
  -3  -6   2    7.07    1.31
  -3  -6   2    6.10    1.19
  -3  -6   2    8.61    0.86
  -3  -6   2    6.78    1.43
  -3  -6   2    8.70    0.77
  -3  -6   2    8.30    1.33
  -2  -6   2   16.54    1.07
  -2  -6   2   17.88    1.62
  -2  -6   2   14.46    1.57
  -2  -6   2   13.82    1.40
  -2  -6   2   16.52    1.39
  -2  -6   2   17.93    1.09
  -2  -6   2   16.26    1.07
  -2  -6   2   13.26    1.36
  -2  -6   2   14.72    1.54
  -2  -6   2   17.52    1.07
  -2  -6   2   15.44    1.66
  -2  -6   2   14.98    1.64
  -2  -6   2   14.69    1.56
  -1  -6   2   25.27    1.72
  -1  -6   2   22.17    1.70
  -1  -6   2   23.64    1.84
  -1  -6   2   24.23    1.74
  -1  -6   2   21.34    1.77
  -1  -6   2   26.01    1.56
  -1  -6   2   23.45    1.76
  -1  -6   2   20.96    2.03
  -1  -6   2   24.04    1.78
  -1  -6   2   24.22    1.55
   0   6  -2  110.78    7.10
   0   6  -2  106.52    6.89
   0   6  -2  110.47    6.94
   0   6  -2  113.14    7.00
   0  -6   2  115.19    6.99
   0  -6   2  114.75    7.07
   0  -6   2  111.06    6.94
   0  -6   2  111.04    6.87
   0  -6   2  108.50    6.87
   0  -6   2  104.80    6.99
   0  -6   2  115.09    6.96
   0  -6   2  114.78    7.01
   0  -6   2  112.52    6.89
   0  -6   2  118.01    7.11
   0  -6   2  102.83    6.98
   0  -6   2  120.40    6.98
   0  -6   2  113.32    6.97
   0  -6   2  111.99    6.86
   0  -6   2   98.73    6.90
  -1   6  -2   21.10    1.78
  -1   6  -2   24.89    1.82
  -1   6  -2   25.36    1.80
  -1   6  -2   24.15    1.54
  -1   6  -2   22.02    1.79
  -1   6  -2   21.96    1.77
   1  -6   2   22.42    1.94
   1  -6   2   24.68    1.90
   1  -6   2   21.56    1.70
   1  -6   2   21.58    1.75
   1  -6   2   19.31    1.75
   1  -6   2   21.98    1.69
   1  -6   2   20.80    1.64
   1  -6   2   22.40    1.75
   1  -6   2   21.69    1.78
   1  -6   2   24.71    1.90
   1  -6   2   21.10    1.79
   1  -6   2   21.51    1.82
   1  -6   2   24.74    1.85
  -2   6  -2   73.96    5.85
  -2   6  -2   82.82    5.43
  -2   6  -2   84.51    5.53
  -2   6  -2   80.84    5.44
  -2   6  -2   84.18    5.47
  -2   6  -2   74.29    5.48
  -2   6  -2   92.85    5.57
   2  -6   2   79.51    5.52
   2  -6   2   81.24    5.59
   2  -6   2   74.40    5.34
   2  -6   2   77.57    5.30
   2  -6   2   73.82    5.46
   2  -6   2   83.61    5.76
   2  -6   2   77.15    5.37
   2  -6   2   87.51    5.74
   2  -6   2   90.82    5.56
  -3   6  -2    6.22    1.22
  -3   6  -2    7.29    1.40
  -3   6  -2    8.22    1.37
  -3   6  -2    8.11    1.29
  -3   6  -2    7.83    1.30
  -3   6  -2    7.86    1.37
   3  -6   2    8.38    1.57
   3  -6   2    8.25    1.41
   3  -6   2    7.38    1.51
   3  -6   2    9.02    1.71
   3  -6   2    7.66    1.44
  -4   6  -2    1.11    0.84
  -4   6  -2    0.96    0.85
  -4   6  -2    2.32    1.20
   4  -6   2    3.67    1.56
   5  -6   2    1.21    1.88
  -5  -5   2    8.64    1.41
  -5  -5   2    7.27    1.37
  -4  -5   2    5.76    0.97
  -4  -5   2    5.05    0.96
  -4  -5   2    3.55    0.80
  -3  -5   2   37.88    2.94
  -3  -5   2   34.23    2.90
  -3  -5   2   30.52    2.97
  -3  -5   2   33.71    3.05
  -3  -5   2   34.57    3.00
  -3  -5   2   36.47    2.47
  -3  -5   2   42.17    2.59
  -2  -5   2    3.00    0.54
  -2  -5   2    1.75    0.70
  -2  -5   2    4.09    0.41
  -2  -5   2    3.80    0.45
  -2  -5   2    3.81    0.43
  -2  -5   2    3.01    0.74
  -2  -5   2    3.24    0.76
  -2  -5   2    4.68    0.85
  -2  -5   2    3.90    0.65
  -2  -5   2    4.59    0.87
  -2  -5   2    4.59    0.82
  -2  -5   2    3.89    0.68
  -2  -5   2    3.56    0.36
  -2  -5   2    4.60    0.48
  -2  -5   2    2.62    0.73
   1   5  -2   35.83    2.58
  -1  -5   2   37.05    2.46
  -1  -5   2   32.99    2.51
  -1  -5   2   36.48    2.66
  -1  -5   2   36.68    2.30
  -1  -5   2   37.77    2.29
  -1  -5   2   37.04    2.24
  -1  -5   2   35.27    2.45
  -1  -5   2   35.45    2.29
  -1  -5   2   34.40    2.50
  -1  -5   2   37.37    2.24
  -1  -5   2   34.82    2.49
  -1  -5   2   36.22    2.48
   0   5  -2  322.63   19.91
   0   5  -2  336.39   19.95
   0   5  -2  324.05   19.94
   0   5  -2  346.00   19.99
   0   5  -2  306.16   20.05
   0  -5   2  340.17   19.95
   0  -5   2  307.48   19.91
   0  -5   2  326.00   19.97
   0  -5   2  320.97   19.93
   0  -5   2  338.74   20.04
   0  -5   2  337.76   19.90
   0  -5   2  311.21   19.87
   0  -5   2  321.69   19.88
   0  -5   2  332.01   19.98
   0  -5   2  324.61   19.85
   0  -5   2  317.33   19.93
   0  -5   2  321.65   19.96
   0  -5   2  344.22   20.07
   0  -5   2  333.80   19.94
  -1   5  -2  305.98   18.58
  -1   5  -2  317.20   18.61
  -1   5  -2  307.42   18.40
  -1   5  -2  302.95   18.62
  -1   5  -2  291.32   18.31
  -1   5  -2  310.77   18.63
  -1   5  -2  311.16   18.64
  -1   5  -2  298.91   18.58
  -1   5  -2  304.30   18.52
  -1   5  -2  291.73   18.40
  -1   5  -2  310.01   18.58
   1  -5   2  306.31   18.61
   1  -5   2  311.51   18.74
   1  -5   2  312.09   18.56
   1  -5   2  301.69   18.60
   1  -5   2  287.72   18.64
   1  -5   2  313.04   18.60
   1  -5   2  314.95   18.60
   1  -5   2  302.96   18.52
   1  -5   2  290.60   18.64
   1  -5   2  290.07   18.51
   1  -5   2  297.97   18.48
   1  -5   2  265.71   18.58
   1  -5   2  304.46   18.54
  -2   5  -2  199.73   12.00
  -2   5  -2  208.92   12.09
  -2   5  -2  202.98   12.01
  -2   5  -2  189.07   12.05
  -2   5  -2  173.89   12.06
  -2   5  -2  198.74   12.08
  -2   5  -2  175.76   11.79
  -2   5  -2  184.01   11.86
  -2   5  -2  181.36   12.15
  -2   5  -2  183.57   11.82
  -2   5  -2  200.92   12.05
   2  -5   2  180.61   11.95
   2  -5   2  208.45   12.10
   2  -5   2  194.18   12.05
   2  -5   2  176.60   11.88
   2  -5   2  185.62   11.85
   2  -5   2  190.21   12.27
   2  -5   2  203.27   12.18
   2  -5   2  180.15   12.01
   2  -5   2  213.06   12.31
   2  -5   2  184.13   12.07
  -3   5  -2   44.09    3.36
  -3   5  -2   44.93    3.13
  -3   5  -2   44.53    3.20
  -3   5  -2   43.04    3.31
  -3   5  -2   45.47    3.31
  -3   5  -2   46.36    3.26
  -3   5  -2   40.68    3.19
  -3   5  -2   30.05    3.11
   3  -5   2   37.80    3.54
   3  -5   2   45.44    3.56
   3  -5   2   40.51    3.28
   3  -5   2   36.76    3.47
   3  -5   2   36.79    3.25
  -4   5  -2    5.47    1.31
  -4   5  -2    4.43    1.21
  -4   5  -2    4.55    1.40
   4  -5   2    5.80    1.72
  -5  -4   2    1.53    0.93
  -5  -4   2    1.81    0.92
  -4  -4   2    1.20    0.66
  -4  -4   2    1.61    0.69
  -4  -4   2    1.77    0.69
  -4  -4   2    1.83    1.09
  -3  -4   2    4.02    0.67
  -3  -4   2    3.63    0.58
  -3  -4   2    3.23    0.86
  -3  -4   2    4.42    0.94
  -3  -4   2    2.88    1.03
  -3  -4   2    4.63    0.69
  -3  -4   2    3.42    0.98
  -3  -4   2    4.10    0.51
  -3  -4   2    2.83    0.60
  -3  -4   2    4.64    1.12
   2   4  -2    0.94    0.55
  -2  -4   2   -0.17    0.16
  -2  -4   2   -0.10    0.24
  -2  -4   2    0.39    0.25
  -2  -4   2   -0.13    0.24
  -2  -4   2    0.21    0.17
  -2  -4   2    0.51    0.24
  -2  -4   2    0.28    0.48
  -2  -4   2   -0.21    0.25
  -2  -4   2    0.55    0.41
  -2  -4   2    0.10    0.48
  -2  -4   2   -0.34    0.41
  -2  -4   2   -0.09    0.41
  -2  -4   2   -0.56    0.41
  -2  -4   2   -0.13    0.48
  -2  -4   2    0.01    0.30
   1   4  -2  182.34   11.78
   1   4  -2  181.96   11.49
   1   4  -2  186.60   11.49
  -1  -4   2  194.67   11.64
  -1  -4   2  189.43   11.74
  -1  -4   2  185.71   11.68
  -1  -4   2  195.81   11.51
  -1  -4   2  203.28   11.87
  -1  -4   2  186.72   11.50
  -1  -4   2  191.79   11.71
  -1  -4   2  186.73   11.53
  -1  -4   2  195.30   11.54
  -1  -4   2  185.63   11.66
  -1  -4   2  187.02   11.69
   0   4  -2   70.34    4.20
   0   4  -2   64.40    4.28
   0   4  -2   62.11    4.14
   0   4  -2   65.40    4.17
   0   4  -2   64.69    4.22
   0   4  -2   64.92    4.20
   0   4  -2   68.20    4.22
   0  -4   2   64.20    4.16
   0  -4   2   60.94    4.16
   0  -4   2   60.96    4.12
   0  -4   2   69.43    4.19
   0  -4   2   64.60    4.21
   0  -4   2   66.18    4.18
   0  -4   2   68.58    4.27
   0  -4   2   65.24    4.08
   0  -4   2   69.21    4.27
   0  -4   2   69.08    4.16
   0  -4   2   68.07    4.19
   0  -4   2   71.02    4.19
   0  -4   2   67.56    4.21
   0  -4   2   68.98    4.15
  -1   4  -2  401.02   24.21
  -1   4  -2  410.25   24.33
  -1   4  -2  413.46   24.36
  -1   4  -2  383.47   24.14
  -1   4  -2  382.30   24.34
  -1   4  -2  380.38   24.20
  -1   4  -2  429.88   24.39
  -1   4  -2  414.13   24.41
  -1   4  -2  384.89   24.35
  -1   4  -2  404.28   24.28
  -1   4  -2  408.83   24.33
  -1   4  -2  406.29   24.39
   1  -4   2  400.10   24.35
   1  -4   2  390.52   24.36
   1  -4   2  380.64   24.29
   1  -4   2  416.55   24.32
   1  -4   2  357.85   24.35
   1  -4   2  405.08   24.30
   1  -4   2  402.51   24.48
   1  -4   2  417.15   24.38
   1  -4   2  371.52   24.39
   1  -4   2  403.03   24.37
   1  -4   2  395.74   24.35
   1  -4   2  390.68   24.42
   1  -4   2  389.93   24.41
   1  -4   2  413.65   24.30
  -2   4  -2    7.76    1.03
  -2   4  -2    8.83    1.02
  -2   4  -2   10.70    1.17
  -2   4  -2   11.73    1.11
  -2   4  -2    9.82    1.14
  -2   4  -2    9.60    0.97
  -2   4  -2    9.31    1.15
  -2   4  -2    9.20    0.90
  -2   4  -2    7.70    1.15
  -2   4  -2    9.10    1.01
  -2   4  -2   11.17    1.00
  -2   4  -2    8.42    0.95
  -2   4  -2   11.06    1.02
   2  -4   2    7.83    0.97
   2  -4   2   10.30    1.05
   2  -4   2    9.19    1.14
   2  -4   2    7.71    1.01
   2  -4   2    7.23    1.22
   2  -4   2   10.66    1.18
   2  -4   2   10.39    1.25
   2  -4   2    8.22    0.93
   2  -4   2    8.91    1.28
   2  -4   2    9.66    1.14
  -3   4  -2   23.07    2.48
  -3   4  -2   29.73    2.36
  -3   4  -2   27.38    2.45
  -3   4  -2   28.25    2.44
  -3   4  -2   30.23    2.45
  -3   4  -2   26.39    2.18
  -3   4  -2   28.52    2.35
  -3   4  -2   29.84    2.38
  -3   4  -2   26.46    2.21
  -3   4  -2   28.48    2.43
  -3   4  -2   31.09    2.37
  -3   4  -2   27.19    2.53
  -3   4  -2   25.57    2.26
   3  -4   2   25.16    2.60
   3  -4   2   29.17    2.44
   3  -4   2   32.89    2.75
   3  -4   2   26.17    2.46
   3  -4   2   31.11    2.80
  -4   4  -2   14.25    2.02
  -4   4  -2   10.59    1.66
  -4   4  -2    7.76    1.53
  -4   4  -2   13.94    1.91
   4  -4   2   14.92    2.47
  -5  -3   2    0.51    0.90
  -5  -3   2    0.76    0.92
  -4  -3   2    2.25    1.05
  -4  -3   2    4.30    1.19
  -4  -3   2    3.62    0.87
  -4  -3   2    3.19    0.82
  -4  -3   2    4.24    0.85
  -4  -3   2    3.82    0.93
  -4  -3   2    2.41    1.04
  -3  -3   2   19.70    1.89
  -3  -3   2   18.33    1.66
  -3  -3   2   19.31    1.61
  -3  -3   2   22.34    1.61
  -3  -3   2   19.86    1.95
  -3  -3   2   18.89    2.05
  -3  -3   2   17.22    1.96
  -3  -3   2   18.81    1.86
  -3  -3   2   19.71    1.63
   2   3  -2   33.83    2.48
  -2  -3   2   31.33    2.19
  -2  -3   2   35.47    2.20
  -2  -3   2   32.85    2.27
  -2  -3   2   35.57    2.17
  -2  -3   2   31.81    2.44
  -2  -3   2   28.11    2.11
  -2  -3   2   33.60    2.54
  -2  -3   2   31.87    2.26
  -2  -3   2   31.61    2.53
  -2  -3   2   30.48    2.42
  -2  -3   2   33.67    2.13
  -2  -3   2   31.40    2.06
  -2  -3   2   29.58    2.20
  -2  -3   2   34.79    2.47
  -2  -3   2   31.43    2.39
   1   3  -2  100.22    6.38
   1   3  -2  102.89    6.61
  -1  -3   2  103.75    6.52
  -1  -3   2  106.91    6.38
  -1  -3   2  103.52    6.64
  -1  -3   2  102.93    6.40
  -1  -3   2  102.95    6.40
  -1  -3   2  116.91    6.40
  -1  -3   2  106.22    6.52
  -1  -3   2   99.53    6.33
  -1  -3   2   99.77    6.38
  -1  -3   2  101.04    6.47
  -1  -3   2  109.24    6.52
  -1  -3   2  104.39    6.58
  -1  -3   2  102.44    6.34
   0   3  -2   46.44    3.08
   0   3  -2   49.09    3.05
   0   3  -2   49.78    3.08
   0   3  -2   51.51    3.13
   0   3  -2   46.11    3.16
   0   3  -2   49.58    3.10
   0   3  -2   44.06    3.07
   0   3  -2   50.18    3.10
   0   3  -2   49.16    3.13
   0   3  -2   49.77    3.10
   0  -3   2   48.31    3.14
   0  -3   2   48.03    3.09
   0  -3   2   53.52    3.11
   0  -3   2   51.90    3.17
   0  -3   2   45.69    3.08
   0  -3   2   47.20    3.06
   0  -3   2   44.30    3.08
   0  -3   2   53.19    3.10
   0  -3   2   45.54    3.04
   0  -3   2   47.34    3.11
   0  -3   2   51.67    3.08
   0  -3   2   47.58    2.97
   0  -3   2   53.11    3.13
  -1   3  -2   61.17    3.83
  -1   3  -2   58.89    3.76
  -1   3  -2   61.18    3.88
  -1   3  -2   52.71    3.84
  -1   3  -2   53.81    3.84
  -1   3  -2   61.79    3.88
  -1   3  -2   56.86    3.78
  -1   3  -2   54.68    3.84
  -1   3  -2   54.40    3.76
  -1   3  -2   61.34    3.79
  -1   3  -2   60.92    3.92
  -1   3  -2   59.58    3.71
  -1   3  -2   65.30    3.84
  -1   3  -2   60.44    3.93
  -1   3  -2   59.39    3.88
   1  -3   2   54.71    3.87
   1  -3   2   62.60    3.83
   1  -3   2   53.71    3.90
   1  -3   2   59.25    3.82
   1  -3   2   59.77    3.94
   1  -3   2   61.29    3.89
   1  -3   2   60.89    3.90
   1  -3   2   60.91    3.89
   1  -3   2   63.30    3.88
   1  -3   2   58.94    3.90
   1  -3   2   64.89    4.02
   1  -3   2   55.15    3.85
   1  -3   2   59.98    3.80
  -2   3  -2   19.71    1.75
  -2   3  -2   21.30    1.63
  -2   3  -2   16.58    1.50
  -2   3  -2   22.36    1.69
  -2   3  -2   21.95    1.71
  -2   3  -2   20.50    1.51
  -2   3  -2   21.08    1.55
  -2   3  -2   18.18    1.62
  -2   3  -2   18.29    1.54
  -2   3  -2   19.09    1.56
  -2   3  -2   19.00    1.59
  -2   3  -2   18.61    1.66
  -2   3  -2   21.90    1.71
  -2   3  -2   16.64    1.49
  -2   3  -2   19.07    1.51
   2  -3   2   18.38    1.51
   2  -3   2   19.96    1.65
   2  -3   2   18.95    1.50
   2  -3   2   19.63    1.67
   2  -3   2   15.22    1.47
   2  -3   2   18.43    1.57
   2  -3   2   15.18    1.60
   2  -3   2   17.59    1.79
   2  -3   2   21.46    1.89
   2  -3   2   22.93    1.83
  -3   3  -2   44.21    3.32
  -3   3  -2   38.47    3.29
  -3   3  -2   38.69    3.37
  -3   3  -2   44.97    3.36
  -3   3  -2   49.48    3.57
  -3   3  -2   42.95    3.19
  -3   3  -2   49.85    3.42
  -3   3  -2   46.19    3.40
  -3   3  -2   44.27    3.21
  -3   3  -2   44.02    3.15
  -3   3  -2   41.54    3.26
  -3   3  -2   39.63    3.19
  -3   3  -2   43.05    3.17
  -3   3  -2   44.22    3.24
   3  -3   2   45.08    3.32
   3  -3   2   48.99    3.64
   3  -3   2   43.24    3.67
   3  -3   2   48.88    3.77
   3  -3   2   39.32    3.32
  -4   3  -2    8.64    1.32
  -4   3  -2    6.59    1.45
  -4   3  -2    8.61    1.50
  -4   3  -2    9.71    1.46
  -4   3  -2   10.24    1.71
   4  -3   2    8.60    1.95
  -5   3  -2    6.26    2.28
  -5   3  -2    5.15    1.66
  -6  -2   2    1.53    1.14
  -5  -2   2    1.90    1.00
  -5  -2   2    4.64    1.28
  -4  -2   2    1.67    0.76
  -4  -2   2    0.23    0.80
  -4  -2   2    2.08    0.72
  -4  -2   2    1.35    0.73
  -4  -2   2    1.39    0.71
  -4  -2   2    0.50    0.72
  -4  -2   2    0.69    0.84
   3   2  -2   29.17    2.57
  -3  -2   2   28.53    2.41
  -3  -2   2   26.86    2.19
  -3  -2   2   24.94    2.40
  -3  -2   2   29.63    2.08
  -3  -2   2   26.65    2.37
  -3  -2   2   25.70    2.44
  -3  -2   2   29.64    2.12
  -3  -2   2   29.74    2.16
  -3  -2   2   31.56    2.21
  -3  -2   2   29.70    2.26
  -3  -2   2   25.13    2.52
   2   2  -2  116.90    7.33
   2   2  -2  113.13    7.02
   2   2  -2  113.18    7.30
  -2  -2   2  119.94    7.40
  -2  -2   2   95.36    7.03
  -2  -2   2  108.95    7.31
  -2  -2   2  127.87    7.07
  -2  -2   2  104.27    6.91
  -2  -2   2  120.06    7.09
  -2  -2   2  110.83    7.08
  -2  -2   2  101.38    6.98
  -2  -2   2  108.39    7.28
  -2  -2   2  124.70    7.32
  -2  -2   2  114.11    7.37
  -2  -2   2  109.44    7.09
  -2  -2   2  121.26    7.30
  -2  -2   2  120.44    7.01
  -2  -2   2  112.31    7.29
  -2  -2   2  111.21    7.10
  -2  -2   2  114.34    7.03
   1   2  -2  256.70   14.92
   1   2  -2  241.93   15.03
   1   2  -2  247.01   14.80
   1   2  -2  234.41   14.81
   1   2  -2  228.90   14.81
   1   2  -2  245.76   15.00
  -1  -2   2  244.04   14.82
  -1  -2   2  231.51   14.81
  -1  -2   2  243.31   14.97
  -1  -2   2  249.69   14.91
  -1  -2   2  246.90   14.80
  -1  -2   2  247.44   15.04
  -1  -2   2  243.78   14.83
  -1  -2   2  225.01   14.77
  -1  -2   2  234.42   14.83
  -1  -2   2  258.14   14.99
  -1  -2   2  269.18   14.83
  -1  -2   2  246.55   14.91
  -1  -2   2  235.43   14.79
   0   2  -2   41.38    2.96
   0   2  -2   47.15    3.02
   0   2  -2   47.50    2.98
   0   2  -2   53.00    2.99
   0   2  -2   44.33    2.95
   0   2  -2   46.06    2.97
   0   2  -2   49.71    2.99
   0   2  -2   47.31    2.96
   0   2  -2   43.91    2.97
   0   2  -2   47.31    2.97
   0  -2   2   42.61    2.94
   0  -2   2   44.81    2.95
   0  -2   2   50.84    3.02
   0  -2   2   51.64    2.99
   0  -2   2   49.48    2.92
   0  -2   2   46.60    3.01
   0  -2   2   41.91    2.96
   0  -2   2   48.50    3.00
   0  -2   2   47.25    2.99
   0  -2   2   50.22    2.99
   0  -2   2   49.08    2.98
   0  -2   2   42.65    2.90
   0  -2   2   44.54    2.96
   0  -2   2   46.82    2.97
  -1   2  -2  444.46   29.32
  -1   2  -2  443.01   29.32
  -1   2  -2  528.63   29.43
  -1   2  -2  495.36   29.28
  -1   2  -2  521.49   29.39
  -1   2  -2  495.56   29.38
  -1   2  -2  463.23   29.35
  -1   2  -2  486.95   29.30
  -1   2  -2  466.21   29.30
  -1   2  -2  475.55   29.31
  -1   2  -2  490.73   29.27
  -1   2  -2  475.32   29.31
  -1   2  -2  501.80   29.39
  -1   2  -2  498.28   29.43
   1  -2   2  472.97   29.36
   1  -2   2  487.29   29.43
   1  -2   2  505.02   29.46
   1  -2   2  477.74   29.32
   1  -2   2  475.30   29.47
   1  -2   2  486.39   29.40
   1  -2   2  444.35   29.41
   1  -2   2  510.98   29.37
   1  -2   2  466.60   29.31
   1  -2   2  448.13   29.35
   1  -2   2  498.41   29.38
   1  -2   2  481.96   29.39
   1  -2   2  482.61   29.29
  -2   2  -2    0.42    0.33
  -2   2  -2   -0.85    0.44
  -2   2  -2   -0.12    0.28
  -2   2  -2    0.24    0.46
  -2   2  -2    0.84    0.40
  -2   2  -2   -0.31    0.32
  -2   2  -2    0.28    0.57
  -2   2  -2   -0.10    0.30
  -2   2  -2   -0.15    0.26
  -2   2  -2    0.02    0.32
  -2   2  -2    0.45    0.47
  -2   2  -2    0.86    0.46
  -2   2  -2    0.35    0.41
  -2   2  -2   -0.01    0.30
  -2   2  -2    0.20    0.38
  -2   2  -2   -0.14    0.32
   2  -2   2    0.20    0.35
   2  -2   2   -0.23    0.61
   2  -2   2    0.50    0.43
   2  -2   2   -0.35    0.36
   2  -2   2    0.29    0.45
   2  -2   2    0.12    0.55
   2  -2   2    0.12    0.14
   2  -2   2   -0.15    0.40
   2  -2   2   -0.05    0.40
   2  -2   2    0.15    0.31
   2  -2   2    0.67    0.58
  -3   2  -2   17.91    1.72
  -3   2  -2   14.40    1.48
  -3   2  -2   13.35    1.46
  -3   2  -2   16.50    1.52
  -3   2  -2   16.12    1.51
  -3   2  -2   14.21    1.67
  -3   2  -2   14.07    1.57
  -3   2  -2   16.40    1.47
  -3   2  -2   14.60    1.44
  -3   2  -2   16.47    1.64
  -3   2  -2   18.65    1.87
  -3   2  -2   14.76    1.63
  -3   2  -2   16.22    1.65
   3  -2   2   15.81    1.64
   3  -2   2   18.15    2.00
   3  -2   2   14.03    1.55
  -4   2  -2    5.50    1.25
  -4   2  -2    3.85    1.17
  -4   2  -2    3.78    0.97
  -4   2  -2    2.97    1.09
  -4   2  -2    2.67    1.00
  -4   2  -2    0.01    0.73
  -4   2  -2    3.69    0.94
   4  -2   2    4.30    1.53
  -5   2  -2    3.32    1.46
  -5   2  -2    4.56    1.30
  -6  -1   2    1.50    1.30
  -5  -1   2   10.90    1.65
  -5  -1   2    8.77    1.62
  -4  -1   2   17.28    1.66
  -4  -1   2   14.61    1.59
  -4  -1   2   10.87    1.86
  -4  -1   2   14.56    1.76
  -4  -1   2   12.75    1.62
  -4  -1   2   13.76    1.85
  -4  -1   2   13.20    1.77
   3   1  -2   17.95    1.94
  -3  -1   2   16.23    1.87
  -3  -1   2   15.34    1.49
  -3  -1   2   17.77    1.53
  -3  -1   2   16.96    1.73
  -3  -1   2   15.81    1.58
  -3  -1   2   17.46    1.75
  -3  -1   2   18.11    1.81
  -3  -1   2   21.93    1.56
  -3  -1   2   17.93    1.65
  -3  -1   2   15.86    1.87
  -3  -1   2   16.85    1.50
   2   1  -2   51.84    3.55
   2   1  -2   50.58    3.54
   2   1  -2   50.54    3.30
   2   1  -2   45.86    3.28
  -2  -1   2   49.63    3.52
  -2  -1   2   54.27    3.64
  -2  -1   2   48.29    3.30
  -2  -1   2   41.82    3.30
  -2  -1   2   49.99    3.58
  -2  -1   2   48.09    3.34
  -2  -1   2   47.69    3.48
  -2  -1   2   51.66    3.39
  -2  -1   2   52.63    3.32
  -2  -1   2   52.27    3.30
  -2  -1   2   55.60    3.53
  -2  -1   2   52.26    3.32
  -2  -1   2   53.70    3.54
  -2  -1   2   53.09    3.35
  -2  -1   2   49.77    3.52
   1   1  -2  496.39   28.17
   1   1  -2  442.74   28.15
   1   1  -2  464.75   28.16
   1   1  -2  460.30   28.32
   1   1  -2  478.45   28.23
   1   1  -2  474.05   28.14
   1   1  -2  473.29   28.30
   1   1  -2  436.84   28.18
  -1  -1   2  481.01   28.22
  -1  -1   2  481.67   28.16
  -1  -1   2  404.88   28.12
  -1  -1   2  459.22   28.28
  -1  -1   2  460.39   28.16
  -1  -1   2  480.56   28.22
  -1  -1   2  477.31   28.27
  -1  -1   2  479.76   28.15
  -1  -1   2  458.73   28.15
  -1  -1   2  489.63   28.35
  -1  -1   2  447.31   28.17
  -1  -1   2  474.58   28.27
  -1  -1   2  415.30   28.10
  -1  -1   2  481.44   28.15
  -1  -1   2  457.57   28.10
   0   1  -2    1.72    0.29
   0   1  -2    1.81    0.22
   0   1  -2    1.79    0.25
   0   1  -2    1.58    0.18
   0   1  -2    1.70    0.19
   0   1  -2    1.77    0.27
   0   1  -2    1.68    0.25
   0   1  -2    1.65    0.23
   0   1  -2    1.38    0.30
   0   1  -2    1.51    0.24
   0   1  -2    1.57    0.27
   0   1  -2    2.21    0.27
   0  -1   2    1.64    0.27
   0  -1   2    1.62    0.28
   0  -1   2    1.49    0.30
   0  -1   2    1.97    0.27
   0  -1   2    1.27    0.22
   0  -1   2    1.78    0.18
   0  -1   2    1.91    0.30
   0  -1   2    1.86    0.19
   0  -1   2    1.74    0.24
   0  -1   2    1.67    0.24
   0  -1   2    1.42    0.23
   0  -1   2    2.05    0.39
   0  -1   2    1.75    0.25
  -1   1  -2  147.75    8.85
  -1   1  -2  140.01    8.83
  -1   1  -2  150.54    8.81
  -1   1  -2  143.79    8.85
  -1   1  -2  146.32    8.89
  -1   1  -2  145.79    8.83
  -1   1  -2  149.11    8.95
  -1   1  -2  144.64    8.77
  -1   1  -2  138.38    8.78
  -1   1  -2  151.92    8.75
  -1   1  -2  144.64    8.88
  -1   1  -2  134.95    8.76
  -1   1  -2  128.26    8.80
  -1   1  -2  139.34    8.85
   1  -1   2  144.04    8.76
   1  -1   2  143.67    8.84
   1  -1   2  148.64    8.86
   1  -1   2  150.16    8.85
   1  -1   2  136.26    8.79
   1  -1   2  143.90    8.70
   1  -1   2  132.26    8.81
   1  -1   2  143.37    8.89
   1  -1   2  132.59    8.86
   1  -1   2  140.29    8.96
   1  -1   2  146.80    8.82
   1  -1   2  149.01    8.92
   1  -1   2  132.50    8.91
   1  -1   2  143.61    8.94
  -2   1  -2   92.32    5.74
  -2   1  -2   86.79    5.72
  -2   1  -2   88.29    5.82
  -2   1  -2   87.06    5.76
  -2   1  -2   78.55    5.76
  -2   1  -2   95.69    5.74
  -2   1  -2   95.54    5.81
  -2   1  -2   88.69    5.73
  -2   1  -2   94.45    5.85
  -2   1  -2   91.72    5.93
  -2   1  -2   89.36    5.88
  -2   1  -2   87.52    5.77
  -2   1  -2   84.87    6.02
  -2   1  -2   98.14    5.86
  -2   1  -2   85.59    5.67
   2  -1   2   88.46    5.75
   2  -1   2   94.72    6.06
   2  -1   2   85.41    6.04
   2  -1   2   88.69    5.79
   2  -1   2   90.66    5.70
   2  -1   2   99.89    5.86
   2  -1   2   78.23    5.82
   2  -1   2   97.45    6.06
  -3   1  -2    3.98    0.76
  -3   1  -2    2.45    0.65
  -3   1  -2    3.24    0.81
  -3   1  -2    4.03    0.95
  -3   1  -2    4.17    1.01
  -3   1  -2    3.53    0.81
  -3   1  -2    3.20    0.70
  -3   1  -2    3.78    0.83
  -3   1  -2    3.39    0.79
  -3   1  -2    3.83    0.89
  -3   1  -2    4.63    0.98
  -3   1  -2    2.67    0.71
  -3   1  -2    4.32    0.90
  -3   1  -2    4.12    0.75
   3  -1   2    4.56    1.06
  -4   1  -2    2.98    0.85
  -4   1  -2    2.33    1.05
  -4   1  -2    3.34    1.06
  -4   1  -2    3.73    1.10
  -4   1  -2    3.86    1.24
  -4   1  -2    3.54    0.90
  -4   1  -2    2.44    0.80
  -5   1  -2    6.04    1.31
  -5   1  -2    5.80    1.46
  -5   1  -2    4.95    1.63
  -5   0   2    3.92    1.20
  -5   0   2    8.08    1.56
   4   0  -2   15.47    2.38
  -4   0   2   16.79    2.02
  -4   0   2   19.88    1.89
  -4   0   2   17.44    1.85
  -4   0   2   17.29    2.18
  -4   0   2   21.38    1.96
  -4   0   2   17.23    2.15
  -4   0   2   17.45    1.99
   3   0  -2    5.22    1.15
  -3   0   2    3.50    0.73
  -3   0   2    1.87    0.81
  -3   0   2    3.86    0.78
  -3   0   2    2.48    0.85
  -3   0   2    2.82    0.88
  -3   0   2    4.18    1.00
  -3   0   2    4.65    0.82
  -3   0   2    3.55    0.73
  -3   0   2    3.79    0.88
  -3   0   2    3.88    0.75
  -3   0   2    3.26    0.96
   2   0  -2    1.96    0.46
   2   0  -2    1.11    0.54
   2   0  -2    1.80    0.46
   2   0  -2    1.60    0.58
   2   0  -2    1.27    0.41
   2   0  -2    2.31    0.66
  -2   0   2    1.87    0.59
  -2   0   2    1.39    0.50
  -2   0   2    1.60    0.61
  -2   0   2    1.68    0.58
  -2   0   2    2.29    0.64
  -2   0   2    1.44    0.41
  -2   0   2    1.12    0.38
  -2   0   2    1.64    0.44
  -2   0   2    1.47    0.48
  -2   0   2    0.88    0.39
  -2   0   2    1.29    0.44
  -2   0   2    0.94    0.49
  -2   0   2    2.00    0.59
  -2   0   2    1.45    0.64
  -2   0   2    1.28    0.40
   1   0  -2  286.19   17.19
   1   0  -2  268.80   17.00
   1   0  -2  274.86   17.19
   1   0  -2  279.73   17.27
   1   0  -2  293.43   17.23
   1   0  -2  263.97   17.12
   1   0  -2  271.61   17.15
   1   0  -2  298.73   17.13
   1   0  -2  280.39   17.09
   1   0  -2  280.19   17.16
  -1   0   2  286.27   17.13
  -1   0   2  285.85   17.12
  -1   0   2  299.42   17.23
  -1   0   2  296.64   17.21
  -1   0   2  263.22   17.12
  -1   0   2  263.40   17.07
  -1   0   2  288.49   17.23
  -1   0   2  276.00   17.15
  -1   0   2  298.48   17.19
  -1   0   2  264.22   17.00
  -1   0   2  291.74   17.11
  -1   0   2  301.82   17.30
  -1   0   2  264.05   17.23
  -1   0   2  281.46   17.12
  -1   0   2  275.81   17.13
  -1   0   2  288.96   17.16
  -1   0   2  266.64   17.10
   0   0  -2    0.31    0.24
   0   0  -2    0.42    0.32
   0   0  -2    1.16    0.28
   0   0  -2    1.10    0.21
   0   0  -2    0.60    0.28
   0   0  -2    0.49    0.25
   0   0  -2    0.29    0.24
   0   0  -2    0.75    0.25
   0   0  -2    1.09    0.25
   0   0  -2    0.79    0.23
   0   0  -2    0.42    0.25
   0   0  -2    0.84    0.23
   0   0  -2    0.86    0.26
   0   0  -2    0.76    0.27
   0   0  -2    0.31    0.21
   0   0   2    0.72    0.28
   0   0   2    0.40    0.25
   0   0   2    0.86    0.27
   0   0   2    0.85    0.36
   0   0   2    0.49    0.26
   0   0   2    0.95    0.26
   0   0   2    0.45    0.24
   0   0   2    1.09    0.26
   0   0   2    0.77    0.24
   0   0   2    0.85    0.24
   0   0   2    0.51    0.24
   0   0   2    1.65    0.29
   0   0   2    1.00    0.22
   0   0   2    0.61    0.26
  -1   0  -2  113.15    6.89
  -1   0  -2  109.35    6.91
  -1   0  -2  103.82    6.82
  -1   0  -2  103.74    6.89
  -1   0  -2  105.22    6.76
  -1   0  -2  107.27    6.85
  -1   0  -2  119.76    6.80
  -1   0  -2  109.61    6.81
  -1   0  -2  112.94    6.91
  -1   0  -2  114.94    6.86
  -1   0  -2  111.86    6.77
  -1   0  -2  101.92    6.83
  -1   0  -2  117.69    7.00
  -1   0  -2  112.69    6.75
  -1   0  -2  104.38    6.84
  -1   0  -2  104.13    6.80
  -1   0  -2  111.68    6.89
   1   0   2  111.81    6.85
   1   0   2  117.14    6.95
   1   0   2  116.29    6.99
   1   0   2  110.10    6.85
   1   0   2  111.83    6.81
   1   0   2  110.75    6.76
   1   0   2  109.21    6.87
   1   0   2  101.11    6.94
   1   0   2  105.53    6.70
   1   0   2  112.44    6.85
  -2   0  -2    1.99    0.52
  -2   0  -2    1.53    0.49
  -2   0  -2    0.79    0.42
  -2   0  -2    0.98    0.54
  -2   0  -2    0.90    0.41
  -2   0  -2    1.23    0.38
  -2   0  -2    1.58    0.41
  -2   0  -2    1.13    0.43
  -2   0  -2    1.26    0.40
  -2   0  -2    1.11    0.42
  -2   0  -2    0.85    0.40
  -2   0  -2    0.66    0.48
  -2   0  -2    0.80    0.39
  -2   0  -2    1.30    0.37
  -2   0  -2    1.22    0.54
  -2   0  -2    0.69    0.34
   2   0   2    1.23    0.44
   2   0   2    1.47    0.53
   2   0   2    1.03    0.48
   2   0   2    1.80    0.45
   2   0   2    1.84    0.58
   2   0   2    0.85    0.41
   2   0   2    1.16    0.42
   2   0   2    1.69    0.59
  -3   0  -2    0.66    0.45
  -3   0  -2    0.13    0.46
  -3   0  -2    1.01    0.61
  -3   0  -2    0.51    0.45
  -3   0  -2    1.15    0.69
  -3   0  -2    0.85    0.58
  -3   0  -2    0.64    0.59
  -3   0  -2    0.91    0.51
  -3   0  -2    0.37    0.53
  -3   0  -2    0.98    0.63
  -3   0  -2    1.86    0.53
   3   0   2    1.86    0.97
  -4   0  -2    6.35    1.07
  -4   0  -2    6.57    1.34
  -4   0  -2    3.44    1.20
  -4   0  -2    6.05    1.25
  -4   0  -2    3.69    1.25
  -4   0  -2    4.64    0.99
  -4   0  -2    6.16    1.08
  -5   0  -2    0.32    0.75
  -5   0  -2   -0.06    0.86
  -5   0  -2    0.33    1.17
  -5   1   2    7.61    1.67
  -5   1   2    8.41    1.56
  -5   1   2    8.37    1.52
   4  -1  -2   15.95    2.49
  -4   1   2   15.07    1.88
  -4   1   2   15.32    1.66
  -4   1   2   13.26    1.83
  -4   1   2   15.69    1.70
  -4   1   2   18.05    1.78
  -4   1   2   12.01    1.88
  -4   1   2   12.83    1.86
   3  -1  -2   20.09    1.95
   3  -1  -2   18.85    2.01
  -3   1   2   18.97    1.87
  -3   1   2   18.99    1.66
  -3   1   2   18.21    1.81
  -3   1   2   17.08    1.68
  -3   1   2   20.80    1.73
  -3   1   2   16.76    1.61
  -3   1   2   17.83    1.85
  -3   1   2   17.22    1.64
  -3   1   2   18.96    1.86
  -3   1   2   17.71    1.90
  -3   1   2   15.01    1.90
   2  -1  -2   48.34    3.41
   2  -1  -2   47.89    3.63
   2  -1  -2   50.38    3.60
   2  -1  -2   54.87    3.53
   2  -1  -2   52.53    3.59
   2  -1  -2   45.35    3.41
  -2   1   2   55.42    3.38
  -2   1   2   51.68    3.43
  -2   1   2   55.82    3.63
  -2   1   2   54.48    3.60
  -2   1   2   51.19    3.60
  -2   1   2   54.75    3.53
  -2   1   2   52.63    3.43
  -2   1   2   49.64    3.42
  -2   1   2   54.95    3.58
  -2   1   2   50.15    3.45
  -2   1   2   47.96    3.48
  -2   1   2   46.34    3.44
  -2   1   2   50.54    3.66
  -2   1   2   47.12    3.57
  -2   1   2   49.42    3.51
   1  -1  -2  450.15   28.27
   1  -1  -2  462.17   28.20
   1  -1  -2  460.95   28.14
   1  -1  -2  472.08   28.24
   1  -1  -2  493.87   28.17
   1  -1  -2  433.23   28.17
   1  -1  -2  443.53   28.19
   1  -1  -2  460.90   28.23
   1  -1  -2  432.47   28.02
   1  -1  -2  464.00   28.12
   1  -1  -2  462.09   28.21
   1  -1  -2  464.59   28.18
  -1   1   2  468.96   28.23
  -1   1   2  435.33   28.24
  -1   1   2  484.86   28.16
  -1   1   2  486.84   28.31
  -1   1   2  443.82   28.20
  -1   1   2  495.64   28.13
  -1   1   2  494.75   28.22
  -1   1   2  473.29   28.18
  -1   1   2  475.61   28.18
  -1   1   2  502.08   28.21
  -1   1   2  440.62   28.18
  -1   1   2  466.63   28.24
  -1   1   2  458.33   28.16
  -1   1   2  416.13   28.15
   0  -1  -2    2.07    0.32
   0  -1  -2    1.79    0.27
   0  -1  -2    1.94    0.39
   0  -1  -2    1.40    0.25
   0  -1  -2    1.58    0.27
   0  -1  -2    1.75    0.28
   0  -1  -2    1.69    0.26
   0  -1  -2    1.61    0.23
   0  -1  -2    1.94    0.35
   0  -1  -2    1.93    0.27
   0  -1  -2    1.56    0.24
   0  -1  -2    1.56    0.28
   0  -1  -2    2.08    0.26
   0  -1  -2    1.61    0.27
   0  -1  -2    2.14    0.26
   0   1   2    1.78    0.29
   0   1   2    1.93    0.29
   0   1   2    2.35    0.41
   0   1   2    2.07    0.27
   0   1   2    1.29    0.28
   0   1   2    1.87    0.32
   0   1   2    1.87    0.30
   0   1   2    1.59    0.27
   0   1   2    2.02    0.29
   0   1   2    1.72    0.24
   0   1   2    1.72    0.24
   0   1   2    1.74    0.24
   0   1   2    1.25    0.27
  -1  -1  -2  145.17    8.86
  -1  -1  -2  130.99    8.58
  -1  -1  -2  154.90    8.77
  -1  -1  -2  137.42    8.68
  -1  -1  -2  138.60    8.61
  -1  -1  -2  151.64    8.63
  -1  -1  -2  147.58    8.77
  -1  -1  -2  136.49    8.69
  -1  -1  -2  128.59    8.60
  -1  -1  -2  150.92    8.84
  -1  -1  -2  142.85    8.60
  -1  -1  -2  138.67    8.66
  -1  -1  -2  131.73    8.65
  -1  -1  -2  144.51    8.74
  -1  -1  -2  137.98    8.79
  -1  -1  -2  135.59    8.70
  -1  -1  -2  147.53    8.71
  -1  -1  -2  150.04    8.80
   1   1   2  122.78    8.61
   1   1   2  151.30    8.71
   1   1   2  132.24    8.69
   1   1   2  144.87    8.83
   1   1   2  145.77    8.74
   1   1   2  138.27    8.63
   1   1   2  141.50    8.71
   1   1   2  153.23    8.89
  -2  -1  -2   88.31    5.50
  -2  -1  -2   91.12    5.51
  -2  -1  -2   81.06    5.53
  -2  -1  -2   94.96    5.60
  -2  -1  -2   91.40    5.69
  -2  -1  -2   97.81    5.62
  -2  -1  -2   82.26    5.44
  -2  -1  -2   90.83    5.75
  -2  -1  -2   90.28    5.65
  -2  -1  -2   83.29    5.49
  -2  -1  -2   83.71    5.56
  -2  -1  -2   86.87    5.63
  -2  -1  -2   79.34    5.70
  -2  -1  -2   82.17    5.84
  -2  -1  -2   88.76    5.55
  -2  -1  -2   88.48    5.49
   2   1   2   75.77    5.50
   2   1   2   80.98    5.55
   2   1   2   81.00    5.56
   2   1   2   89.81    5.58
   2   1   2   92.47    6.00
   2   1   2  100.09    5.93
   2   1   2   83.61    5.58
  -3  -1  -2    3.24    0.67
  -3  -1  -2    4.96    0.94
  -3  -1  -2    2.58    0.72
  -3  -1  -2    3.08    0.66
  -3  -1  -2    5.04    0.86
  -3  -1  -2    4.25    1.01
  -3  -1  -2    2.75    0.74
  -3  -1  -2    3.11    0.65
  -3  -1  -2    3.63    0.85
  -3  -1  -2    2.80    0.73
  -4  -1  -2    4.61    1.23
  -4  -1  -2    2.17    0.80
  -4  -1  -2    4.87    1.10
  -4  -1  -2    2.19    0.79
  -4  -1  -2    2.19    0.79
  -4  -1  -2    3.76    1.19
  -5  -1  -2    9.61    2.12
  -5  -1  -2    5.68    1.23
  -5  -1  -2    8.19    1.53
  -5   2   2    2.32    1.34
  -5   2   2    2.72    1.12
  -5   2   2    2.10    1.14
   4  -2  -2    1.42    1.09
  -4   2   2    2.79    1.07
  -4   2   2    1.31    0.88
  -4   2   2    3.11    1.26
  -4   2   2    0.74    0.82
  -4   2   2    2.15    0.81
  -4   2   2    0.59    0.85
  -4   2   2    1.64    0.82
  -4   2   2    2.89    0.92
   3  -2  -2   29.67    2.53
   3  -2  -2   26.46    2.63
   3  -2  -2   28.87    2.49
   3  -2  -2   26.46    2.90
  -3   2   2   29.24    2.32
  -3   2   2   27.84    2.50
  -3   2   2   29.17    2.39
  -3   2   2   30.75    2.31
  -3   2   2   30.21    2.60
  -3   2   2   26.54    2.31
  -3   2   2   28.00    2.32
  -3   2   2   27.69    2.62
  -3   2   2   32.39    2.57
  -3   2   2   30.68    2.50
  -3   2   2   26.03    2.46
   2  -2  -2  115.91    7.26
   2  -2  -2  109.16    7.43
   2  -2  -2  119.66    7.33
   2  -2  -2  106.71    7.22
   2  -2  -2  113.71    7.23
   2  -2  -2  112.96    7.42
   2  -2  -2  117.46    7.38
   2  -2  -2  118.32    7.37
  -2   2   2  119.65    7.35
  -2   2   2  117.17    7.45
  -2   2   2  117.63    7.36
  -2   2   2  113.62    7.38
  -2   2   2   97.97    7.28
  -2   2   2  124.67    7.39
  -2   2   2  116.58    7.40
  -2   2   2  116.36    7.22
  -2   2   2  110.97    7.20
  -2   2   2  105.93    7.23
  -2   2   2  106.78    7.42
  -2   2   2  109.33    7.20
  -2   2   2  118.32    7.33
  -2   2   2  109.44    7.14
  -2   2   2  110.58    7.25
   1  -2  -2  242.27   14.54
   1  -2  -2  248.25   14.63
   1  -2  -2  241.11   14.58
   1  -2  -2  222.89   14.62
   1  -2  -2  214.00   14.50
   1  -2  -2  222.17   14.59
   1  -2  -2  241.12   14.60
   1  -2  -2  240.77   14.56
   1  -2  -2  235.05   14.56
   1  -2  -2  207.55   14.42
   1  -2  -2  259.65   14.58
   1  -2  -2  234.75   14.64
   1  -2  -2  241.30   14.59
   1  -2  -2  221.27   14.65
  -1   2   2  245.31   14.56
  -1   2   2  237.95   14.61
  -1   2   2  242.51   14.62
  -1   2   2  239.81   14.58
  -1   2   2  237.55   14.56
  -1   2   2  230.88   14.59
  -1   2   2  233.91   14.67
  -1   2   2  235.01   14.56
  -1   2   2  256.08   14.56
  -1   2   2  247.38   14.58
  -1   2   2  241.91   14.62
  -1   2   2  251.43   14.69
  -1   2   2  232.88   14.61
  -1   2   2  225.28   14.62
  -1   2   2  243.44   14.58
  -1   2   2  254.43   14.57
   0  -2  -2   45.49    3.04
   0  -2  -2   48.88    3.02
   0  -2  -2   42.32    2.97
   0  -2  -2   52.47    3.18
   0  -2  -2   51.16    3.02
   0  -2  -2   49.57    3.02
   0  -2  -2   46.03    3.01
   0  -2  -2   51.66    3.05
   0  -2  -2   44.74    3.01
   0  -2  -2   49.88    3.06
   0  -2  -2   46.46    3.02
   0  -2  -2   46.46    3.00
   0  -2  -2   47.02    3.01
   0  -2  -2   45.44    3.02
   0   2   2   49.59    3.02
   0   2   2   49.03    3.04
   0   2   2   48.60    2.96
   0   2   2   53.99    3.03
   0   2   2   48.10    3.17
   0   2   2   43.13    2.97
   0   2   2   49.19    3.00
   0   2   2   46.16    3.05
   0   2   2   43.85    2.94
   0   2   2   42.73    3.03
   0   2   2   44.09    3.01
   0   2   2   48.22    2.97
  -1  -2  -2  492.31   29.50
  -1  -2  -2  506.99   29.67
  -1  -2  -2  509.92   29.59
  -1  -2  -2  508.15   29.78
  -1  -2  -2  464.58   29.56
  -1  -2  -2  509.15   29.48
  -1  -2  -2  506.78   29.68
  -1  -2  -2  506.98   29.68
  -1  -2  -2  478.33   29.53
  -1  -2  -2  476.40   29.58
  -1  -2  -2  462.50   29.49
  -1  -2  -2  483.86   29.55
  -1  -2  -2  477.29   29.58
  -1  -2  -2  524.02   29.63
  -1  -2  -2  468.14   29.70
  -1  -2  -2  481.45   29.77
   1   2   2  448.37   29.67
   1   2   2  451.59   29.57
   1   2   2  488.83   29.76
   1   2   2  508.73   29.59
   1   2   2  500.67   29.80
   1   2   2  467.91   29.58
  -2  -2  -2   -0.40    0.33
  -2  -2  -2    0.29    0.30
  -2  -2  -2    0.06    0.31
  -2  -2  -2    0.20    0.37
  -2  -2  -2    0.20    0.26
  -2  -2  -2    0.33    0.37
  -2  -2  -2   -0.15    0.31
  -2  -2  -2   -0.05    0.27
  -2  -2  -2    0.03    0.31
  -2  -2  -2    0.16    0.53
  -2  -2  -2    0.22    0.25
  -2  -2  -2   -0.12    0.26
  -2  -2  -2    0.80    0.35
  -2  -2  -2   -0.02    0.33
  -2  -2  -2    0.58    0.49
   2   2   2    0.62    0.40
   2   2   2   -0.35    0.29
   2   2   2   -0.07    0.35
   2   2   2    0.06    0.37
  -3  -2  -2   15.69    1.63
  -3  -2  -2   14.08    1.73
  -3  -2  -2   16.28    1.63
  -3  -2  -2   16.53    1.54
  -3  -2  -2   14.14    1.44
  -3  -2  -2   18.88    1.45
  -3  -2  -2   13.35    1.51
  -3  -2  -2   17.57    1.41
  -3  -2  -2   17.16    1.44
  -4  -2  -2    4.41    0.96
  -4  -2  -2    3.30    0.89
  -4  -2  -2    2.87    1.19
  -4  -2  -2    2.01    0.82
  -4  -2  -2    3.34    1.04
  -4  -2  -2    3.23    0.86
  -5  -2  -2    5.47    1.21
  -5  -2  -2    4.18    1.20
  -5  -2  -2    9.44    2.17
   5  -3  -2   -0.24    1.60
  -5   3   2    1.34    1.02
  -5   3   2   -1.59    0.93
   4  -3  -2    4.44    1.53
  -4   3   2    2.97    1.12
  -4   3   2    5.00    1.18
  -4   3   2    2.00    0.88
  -4   3   2    4.73    1.15
  -4   3   2    5.19    1.29
  -4   3   2    3.33    0.98
  -4   3   2    4.70    1.30
   3  -3  -2   20.91    2.10
   3  -3  -2   17.47    1.80
   3  -3  -2   19.55    2.00
   3  -3  -2   20.92    2.21
   3  -3  -2   20.16    1.88
  -3   3   2   19.16    1.82
  -3   3   2   18.95    1.95
  -3   3   2   19.71    2.06
  -3   3   2   21.38    2.03
  -3   3   2   22.73    1.83
  -3   3   2   17.66    1.85
  -3   3   2   19.32    1.89
  -3   3   2   20.93    2.04
  -3   3   2   18.08    1.79
  -3   3   2   18.28    1.76
   2  -3  -2   28.22    2.37
   2  -3  -2   34.15    2.14
   2  -3  -2   31.87    2.42
   2  -3  -2   36.99    2.62
   2  -3  -2   29.12    2.46
   2  -3  -2   34.47    2.48
   2  -3  -2   35.67    2.59
   2  -3  -2   31.59    2.57
  -2   3   2   33.45    2.62
  -2   3   2   34.41    2.56
  -2   3   2   32.77    2.39
  -2   3   2   33.21    2.42
  -2   3   2   33.73    2.44
  -2   3   2   29.37    2.32
  -2   3   2   34.52    2.54
  -2   3   2   30.63    2.39
  -2   3   2   33.78    2.50
  -2   3   2   39.08    2.61
  -2   3   2   34.47    2.56
  -2   3   2   31.71    2.52
  -2   3   2   34.23    2.44
   1  -3  -2   90.83    6.60
   1  -3  -2  106.64    6.53
   1  -3  -2  103.53    6.54
   1  -3  -2  100.55    6.54
   1  -3  -2  104.27    6.46
   1  -3  -2  104.85    6.63
   1  -3  -2  105.97    6.55
   1  -3  -2   98.33    6.60
   1  -3  -2  104.60    6.54
   1  -3  -2  101.28    6.57
   1  -3  -2  108.44    6.60
   1  -3  -2  106.29    6.58
   1  -3  -2   98.46    6.46
  -1   3   2  106.02    6.63
  -1   3   2  107.07    6.56
  -1   3   2   97.71    6.50
  -1   3   2  103.28    6.55
  -1   3   2  101.50    6.56
  -1   3   2  110.31    6.56
  -1   3   2  105.96    6.55
  -1   3   2  102.35    6.57
  -1   3   2  111.75    6.46
  -1   3   2  102.68    6.51
  -1   3   2  106.46    6.48
  -1   3   2  108.39    6.53
  -1   3   2   99.12    6.56
  -1   3   2   98.77    6.57
   0  -3  -2   52.72    3.22
   0  -3  -2   50.22    3.17
   0  -3  -2   51.78    3.22
   0  -3  -2   48.19    3.23
   0  -3  -2   52.66    3.30
   0  -3  -2   49.98    3.20
   0  -3  -2   54.75    3.45
   0  -3  -2   51.70    3.28
   0  -3  -2   45.39    3.27
   0  -3  -2   49.27    3.22
   0  -3  -2   53.63    3.20
   0  -3  -2   48.75    3.19
   0  -3  -2   48.86    3.22
   0  -3  -2   57.32    3.27
   0  -3  -2   52.54    3.24
   0   3   2   50.24    3.16
   0   3   2   47.86    3.19
   0   3   2   53.32    3.22
   0   3   2   47.79    3.34
   0   3   2   49.53    3.25
   0   3   2   47.39    3.22
   0   3   2   49.31    3.18
   0   3   2   53.12    3.22
   0   3   2   47.70    3.25
   0   3   2   53.86    3.30
   0   3   2   52.64    3.44
  -1  -3  -2   60.61    3.81
  -1  -3  -2   59.70    3.74
  -1  -3  -2   64.35    3.92
  -1  -3  -2   60.06    3.70
  -1  -3  -2   64.41    3.86
  -1  -3  -2   56.73    3.73
  -1  -3  -2   61.09    3.81
  -1  -3  -2   59.95    3.90
  -1  -3  -2   62.89    3.93
  -1  -3  -2   57.04    3.78
  -1  -3  -2   61.93    3.75
  -1  -3  -2   63.95    3.77
  -1  -3  -2   62.34    3.81
  -1  -3  -2   57.10    3.94
  -1  -3  -2   58.30    4.03
  -1  -3  -2   61.75    4.08
   1   3   2   54.21    3.95
   1   3   2   58.69    3.79
   1   3   2   57.41    4.05
   1   3   2   63.98    3.81
  -2  -3  -2   17.37    1.37
  -2  -3  -2   17.56    1.57
  -2  -3  -2   17.32    1.38
  -2  -3  -2   18.36    1.35
  -2  -3  -2   17.13    1.76
  -2  -3  -2   19.23    1.43
  -2  -3  -2   19.61    1.34
  -2  -3  -2   17.93    1.55
  -2  -3  -2   18.77    1.34
  -2  -3  -2   19.34    1.65
  -2  -3  -2   17.16    1.40
  -2  -3  -2   18.42    1.60
  -2  -3  -2   21.62    1.45
  -2  -3  -2   18.67    1.47
   2   3   2   18.66    1.41
   2   3   2   17.12    1.59
   2   3   2   17.53    1.50
  -3  -3  -2   50.47    3.18
  -3  -3  -2   42.60    3.20
  -3  -3  -2   44.35    3.43
  -3  -3  -2   41.08    3.49
  -3  -3  -2   47.78    3.14
  -3  -3  -2   45.08    3.20
  -3  -3  -2   40.62    3.39
  -3  -3  -2   41.93    3.27
  -3  -3  -2   49.66    3.11
  -4  -3  -2    6.53    1.18
  -4  -3  -2    8.10    1.21
  -4  -3  -2    9.33    1.77
  -4  -3  -2    9.11    1.58
  -4  -3  -2    9.25    1.29
  -4  -3  -2    8.64    1.22
  -5  -3  -2   11.15    2.34
  -5  -3  -2    5.52    1.22
  -5  -3  -2    6.02    1.35
   5  -4  -2   -0.24    1.57
  -5   4   2    2.89    1.38
   4  -4  -2    0.80    1.07
   4  -4  -2    1.66    1.05
  -4   4   2    0.66    0.95
  -4   4   2    1.75    1.04
  -4   4   2    0.38    0.88
  -4   4   2    2.70    1.09
  -4   4   2    0.98    0.87
   3  -4  -2    3.21    0.95
   3  -4  -2    4.87    1.03
   3  -4  -2    3.67    1.12
   3  -4  -2    4.17    0.99
   3  -4  -2    4.38    1.19
  -3   4   2    4.42    0.89
  -3   4   2    4.15    1.00
  -3   4   2    4.35    0.83
  -3   4   2    4.46    1.06
  -3   4   2    3.58    0.87
  -3   4   2    4.76    1.08
  -3   4   2    5.64    1.05
  -3   4   2    3.51    1.08
  -3   4   2    2.96    0.89
  -3   4   2    3.36    0.96
   2  -4  -2    1.19    0.60
   2  -4  -2    0.05    0.19
   2  -4  -2    0.35    0.46
   2  -4  -2    0.47    0.57
   2  -4  -2    0.23    0.29
   2  -4  -2    0.73    0.50
   2  -4  -2   -0.14    0.44
   2  -4  -2   -0.20    0.42
   2  -4  -2   -0.19    0.50
  -2   4   2   -0.05    0.46
  -2   4   2   -0.12    0.33
  -2   4   2    0.09    0.53
  -2   4   2   -0.48    0.32
  -2   4   2   -0.22    0.31
  -2   4   2   -0.25    0.44
  -2   4   2    0.76    0.48
  -2   4   2   -0.92    0.43
  -2   4   2    0.26    0.41
  -2   4   2   -0.01    0.37
  -2   4   2    0.66    0.42
  -2   4   2    0.28    0.36
   1  -4  -2  189.47   11.98
   1  -4  -2  175.52   11.72
   1  -4  -2  169.22   11.93
   1  -4  -2  178.75   11.82
   1  -4  -2  194.82   11.97
   1  -4  -2  189.59   11.80
   1  -4  -2  172.44   11.78
   1  -4  -2  207.93   11.88
   1  -4  -2  197.40   11.93
   1  -4  -2  207.60   11.90
   1  -4  -2  171.23   11.87
   1  -4  -2  201.29   11.95
   1  -4  -2  201.77   11.89
   1  -4  -2  206.57   11.92
   1  -4  -2  197.74   11.93
  -1   4   2  194.28   11.89
  -1   4   2  171.69   11.80
  -1   4   2  197.60   11.87
  -1   4   2  195.65   11.87
  -1   4   2  199.18   11.72
  -1   4   2  193.61   11.92
  -1   4   2  205.14   11.97
  -1   4   2  184.55   11.90
  -1   4   2  185.35   11.74
  -1   4   2  188.22   11.81
  -1   4   2  202.64   11.86
  -1   4   2  191.84   11.93
  -1   4   2  195.24   11.89
   0  -4  -2   68.62    4.17
   0  -4  -2   67.14    4.21
   0  -4  -2   61.66    4.21
   0  -4  -2   66.63    4.22
   0  -4  -2   65.31    4.18
   0  -4  -2   71.45    4.32
   0  -4  -2   69.13    4.20
   0  -4  -2   72.09    4.19
   0  -4  -2   64.97    4.16
   0  -4  -2   70.34    4.20
   0  -4  -2   68.25    4.31
   0  -4  -2   64.77    4.29
   0  -4  -2   65.91    4.23
   0  -4  -2   62.68    4.24
   0  -4  -2   67.82    4.24
   0  -4  -2   69.13    4.48
   0   4   2   62.96    4.17
   0   4   2   70.91    4.17
   0   4   2   66.97    4.49
   0   4   2   63.98    4.19
   0   4   2   69.60    4.21
   0   4   2   59.80    4.24
   0   4   2   63.64    4.36
   0   4   2   68.15    4.23
  -1  -4  -2  368.30   23.67
  -1  -4  -2  415.91   23.66
  -1  -4  -2  376.29   23.70
  -1  -4  -2  402.85   24.04
  -1  -4  -2  380.60   23.70
  -1  -4  -2  386.21   23.85
  -1  -4  -2  423.07   23.84
  -1  -4  -2  397.85   23.70
  -1  -4  -2  411.81   23.89
  -1  -4  -2  388.22   24.00
  -1  -4  -2  394.97   23.62
  -1  -4  -2  399.69   23.69
  -1  -4  -2  355.50   23.67
  -1  -4  -2  392.30   23.79
  -1  -4  -2  380.44   23.62
  -1  -4  -2  379.05   23.65
  -1  -4  -2  398.07   23.81
   1   4   2  404.65   24.07
   1   4   2  373.92   23.90
   1   4   2  366.53   23.70
   1   4   2  398.73   23.69
  -2  -4  -2    8.54    1.11
  -2  -4  -2    9.23    0.81
  -2  -4  -2    9.42    1.06
  -2  -4  -2    8.45    0.84
  -2  -4  -2   11.72    0.90
  -2  -4  -2   10.32    1.21
  -2  -4  -2    8.59    1.08
  -2  -4  -2    9.90    0.76
  -2  -4  -2    9.45    0.80
  -2  -4  -2    9.68    0.84
  -2  -4  -2    8.62    0.76
  -2  -4  -2   10.56    0.94
  -2  -4  -2    8.97    1.08
  -2  -4  -2    8.37    0.86
  -2  -4  -2    7.14    0.81
   2   4   2    7.74    1.13
  -3  -4  -2   29.66    2.49
  -3  -4  -2   26.37    2.43
  -3  -4  -2   27.03    2.01
  -3  -4  -2   25.98    2.09
  -3  -4  -2   27.52    2.14
  -3  -4  -2   32.74    2.12
  -3  -4  -2   26.60    2.35
  -3  -4  -2   28.52    2.10
  -3  -4  -2   29.08    2.27
  -4  -4  -2   10.55    1.42
  -4  -4  -2   13.48    1.50
  -4  -4  -2   14.40    1.48
  -4  -4  -2   15.69    2.02
  -4  -4  -2   14.72    2.07
  -4  -4  -2   13.16    1.50
  -5  -4  -2    9.43    1.62
  -5  -4  -2   18.41    2.77
  -5  -4  -2    9.15    1.47
   5  -5  -2   10.56    2.65
  -5   5   2    9.53    1.96
   4  -5  -2    6.47    1.75
   4  -5  -2    3.35    1.39
  -4   5   2    6.05    1.44
  -4   5   2    4.53    1.38
  -4   5   2    4.52    1.42
   3  -5  -2   35.30    3.02
   3  -5  -2   38.89    3.10
   3  -5  -2   40.26    3.42
   3  -5  -2   34.56    3.15
   3  -5  -2   40.39    3.31
  -3   5   2   34.92    3.00
  -3   5   2   40.10    3.17
  -3   5   2   39.70    3.10
  -3   5   2   35.53    3.03
  -3   5   2   37.75    3.19
  -3   5   2   39.97    3.22
   2  -5  -2    1.65    0.65
   2  -5  -2    2.82    0.67
   2  -5  -2    3.39    0.76
   2  -5  -2    3.56    0.91
   2  -5  -2    4.16    0.81
   2  -5  -2    3.37    0.87
   2  -5  -2    3.63    0.77
   2  -5  -2    3.38    0.63
   2  -5  -2    3.29    0.46
  -2   5   2    3.59    0.73
  -2   5   2    2.48    0.71
  -2   5   2    2.81    0.76
  -2   5   2    3.59    0.86
  -2   5   2    3.74    0.76
  -2   5   2    5.24    0.87
  -2   5   2    3.95    0.71
  -2   5   2    2.34    0.77
  -2   5   2    3.19    0.82
  -2   5   2    2.65    0.54
   1  -5  -2   40.57    2.64
   1  -5  -2   35.60    2.48
   1  -5  -2   34.31    2.65
   1  -5  -2   37.73    2.70
   1  -5  -2   39.73    2.57
   1  -5  -2   36.59    2.59
   1  -5  -2   36.43    2.48
   1  -5  -2   36.73    2.57
   1  -5  -2   40.49    2.61
   1  -5  -2   32.76    2.34
   1  -5  -2   38.10    2.67
   1  -5  -2   37.08    2.61
   1  -5  -2   34.18    2.50
   1  -5  -2   31.36    2.53
  -1   5   2   36.52    2.57
  -1   5   2   35.63    2.52
  -1   5   2   35.75    2.50
  -1   5   2   37.24    2.54
  -1   5   2   34.83    2.36
  -1   5   2   33.20    2.55
  -1   5   2   39.42    2.66
  -1   5   2   36.61    2.67
  -1   5   2   35.74    2.53
  -1   5   2   39.26    2.66
  -1   5   2   37.95    2.34
   0  -5  -2  334.19   19.44
   0  -5  -2  286.74   19.46
   0  -5  -2  321.60   19.40
   0  -5  -2  311.37   19.53
   0  -5  -2  351.56   19.48
   0  -5  -2  286.87   19.37
   0  -5  -2  319.47   19.58
   0  -5  -2  329.22   19.48
   0  -5  -2  315.82   19.44
   0  -5  -2  328.02   19.58
   0  -5  -2  332.21   19.43
   0  -5  -2  309.42   19.62
   0  -5  -2  337.80   19.50
   0  -5  -2  334.68   19.61
   0  -5  -2  315.39   19.77
   0  -5  -2  332.15   19.45
   0  -5  -2  303.06   19.48
   0   5   2  343.40   19.47
   0   5   2  311.28   19.45
   0   5   2  333.91   19.48
   0   5   2  316.64   19.42
   0   5   2  293.70   19.49
   0   5   2  323.86   19.81
   0   5   2  287.87   19.46
  -1  -5  -2  289.86   18.05
  -1  -5  -2  292.26   17.91
  -1  -5  -2  304.03   18.00
  -1  -5  -2  321.51   18.20
  -1  -5  -2  283.89   18.10
  -1  -5  -2  313.12   18.02
  -1  -5  -2  293.09   17.88
  -1  -5  -2  276.76   17.93
  -1  -5  -2  293.30   18.36
  -1  -5  -2  286.73   17.96
  -1  -5  -2  273.79   17.93
  -1  -5  -2  297.40   18.07
  -1  -5  -2  287.00   17.95
  -1  -5  -2  301.71   17.95
  -1  -5  -2  306.48   18.10
  -1  -5  -2  304.96   17.92
  -1  -5  -2  283.53   18.31
   1   5   2  300.97   18.41
  -2  -5  -2  190.07   11.84
  -2  -5  -2  175.81   12.19
  -2  -5  -2  193.47   11.81
  -2  -5  -2  198.01   11.90
  -2  -5  -2  184.32   12.10
  -2  -5  -2  209.91   11.81
  -2  -5  -2  174.85   12.30
  -2  -5  -2  195.96   12.10
  -2  -5  -2  200.93   11.85
  -2  -5  -2  206.68   12.13
  -2  -5  -2  193.26   11.75
   2   5   2  175.45   12.22
  -3  -5  -2   49.92    3.11
  -3  -5  -2   43.91    3.20
  -3  -5  -2   43.29    2.97
  -3  -5  -2   44.97    3.45
  -3  -5  -2   41.04    3.07
  -3  -5  -2   39.75    3.45
  -3  -5  -2   48.31    3.49
  -3  -5  -2   47.51    3.07
  -4  -5  -2    3.87    0.87
  -4  -5  -2    4.96    0.92
  -4  -5  -2    4.07    0.84
  -4  -5  -2    4.14    1.37
  -4  -5  -2    4.69    1.34
  -5  -5  -2    3.44    1.10
  -5  -5  -2    5.09    1.87
  -5  -5  -2    5.77    1.17
   5  -6  -2   -1.41    1.66
  -5   6   2    0.04    1.19
   4  -6  -2    6.15    1.91
   4  -6  -2    6.45    1.71
  -4   6   2    5.75    1.54
  -4   6   2    7.52    1.66
  -4   6   2    5.70    1.54
   3  -6  -2    8.80    1.57
   3  -6  -2    8.11    1.39
   3  -6  -2    9.16    1.65
   3  -6  -2    8.80    1.59
   3  -6  -2    8.06    1.41
  -3   6   2    9.63    1.47
  -3   6   2    7.79    1.46
  -3   6   2    7.61    1.32
  -3   6   2    9.65    1.60
  -3   6   2    7.62    1.29
  -3   6   2    6.96    1.22
   2  -6  -2   16.15    1.39
   2  -6  -2   17.38    1.57
   2  -6  -2   18.11    1.74
   2  -6  -2   15.52    1.61
   2  -6  -2   19.18    1.71
   2  -6  -2   17.04    1.78
   2  -6  -2   17.58    1.74
   2  -6  -2   19.01    1.87
  -2   6   2   15.83    1.56
  -2   6   2   18.70    1.58
  -2   6   2   14.69    1.63
  -2   6   2   14.91    1.69
  -2   6   2   17.19    1.64
  -2   6   2   15.65    1.45
  -2   6   2   19.17    1.68
  -2   6   2   18.65    1.75
   1  -6  -2   22.43    1.95
   1  -6  -2   25.35    2.15
   1  -6  -2   24.75    1.91
   1  -6  -2   27.68    2.09
   1  -6  -2   23.65    1.79
   1  -6  -2   21.32    1.86
   1  -6  -2   21.32    1.90
   1  -6  -2   23.34    1.95
   1  -6  -2   22.00    1.84
   1  -6  -2   23.64    1.86
   1  -6  -2   22.85    1.78
   1  -6  -2   22.18    1.92
   1  -6  -2   25.54    2.05
  -1   6   2   26.18    1.65
  -1   6   2   22.76    1.94
  -1   6   2   23.66    1.85
  -1   6   2   26.27    1.57
  -1   6   2   22.71    1.80
  -1   6   2   23.37    1.86
  -1   6   2   25.10    1.90
  -1   6   2   25.10    1.97
  -1   6   2   25.26    1.93
  -1   6   2   27.28    1.87
   0  -6  -2  103.79    7.07
   0  -6  -2  115.35    6.94
   0  -6  -2  118.12    7.15
   0  -6  -2  116.85    6.98
   0  -6  -2  112.15    6.88
   0  -6  -2  116.63    6.96
   0  -6  -2  115.98    7.20
   0  -6  -2  115.51    7.16
   0  -6  -2  120.72    7.13
   0  -6  -2   96.69    6.84
   0  -6  -2  104.15    7.00
   0  -6  -2  122.07    7.04
   0  -6  -2  107.54    7.34
   0  -6  -2  115.19    6.98
   0  -6  -2  115.36    7.01
   0  -6  -2  111.11    6.93
   0  -6  -2  113.65    7.03
   0   6   2  107.96    6.98
   0   6   2  110.24    6.99
   0   6   2  103.31    7.01
   0   6   2  114.09    7.39
   0   6   2  104.38    7.02
   0   6   2  116.93    6.98
   0   6   2  111.36    6.94
  -1  -6  -2   19.26    1.94
  -1  -6  -2   24.29    1.59
  -1  -6  -2   22.10    1.43
  -1  -6  -2   22.46    1.77
  -1  -6  -2   23.28    1.48
  -1  -6  -2   23.34    1.66
  -1  -6  -2   22.92    1.63
  -1  -6  -2   21.79    1.53
  -1  -6  -2   21.72    1.89
  -1  -6  -2   23.07    1.51
  -1  -6  -2   22.06    1.49
  -1  -6  -2   22.77    1.53
  -1  -6  -2   18.96    1.49
  -1  -6  -2   20.06    1.58
  -1  -6  -2   20.44    1.65
  -1  -6  -2   22.42    1.51
   1   6   2   22.38    2.04
   1   6   2   21.84    1.93
  -2  -6  -2   75.29    4.97
  -2  -6  -2   77.66    5.31
  -2  -6  -2   68.40    5.46
  -2  -6  -2   81.90    5.04
  -2  -6  -2   82.26    4.96
  -2  -6  -2   88.21    5.12
  -2  -6  -2   84.76    5.02
  -2  -6  -2   80.85    5.05
  -2  -6  -2   73.61    5.31
  -2  -6  -2   80.37    5.33
  -3  -6  -2    8.14    1.17
  -3  -6  -2    5.90    0.68
  -3  -6  -2    4.96    1.11
  -3  -6  -2    7.40    1.34
  -3  -6  -2    5.33    0.95
  -3  -6  -2    6.73    1.17
  -3  -6  -2    6.36    1.22
  -3  -6  -2    7.50    0.82
  -3  -6  -2    8.46    0.81
  -4  -6  -2    1.80    1.19
  -4  -6  -2    0.63    0.61
  -4  -6  -2    2.42    1.15
  -4  -6  -2    0.84    0.58
  -4  -6  -2    0.97    0.64
  -5  -6  -2    0.37    0.82
  -5  -6  -2    3.43    1.64
  -5  -6  -2    3.58    0.98
   4  -7  -2    0.92    1.27
   4  -7  -2    3.27    1.58
  -4   7   2    1.22    1.21
  -4   7   2    0.93    1.07
  -4   7   2    2.35    1.15
   3  -7  -2   15.12    1.98
   3  -7  -2   16.27    2.07
   3  -7  -2   15.51    1.89
   3  -7  -2   14.57    1.93
   3  -7  -2   13.48    1.80
  -3   7   2   16.03    1.94
  -3   7   2   14.24    1.69
  -3   7   2   17.68    2.00
  -3   7   2   14.34    1.80
   2  -7  -2    2.49    0.90
   2  -7  -2    3.69    1.01
   2  -7  -2    3.76    0.88
   2  -7  -2    3.63    0.84
   2  -7  -2    3.12    0.79
   2  -7  -2    3.01    0.90
   2  -7  -2    3.05    0.82
  -2   7   2    3.52    0.90
  -2   7   2    1.69    0.69
  -2   7   2    1.84    0.54
  -2   7   2    3.84    0.77
  -2   7   2    2.97    0.79
  -2   7   2    1.57    0.71
  -2   7   2    3.14    0.82
   1  -7  -2   62.44    4.48
   1  -7  -2   74.42    4.74
   1  -7  -2   66.30    4.42
   1  -7  -2   70.25    4.52
   1  -7  -2   62.62    4.55
   1  -7  -2   62.93    4.51
   1  -7  -2   68.69    4.43
   1  -7  -2   70.89    4.69
   1  -7  -2   68.48    4.65
   1  -7  -2   68.01    4.55
   1  -7  -2   66.18    4.44
   1  -7  -2   64.35    4.73
  -1   7   2   67.61    4.24
  -1   7   2   71.09    4.53
  -1   7   2   64.93    4.57
  -1   7   2   72.01    4.52
  -1   7   2   68.79    4.58
  -1   7   2   67.02    4.51
   0  -7  -2    6.09    0.80
   0  -7  -2    6.76    0.84
   0  -7  -2    6.56    0.64
   0  -7  -2    6.43    0.84
   0  -7  -2    5.63    0.68
   0  -7  -2    6.58    0.77
   0  -7  -2    6.95    0.75
   0  -7  -2    6.85    0.66
   0  -7  -2    5.94    0.98
   0  -7  -2    6.48    0.54
   0  -7  -2    7.42    0.78
   0  -7  -2    7.88    0.73
   0  -7  -2    7.75    0.73
   0  -7  -2    6.88    0.67
   0  -7  -2    6.59    0.81
   0   7   2    7.91    0.70
   0   7   2    5.74    0.71
   0   7   2    7.31    0.71
   0   7   2    6.18    0.75
  -1  -7  -2   27.45    2.01
  -1  -7  -2   30.40    2.28
  -1  -7  -2   27.94    2.55
  -1  -7  -2   31.35    2.00
  -1  -7  -2   29.83    2.50
  -1  -7  -2   27.25    2.09
  -1  -7  -2   29.60    2.27
  -1  -7  -2   34.57    2.11
  -1  -7  -2   30.88    1.95
  -1  -7  -2   30.63    2.05
  -1  -7  -2   30.13    2.03
  -1  -7  -2   29.81    2.15
   1   7   2   31.02    2.51
  -2  -7  -2  135.52    8.95
  -2  -7  -2  142.75    9.03
  -2  -7  -2  147.99    8.57
  -2  -7  -2  154.23    8.63
  -2  -7  -2  148.01    9.12
  -2  -7  -2  133.67    8.63
  -2  -7  -2  144.04    8.96
  -2  -7  -2  141.07    8.68
  -2  -7  -2  137.75    8.62
  -2  -7  -2  111.48    9.12
  -2  -7  -2  134.60    8.95
  -3  -7  -2   11.12    1.53
  -3  -7  -2   12.73    1.06
  -3  -7  -2   10.39    1.48
  -3  -7  -2   10.94    1.51
  -3  -7  -2   10.58    1.58
  -3  -7  -2   10.71    1.05
  -4  -7  -2    6.12    0.98
  -4  -7  -2    6.40    1.01
  -4  -7  -2    6.17    1.64
  -4  -7  -2    6.10    0.96
  -4  -7  -2    6.84    1.54
  -5  -7  -2    7.87    1.30
   4  -8  -2    3.72    1.78
  -4   8   2    2.14    1.35
  -4   8   2    4.44    1.48
   3  -8  -2    4.43    1.42
   3  -8  -2    1.36    1.02
   3  -8  -2    2.23    1.09
   3  -8  -2    2.50    1.06
  -3   8   2    3.80    1.25
  -3   8   2    3.14    1.07
  -3   8   2    2.11    1.02
  -3   8   2    4.14    1.15
   2  -8  -2    6.78    1.12
   2  -8  -2    6.07    1.20
   2  -8  -2    8.29    1.49
   2  -8  -2    7.11    1.38
   2  -8  -2    7.54    1.16
   2  -8  -2    4.57    1.14
   2  -8  -2    5.58    1.07
  -2   8   2    6.34    1.20
  -2   8   2    7.84    1.29
  -2   8   2    8.09    1.24
  -2   8   2    5.89    1.05
  -2   8   2    6.38    1.04
   1  -8  -2  100.35    6.58
   1  -8  -2  103.91    6.46
   1  -8  -2  109.91    6.84
   1  -8  -2   97.82    6.43
   1  -8  -2   93.67    6.49
   1  -8  -2  104.14    6.76
   1  -8  -2   88.73    6.78
   1  -8  -2   96.34    6.52
   1  -8  -2   98.68    6.56
   1  -8  -2  101.56    6.47
   1  -8  -2  106.74    6.73
   1  -8  -2  105.99    6.67
   1  -8  -2   98.90    6.48
  -1   8   2  104.04    6.57
  -1   8   2   98.57    6.50
  -1   8   2   93.69    6.57
  -1   8   2  101.22    6.61
  -1   8   2  103.22    6.55
   0  -8  -2   30.43    2.12
   0  -8  -2   32.81    2.07
   0  -8  -2   31.10    2.18
   0  -8  -2   28.60    2.30
   0  -8  -2   28.95    1.98
   0  -8  -2   29.74    2.24
   0  -8  -2   28.76    2.04
   0  -8  -2   30.42    2.16
   0  -8  -2   31.20    2.34
   0  -8  -2   30.45    2.10
   0  -8  -2   30.63    2.39
   0  -8  -2   25.51    2.53
   0  -8  -2   31.67    2.07
   0   8   2   26.47    2.08
   0   8   2   30.25    2.22
   0   8   2   27.99    2.07
   0   8   2   26.02    2.12
  -1  -8  -2   48.62    3.13
  -1  -8  -2   51.30    3.19
  -1  -8  -2   45.06    3.61
  -1  -8  -2   35.81    3.63
  -1  -8  -2   52.22    3.54
  -1  -8  -2   47.38    3.15
  -1  -8  -2   48.77    3.43
  -1  -8  -2   46.81    3.06
  -1  -8  -2   43.66    3.29
  -1  -8  -2   51.42    3.47
  -1  -8  -2   46.44    3.23
  -1  -8  -2   53.74    3.11
  -2  -8  -2   19.26    1.44
  -2  -8  -2   20.30    1.41
  -2  -8  -2   19.77    1.76
  -2  -8  -2   17.31    1.68
  -2  -8  -2   22.42    1.96
  -2  -8  -2   20.57    1.36
  -2  -8  -2   18.93    1.77
  -3  -8  -2    1.74    0.47
  -3  -8  -2    2.51    1.01
  -3  -8  -2    2.55    0.92
  -3  -8  -2    1.81    0.45
  -3  -8  -2    1.78    0.78
  -3  -8  -2    1.29    0.83
  -4  -8  -2    6.04    0.96
  -4  -8  -2    7.31    1.04
  -4  -8  -2    7.32    1.07
  -4  -8  -2    5.80    1.59
  -5  -8  -2    4.84    1.09
   4  -9  -2    5.26    2.00
  -4   9   2    4.40    1.62
  -4   9   2    5.08    1.62
   3  -9  -2    0.11    1.03
   3  -9  -2    0.58    0.97
   3  -9  -2    2.33    1.19
   3  -9  -2    2.29    1.36
  -3   9   2    0.82    0.84
  -3   9   2    2.06    1.03
  -3   9   2    0.47    0.86
   2  -9  -2    8.98    1.32
   2  -9  -2    7.59    1.38
   2  -9  -2    9.26    1.62
   2  -9  -2    9.47    1.66
   2  -9  -2    8.86    1.55
   2  -9  -2   10.07    1.36
  -2   9   2    7.02    1.23
  -2   9   2    8.03    1.29
  -2   9   2    6.24    1.19
  -2   9   2    5.91    1.26
  -2   9   2    9.85    1.45
   1  -9  -2   80.58    5.54
   1  -9  -2   71.45    5.21
   1  -9  -2   77.58    5.20
   1  -9  -2   79.67    5.34
   1  -9  -2   73.45    5.30
   1  -9  -2   76.53    5.37
   1  -9  -2   83.05    5.48
   1  -9  -2   85.45    5.63
   1  -9  -2   81.39    5.19
   1  -9  -2   77.91    5.24
   1  -9  -2   75.79    5.16
  -1   9   2   85.68    5.42
  -1   9   2   78.05    5.30
  -1   9   2   75.08    5.22
  -1   9   2   78.23    5.29
   0  -9  -2   19.98    1.71
   0  -9  -2   20.19    1.90
   0  -9  -2   22.36    1.96
   0  -9  -2   22.78    1.73
   0  -9  -2   23.08    1.61
   0  -9  -2   21.42    1.59
   0  -9  -2   17.42    1.82
   0  -9  -2   18.41    1.66
   0  -9  -2   22.22    1.64
   0  -9  -2   18.75    1.56
   0  -9  -2   24.79    1.88
   0   9   2   20.99    1.75
  -1  -9  -2   52.75    3.61
  -1  -9  -2   51.11    3.90
  -1  -9  -2   57.23    3.98
  -1  -9  -2   46.50    3.66
  -1  -9  -2   61.76    4.08
  -1  -9  -2   60.57    3.68
  -1  -9  -2   59.55    3.58
  -2  -9  -2   24.22    1.76
  -2  -9  -2   27.58    2.37
  -2  -9  -2   25.46    2.41
  -2  -9  -2   28.75    1.83
  -2  -9  -2   25.95    1.76
  -3  -9  -2    9.59    0.89
  -3  -9  -2    7.76    1.62
  -3  -9  -2   10.96    1.45
  -3  -9  -2    8.10    1.47
  -3  -9  -2    7.80    0.91
  -4  -9  -2   10.74    1.19
  -4  -9  -2   10.61    2.09
  -4  -9  -2   11.70    1.28
  -5  -9  -2   -0.47    1.75
  -5  -9  -2    2.76    0.92
   4 -10  -2    6.66    2.13
  -4  10   2    9.29    2.07
   3 -10  -2   23.24    2.54
   3 -10  -2   21.47    2.86
   3 -10  -2   23.42    2.82
  -3  10   2   19.95    2.24
  -3  10   2   23.00    2.55
  -3  10   2   19.53    2.46
   2 -10  -2   15.79    2.05
   2 -10  -2   11.01    1.78
   2 -10  -2   14.73    1.77
   2 -10  -2   12.40    1.91
   2 -10  -2   14.68    1.98
  -2  10   2   14.63    1.69
  -2  10   2   15.46    1.72
  -2  10   2   15.40    1.80
   1 -10  -2   15.78    1.67
   1 -10  -2   13.36    1.38
   1 -10  -2   13.02    1.42
   1 -10  -2   11.50    1.50
   1 -10  -2   14.81    1.78
   1 -10  -2   14.28    1.46
   1 -10  -2   13.59    1.39
   1 -10  -2   11.19    1.50
   1 -10  -2   15.45    1.42
   1 -10  -2   15.66    1.74
   1 -10  -2   15.20    1.54
  -1  10   2   14.17    1.50
  -1  10   2   16.45    1.62
   0 -10  -2  147.26    9.42
   0 -10  -2  146.60    9.10
   0 -10  -2  155.72    9.11
   0 -10  -2  155.33    9.56
   0 -10  -2  148.78    9.52
   0 -10  -2  128.00    9.05
   0 -10  -2  151.44    9.24
   0 -10  -2  152.32    9.23
   0 -10  -2  137.51    9.32
   0 -10  -2  139.05    9.06
   0  10   2  135.61    9.27
  -1 -10  -2   21.84    2.02
  -1 -10  -2   24.61    2.02
  -1 -10  -2   24.01    1.66
  -1 -10  -2   21.85    1.68
  -1 -10  -2   21.82    1.61
  -1 -10  -2   20.61    1.52
  -1 -10  -2   23.20    2.12
  -1 -10  -2   23.69    1.72
  -2 -10  -2    1.23    0.62
  -2 -10  -2    1.23    0.36
  -2 -10  -2    2.11    0.37
  -2 -10  -2    1.31    0.81
  -2 -10  -2    1.00    0.74
  -2 -10  -2    1.70    0.22
  -2 -10  -2    1.51    0.80
  -3 -10  -2    3.77    0.59
  -3 -10  -2    4.15    0.64
  -3 -10  -2    3.15    1.16
  -4 -10  -2    4.75    1.57
  -4 -10  -2    8.49    1.02
  -4 -10  -2    8.20    1.06
  -5 -10  -2    0.02    1.91
  -5 -10  -2    0.74    0.77
   4 -11  -2   16.32    3.18
  -4  11   2   22.23    2.98
   3 -11  -2    2.09    1.42
   3 -11  -2    1.96    1.14
   3 -11  -2    0.86    1.30
  -3  11   2    1.16    1.14
  -3  11   2    3.70    1.27
   2 -11  -2    2.76    1.25
   2 -11  -2    2.12    0.98
   2 -11  -2    1.36    1.14
   2 -11  -2    1.12    1.00
   2 -11  -2    3.54    1.28
  -2  11   2    4.35    1.18
  -2  11   2    3.11    0.98
   1 -11  -2    5.11    0.91
   1 -11  -2    5.54    1.09
   1 -11  -2    4.10    1.00
   1 -11  -2    3.93    1.01
   1 -11  -2    6.37    1.00
   1 -11  -2    4.02    1.08
   1 -11  -2    6.05    1.06
   1 -11  -2    4.04    1.13
   1 -11  -2    4.49    1.02
   1 -11  -2    4.16    0.84
   1 -11  -2    5.97    1.00
  -1  11   2    6.88    1.14
  -1  11   2    4.68    1.07
   0 -11  -2    8.39    1.14
   0 -11  -2   11.14    1.36
   0 -11  -2   10.17    1.06
   0 -11  -2   10.66    1.05
   0 -11  -2   10.11    1.33
   0 -11  -2    7.51    0.99
   0 -11  -2    9.57    1.05
   0 -11  -2   10.77    1.46
   0 -11  -2   10.09    1.20
   0 -11  -2   11.07    1.40
   0  11   2   11.39    1.32
  -1 -11  -2   -0.18    0.50
  -1 -11  -2    0.08    0.47
  -1 -11  -2    0.66    0.33
  -1 -11  -2   -0.32    0.33
  -1 -11  -2    0.17    0.60
  -1 -11  -2    0.27    0.32
  -1 -11  -2   -0.28    0.42
  -1 -11  -2    0.15    0.30
  -2 -11  -2    3.08    0.50
  -2 -11  -2    2.70    0.50
  -2 -11  -2    2.39    0.95
  -2 -11  -2    4.56    1.16
  -2 -11  -2    3.39    1.02
  -3 -11  -2    0.38    1.04
  -3 -11  -2    1.80    0.45
  -3 -11  -2    1.49    0.45
  -4 -11  -2    1.25    0.53
  -4 -11  -2    1.25    0.57
  -5 -11  -2    0.46    0.81
   4 -12  -2    5.19    3.16
  -4  12   2    4.82    1.84
   3 -12  -2    0.69    1.42
   3 -12  -2    1.00    1.13
  -3  12   2    1.10    1.21
   2 -12  -2    4.16    1.34
   2 -12  -2    1.66    1.03
   2 -12  -2    1.46    1.09
   2 -12  -2    5.32    1.64
  -2  12   2    2.52    1.04
  -2  12   2    3.79    1.16
   1 -12  -2    0.33    0.90
   1 -12  -2    0.04    0.64
   1 -12  -2    2.96    1.12
   1 -12  -2    0.73    0.62
   1 -12  -2    0.01    0.70
   1 -12  -2    0.84    0.65
   1 -12  -2    0.72    0.59
   1 -12  -2    0.90    0.78
   1 -12  -2    1.46    0.98
  -1  12   2    1.63    0.80
  -1  12   2    1.71    0.91
   0 -12  -2   26.95    1.99
   0 -12  -2   26.16    2.10
   0 -12  -2   22.73    2.32
   0 -12  -2   19.29    1.82
   0 -12  -2   28.09    2.00
   0 -12  -2   23.51    2.38
   0 -12  -2   22.98    2.31
   0 -12  -2   17.85    2.04
   0 -12  -2   28.62    1.98
   0 -12  -2   21.56    2.16
   0  12   2   22.19    2.15
  -1 -12  -2   10.61    1.52
  -1 -12  -2   11.73    1.06
  -1 -12  -2   12.55    1.61
  -1 -12  -2   11.91    1.10
  -1 -12  -2   12.17    1.67
  -1 -12  -2   11.32    1.09
  -1 -12  -2    9.12    1.37
  -2 -12  -2    1.27    0.94
  -2 -12  -2    1.08    0.39
  -2 -12  -2    0.04    0.33
  -3 -12  -2   28.87    2.18
  -3 -12  -2   32.94    2.26
  -4 -12  -2    0.75    0.57
  -4 -12  -2    1.85    0.76
   3 -13  -2   16.46    2.98
  -3  13   2   17.71    2.52
   2 -13  -2    6.86    1.67
   2 -13  -2    5.17    1.43
   2 -13  -2    2.45    1.49
  -2  13   2    3.78    1.27
  -2  13   2    4.63    1.45
   1 -13  -2    4.80    1.18
   1 -13  -2    4.26    1.40
   1 -13  -2    2.22    0.87
   1 -13  -2    4.82    1.06
   1 -13  -2    3.91    1.14
   1 -13  -2    6.24    1.56
   1 -13  -2    3.44    0.91
  -1  13   2    4.16    1.34
   0 -13  -2   15.10    1.56
   0 -13  -2   17.03    1.85
   0 -13  -2   14.21    1.87
   0 -13  -2   17.51    2.01
   0 -13  -2   16.27    2.02
   0 -13  -2   15.32    1.54
   0 -13  -2   16.46    1.66
   0 -13  -2   12.43    1.74
   0 -13  -2   15.65    1.55
  -1 -13  -2    7.98    1.57
  -1 -13  -2    8.82    1.02
  -1 -13  -2    9.07    1.02
  -1 -13  -2   10.38    1.66
  -1 -13  -2    8.78    1.01
  -1 -13  -2    6.80    1.60
  -2 -13  -2    5.06    1.36
  -2 -13  -2    7.90    1.65
  -2 -13  -2    7.32    0.88
  -2 -13  -2    6.32    0.75
  -2 -13  -2    5.76    0.78
  -3 -13  -2    9.17    1.01
  -4 -13  -2    3.29    0.71
   3 -14  -2   11.11    2.78
  -3  14   2    9.52    2.17
   2 -14  -2    0.00    1.16
   2 -14  -2    2.09    1.25
  -2  14   2    1.36    1.41
  -2  14   2    1.57    1.13
   1 -14  -2    2.91    1.36
   1 -14  -2    2.14    0.88
   1 -14  -2    1.65    1.29
   1 -14  -2    3.43    1.02
   1 -14  -2    3.72    1.05
   1 -14  -2    3.98    1.20
  -1  14   2    0.90    1.12
   0 -14  -2    3.60    0.89
   0 -14  -2    3.96    1.28
   0 -14  -2    2.17    1.10
   0 -14  -2    4.60    0.97
   0 -14  -2    3.32    0.94
   0 -14  -2    4.54    0.91
  -1 -14  -2   10.77    1.23
  -1 -14  -2   12.12    1.29
  -1 -14  -2   11.80    1.30
  -1 -14  -2   11.16    1.92
  -1 -14  -2   13.09    2.05
  -2 -14  -2    7.69    1.77
  -2 -14  -2    4.84    0.81
  -2 -14  -2    4.15    1.36
  -2 -14  -2    4.20    0.71
  -2 -14  -2    4.65    0.73
  -3 -14  -2    3.84    0.71
  -3 -14  -2    3.54    0.72
  -3 -14  -2    5.04    1.64
  -4 -14  -2    0.28    0.60
   2 -15  -2   10.10    2.33
  -2  15   2    5.52    1.77
   1 -15  -2    4.71    1.33
   1 -15  -2    5.75    1.76
   1 -15  -2    6.77    1.30
   1 -15  -2    5.30    1.25
   1 -15  -2    7.53    1.43
   1 -15  -2    6.13    1.81
  -1  15   2    5.17    1.80
   0 -15  -2    1.02    0.68
   0 -15  -2    0.97    1.05
   0 -15  -2    0.86    0.70
   0 -15  -2   -0.42    0.99
   0 -15  -2    0.26    0.70
  -1 -15  -2    7.47    1.14
  -1 -15  -2   10.99    1.91
  -1 -15  -2   11.28    1.30
  -1 -15  -2    8.60    1.18
  -1 -15  -2   12.16    2.15
  -2 -15  -2   11.30    1.24
  -2 -15  -2    9.16    1.96
  -2 -15  -2   11.14    1.24
  -3 -15  -2    1.62    0.54
   2 -16  -2    6.73    2.15
  -2  16   2    2.27    1.91
   1 -16  -2    3.83    1.20
   1 -16  -2    2.58    1.09
   1 -16  -2    2.74    1.54
   0 -16  -2    2.58    0.95
   0 -16  -2    1.79    0.86
   0 -16  -2    4.64    1.90
   0 -16  -2    2.12    1.56
  -1 -16  -2    8.78    1.37
  -1 -16  -2   11.06    1.42
  -1 -16  -2   12.62    2.13
  -2 -16  -2    7.31    1.10
  -2 -16  -2    7.14    1.93
  -2 -16  -2    8.59    1.13
  -3 -16  -2    0.37    0.56
   1 -17  -2    3.10    1.11
   1 -17  -2    0.39    1.49
   1 -17  -2    2.19    1.20
   0 -17  -2    2.87    1.06
   0 -17  -2    1.06    1.70
   0 -17  -2    4.25    1.20
  -1 -17  -2    0.34    0.75
  -1 -17  -2    2.20    1.36
  -1 -17  -2    0.79    0.72
  -2 -17  -2    5.16    0.95
  -3 -17  -2    1.50    0.63
   1 -18  -2    2.58    1.12
   0 -18  -2    0.28    0.91
   0 -18  -2    1.30    1.09
  -1 -18  -2    1.68    0.96
  -2 -18  -2    2.97    0.86
   1 -19  -2    4.87    1.27
   0 -19  -2    0.95    1.08
  -1 -19  -2    7.85    1.39
   0 -20  -2    2.32    1.12
   0 -20   3    1.58    1.20
  -1 -19   3    2.90    1.05
   0 -19   3    3.05    1.13
   1 -19   3    2.74    1.03
  -2 -18   3    1.07    0.63
  -1 -18   3    2.55    0.94
   0 -18   3    0.11    0.91
   1 -18   3    2.05    1.03
  -2 -17   3    8.55    1.13
  -1 -17   3    3.05    1.72
  -1 -17   3    2.73    0.87
  -1 -17   3    3.06    0.92
   0 -17   3    5.97    1.38
   0 -17   3    5.36    1.25
   0 -17   3    3.42    1.87
   1 -17   3   -1.88    1.74
   1 -17   3    0.34    1.05
   1 -17   3    1.42    1.00
  -2 -16   3    0.23    0.52
  -2 -16   3    0.19    1.57
  -2 -16   3    0.27    0.48
  -1 -16   3    6.13    1.11
  -1 -16   3    7.56    1.12
   0 -16   3   -0.44    1.30
   0 -16   3    1.45    0.91
   0 -16   3    1.15    0.85
   1 -16   3    5.38    1.32
   1 -16   3    8.09    2.09
   1 -16   3    7.24    1.60
   2 -16   3    4.13    1.90
   2 -16   3    2.86    1.61
  -2 -15   3    6.94    1.97
  -2 -15   3    3.57    0.72
  -2 -15   3    2.60    0.74
  -1 -15   3    4.49    0.87
  -1 -15   3    4.72    0.88
  -1 -15   3    4.56    0.92
   0 -15   3    3.91    0.98
   0 -15   3    7.01    1.24
   0 -15   3    6.36    1.17
   1 -15   3   10.88    1.66
   1 -15   3    8.63    1.57
   1 -15   3   12.71    2.27
   1 -15   3   10.79    1.59
   1 -15   3    6.71    1.55
   2 -15   3   13.97    2.54
  -2 -14   3    8.41    0.84
  -2 -14   3    8.17    0.93
  -1 -14   3    6.10    0.95
  -1 -14   3    7.98    0.97
  -1 -14   3    8.15    1.06
   0 -14   3    9.73    1.40
   0 -14   3   10.72    1.42
   0 -14   3   12.11    1.38
   1 -14   3   40.75    3.57
   1 -14   3   38.04    2.96
   1 -14   3   33.36    3.02
   1 -14   3   29.61    2.87
   1 -14   3   31.84    2.91
  -2  14  -3   13.28    2.32
   2 -14   3   17.95    2.65
   2 -14   3   13.48    2.10
  -3  14  -3    4.96    1.79
  -2 -13   3    7.86    0.72
  -2 -13   3    5.43    0.73
  -1 -13   3   14.63    1.41
  -1 -13   3   17.23    1.36
  -1 -13   3   15.72    1.43
   0 -13   3    2.29    1.14
   0 -13   3    6.43    0.97
   0 -13   3    6.83    0.98
   0 -13   3    5.50    0.95
   0 -13   3    7.01    1.07
   1 -13   3   11.00    1.49
   1 -13   3   10.11    1.48
   1 -13   3    9.49    1.46
   1 -13   3   10.36    1.91
   1 -13   3   13.56    1.61
  -2  13  -3    3.56    1.35
   2 -13   3    1.93    1.24
   2 -13   3    2.14    1.12
  -3  13  -3    9.78    2.24
   3 -13   3   12.67    2.69
  -2 -12   3    0.57    0.28
  -2 -12   3    0.63    0.28
  -1 -12   3   11.58    1.07
  -1 -12   3   10.03    0.95
  -1 -12   3   10.30    1.60
  -1 -12   3   12.36    1.09
  -1 -12   3    9.02    1.49
   0 -12   3   35.26    2.47
   0 -12   3   31.88    2.38
   0 -12   3   30.24    2.75
   0 -12   3   30.55    2.42
   0 -12   3   33.45    2.44
   0 -12   3   25.18    2.70
  -1  12  -3    0.88    0.75
   1 -12   3    1.40    0.73
   1 -12   3    0.04    0.76
   1 -12   3    1.12    0.68
   1 -12   3    1.27    0.95
   1 -12   3    0.66    0.57
   1 -12   3    1.31    0.69
  -2  12  -3   21.50    2.44
   2 -12   3   15.34    2.34
   2 -12   3   22.88    2.46
   2 -12   3   25.12    2.43
  -3  12  -3   19.46    2.61
   3 -12   3   19.44    2.88
   3 -12   3   19.24    2.58
  -4 -11   3   15.48    1.31
  -3 -11   3   20.45    1.37
  -2 -11   3    0.67    0.20
  -2 -11   3    0.32    0.71
  -2 -11   3    0.32    0.22
  -2 -11   3    0.06    0.78
  -2 -11   3   -0.57    0.68
  -1 -11   3    9.18    0.85
  -1 -11   3    8.87    1.24
  -1 -11   3    8.41    1.32
  -1 -11   3    6.70    1.29
  -1 -11   3    8.64    0.84
  -1 -11   3    7.41    0.79
   0 -11   3   26.29    2.04
   0 -11   3   27.22    1.99
   0 -11   3   26.52    2.33
   0 -11   3   26.99    2.03
   0 -11   3   25.53    2.05
   0 -11   3   22.87    2.28
   0 -11   3   23.76    2.15
   0 -11   3   25.43    2.00
  -1  11  -3    7.07    1.41
   1 -11   3    6.92    1.27
   1 -11   3    7.80    1.18
   1 -11   3    8.98    1.31
   1 -11   3    8.86    1.40
   1 -11   3    6.63    1.15
   1 -11   3    7.58    1.54
   1 -11   3    7.38    1.13
   1 -11   3   10.38    1.31
   1 -11   3    8.47    1.20
   1 -11   3    8.28    1.29
  -2  11  -3   -0.24    0.73
   2 -11   3    1.88    1.03
   2 -11   3    0.64    0.93
   2 -11   3    0.71    1.37
   2 -11   3    0.95    0.82
   2 -11   3    2.51    1.12
   2 -11   3    1.24    0.87
  -3  11  -3   12.44    1.99
  -3  11  -3    8.14    1.82
   3 -11   3    8.77    2.14
   3 -11   3   10.46    2.02
   3 -11   3   11.30    1.95
  -4  11  -3    1.25    1.34
   4 -11   3    5.27    2.25
  -5 -10   3    3.78    0.88
  -4 -10   3    4.09    0.71
  -3 -10   3    3.63    0.42
  -3 -10   3    3.76    0.50
  -2 -10   3    7.44    1.41
  -2 -10   3    6.75    0.59
  -2 -10   3    5.49    1.07
  -2 -10   3    8.08    1.30
  -1 -10   3    0.79    0.71
  -1 -10   3    1.95    0.63
  -1 -10   3    2.41    0.40
  -1 -10   3    2.53    0.47
  -1 -10   3    1.90    0.40
  -1 -10   3    2.86    0.82
   0 -10   3   46.01    3.71
   0 -10   3   54.37    3.39
   0 -10   3   45.57    3.40
   0 -10   3   50.02    3.48
   0 -10   3   50.20    3.42
   0 -10   3   53.97    3.45
   0 -10   3   50.36    3.71
   0 -10   3   50.07    3.57
  -1  10  -3   21.08    1.99
   1 -10   3   20.30    1.71
   1 -10   3   20.79    1.69
   1 -10   3   20.16    1.74
   1 -10   3   17.72    1.93
   1 -10   3   12.67    1.73
   1 -10   3   14.63    1.73
   1 -10   3   15.94    1.72
   1 -10   3   21.84    1.82
   1 -10   3   17.97    1.79
  -2  10  -3    1.46    0.90
  -2  10  -3   -0.07    0.65
   2 -10   3    1.01    0.82
   2 -10   3    0.23    0.73
   2 -10   3    2.22    1.08
   2 -10   3    1.45    0.90
   2 -10   3   -0.02    0.60
   2 -10   3    0.92    0.86
  -3  10  -3   27.92    2.81
  -3  10  -3   22.98    2.58
   3 -10   3   29.17    3.08
   3 -10   3   25.28    2.72
   3 -10   3   27.33    2.94
  -4  10  -3    7.98    1.85
   4 -10   3   11.57    2.74
  -5  -9   3    9.70    1.32
  -4  -9   3    6.94    0.95
  -3  -9   3    3.02    0.41
  -3  -9   3    3.08    0.50
  -3  -9   3    3.76    1.15
  -3  -9   3    2.13    0.93
  -2  -9   3   46.80    3.67
  -2  -9   3   54.28    3.16
  -2  -9   3   48.54    3.86
  -2  -9   3   43.53    3.58
  -1  -9   3  105.08    6.96
  -1  -9   3  103.31    6.62
  -1  -9   3  103.55    6.65
  -1  -9   3  106.78    7.08
  -1  -9   3  111.95    6.59
  -1  -9   3  109.44    6.63
  -1  -9   3  102.10    6.99
   0  -9   3   36.40    2.49
   0  -9   3   34.67    2.70
   0  -9   3   33.55    2.53
   0  -9   3   32.41    2.41
   0  -9   3   33.23    2.37
   0  -9   3   34.58    2.43
   0  -9   3   37.59    2.52
   0  -9   3   35.64    2.74
  -1   9  -3   88.67    5.68
   1  -9   3   80.09    5.52
   1  -9   3   81.72    5.56
   1  -9   3   88.62    5.52
   1  -9   3   84.33    5.38
   1  -9   3   77.74    5.47
   1  -9   3   76.96    5.47
   1  -9   3   77.49    5.38
   1  -9   3   79.40    5.34
   1  -9   3   74.32    5.46
   1  -9   3   83.12    5.77
  -2   9  -3    7.62    1.31
  -2   9  -3   11.12    1.70
  -2   9  -3    9.23    1.28
  -2   9  -3    6.95    1.21
  -2   9  -3    8.35    1.37
   2  -9   3    9.80    1.47
   2  -9   3    9.06    1.70
   2  -9   3   12.67    1.55
   2  -9   3    9.18    1.35
   2  -9   3    9.69    1.55
   2  -9   3   10.92    1.33
   2  -9   3   10.88    1.58
   2  -9   3    7.93    1.46
  -3   9  -3   11.44    1.80
  -3   9  -3   10.35    1.71
  -3   9  -3    9.95    1.95
  -3   9  -3   11.28    1.80
   3  -9   3   15.21    1.95
   3  -9   3   12.95    2.12
   3  -9   3   11.27    2.14
  -4   9  -3   12.97    2.19
   4  -9   3   14.01    2.69
  -5  -8   3    2.80    0.93
  -4  -8   3    3.29    0.72
  -4  -8   3    1.45    0.62
  -3  -8   3   -0.80    0.61
  -3  -8   3    0.50    0.94
  -3  -8   3    0.09    0.80
  -3  -8   3    0.70    0.28
  -3  -8   3    0.15    0.29
  -2  -8   3    0.35    0.78
  -2  -8   3    0.62    0.52
  -2  -8   3    1.37    0.62
  -2  -8   3    1.15    0.24
  -2  -8   3    0.82    0.71
  -1  -8   3  113.83    6.91
  -1  -8   3  113.59    6.87
  -1  -8   3  115.22    6.81
  -1  -8   3   93.47    7.03
  -1  -8   3  109.84    6.88
  -1  -8   3  117.02    7.28
  -1  -8   3  109.02    7.15
  -1  -8   3  111.54    6.91
  -1  -8   3  114.36    7.22
   0  -8   3   41.90    3.17
   0  -8   3   41.61    3.05
   0  -8   3   44.79    2.99
   0  -8   3   43.92    3.16
   0  -8   3   37.29    3.02
   0  -8   3   41.90    2.98
   0  -8   3   49.26    2.95
   0  -8   3   48.08    3.01
   0  -8   3   44.31    3.02
   0  -8   3   44.08    2.93
   0  -8   3   41.98    2.85
  -1   8  -3    6.15    0.96
  -1   8  -3    4.92    0.89
  -1   8  -3    6.83    1.08
   1  -8   3    7.96    1.00
   1  -8   3    5.53    1.01
   1  -8   3    4.33    0.87
   1  -8   3    4.97    0.81
   1  -8   3    5.41    0.94
   1  -8   3    5.27    0.90
   1  -8   3    6.67    0.90
   1  -8   3    5.85    0.82
   1  -8   3    5.67    0.94
   1  -8   3    4.49    0.91
  -2   8  -3   28.31    2.38
  -2   8  -3   26.90    2.33
  -2   8  -3   25.27    2.32
  -2   8  -3   27.53    2.46
  -2   8  -3   32.67    2.53
   2  -8   3   27.10    2.34
   2  -8   3   24.79    2.56
   2  -8   3   29.08    2.52
   2  -8   3   29.28    2.61
   2  -8   3   28.12    2.40
   2  -8   3   27.54    2.29
   2  -8   3   33.59    2.51
   2  -8   3   24.70    2.41
   2  -8   3   24.08    2.44
  -3   8  -3    0.53    0.84
  -3   8  -3    0.92    0.78
  -3   8  -3    0.74    0.75
  -3   8  -3    0.26    0.85
   3  -8   3    0.64    1.08
   3  -8   3    0.48    0.82
   3  -8   3    3.04    1.23
  -4   8  -3    3.97    1.29
  -4   8  -3    4.10    1.42
   4  -8   3    5.77    2.06
  -5  -7   3    2.17    0.93
  -4  -7   3   -0.93    0.47
  -4  -7   3    0.11    0.52
  -4  -7   3    0.08    0.47
  -3  -7   3    8.86    1.66
  -3  -7   3    8.93    0.90
  -3  -7   3    7.53    1.44
  -3  -7   3    7.75    1.45
  -2  -7   3   21.00    2.15
  -2  -7   3   22.14    1.43
  -2  -7   3   18.79    2.08
  -2  -7   3   19.68    1.80
  -2  -7   3   21.79    1.35
  -2  -7   3   19.12    1.89
  -2  -7   3   16.72    1.68
  -2  -7   3   21.73    1.34
   1   7  -3    7.82    0.97
  -1  -7   3    6.91    0.72
  -1  -7   3    8.53    1.27
  -1  -7   3    8.26    0.72
  -1  -7   3    7.74    1.02
  -1  -7   3    7.89    0.55
  -1  -7   3    8.54    0.69
  -1  -7   3    8.91    0.92
  -1  -7   3    7.13    0.89
  -1  -7   3    8.36    0.62
  -1  -7   3    5.93    0.61
  -1  -7   3    8.16    0.78
  -1  -7   3    9.56    0.74
  -1  -7   3    9.02    1.10
  -1  -7   3    8.77    0.66
  -1  -7   3    7.22    0.94
  -1  -7   3    6.84    0.83
  -1  -7   3    7.30    0.84
   0   7  -3   51.73    3.35
   0   7  -3   45.55    3.28
   0  -7   3   52.31    3.48
   0  -7   3   43.82    3.34
   0  -7   3   47.88    3.26
   0  -7   3   51.58    3.34
   0  -7   3   49.85    3.21
   0  -7   3   48.25    3.25
   0  -7   3   50.03    3.32
   0  -7   3   52.19    3.51
   0  -7   3   53.58    3.29
   0  -7   3   52.40    3.40
   0  -7   3   50.91    3.33
   0  -7   3   49.49    3.40
   0  -7   3   53.21    3.38
  -1   7  -3   26.93    1.93
  -1   7  -3   19.54    1.76
  -1   7  -3   22.31    1.85
  -1   7  -3   24.39    1.96
   1  -7   3   22.10    1.82
   1  -7   3   22.82    1.86
   1  -7   3   24.39    2.00
   1  -7   3   21.85    2.02
   1  -7   3   22.49    1.74
   1  -7   3   20.12    1.80
   1  -7   3   22.24    1.75
   1  -7   3   22.09    1.83
   1  -7   3   22.66    1.90
   1  -7   3   20.99    1.81
   1  -7   3   21.72    1.84
   1  -7   3   21.21    1.75
   1  -7   3   20.03    1.86
  -2   7  -3   30.49    2.49
  -2   7  -3   26.45    2.53
  -2   7  -3   28.35    2.49
  -2   7  -3   35.70    2.61
  -2   7  -3   30.14    2.42
   2  -7   3   30.22    2.56
   2  -7   3   32.06    2.64
   2  -7   3   30.18    2.49
   2  -7   3   26.93    2.46
   2  -7   3   34.50    2.75
   2  -7   3   30.98    2.48
   2  -7   3   34.00    2.82
   2  -7   3   29.72    2.38
   2  -7   3   28.72    2.49
  -3   7  -3    1.34    0.74
  -3   7  -3   -0.61    0.65
  -3   7  -3   -0.08    0.73
  -3   7  -3    1.70    0.75
   3  -7   3    0.68    0.94
   3  -7   3    1.17    1.10
   3  -7   3   -0.42    0.86
   3  -7   3    0.02    0.78
  -4   7  -3    1.99    1.12
  -4   7  -3    7.44    1.53
   4  -7   3    6.63    1.98
  -5  -6   3    2.53    0.90
  -5  -6   3    5.27    1.17
  -4  -6   3   12.98    1.35
  -4  -6   3   11.86    2.07
  -4  -6   3   11.70    1.43
  -4  -6   3   14.59    1.44
  -3  -6   3   10.74    1.03
  -3  -6   3   10.05    0.94
  -3  -6   3    9.41    1.51
  -3  -6   3   11.22    1.84
  -3  -6   3   11.83    1.68
  -3  -6   3    9.99    1.64
  -2  -6   3   27.43    2.15
  -2  -6   3   32.77    1.99
  -2  -6   3   31.71    1.97
  -2  -6   3   27.59    2.56
  -2  -6   3   30.75    1.98
  -2  -6   3   27.83    2.44
  -2  -6   3   24.79    2.20
  -2  -6   3   32.12    2.52
  -2  -6   3   29.27    2.28
   1   6  -3    1.68    0.52
  -1  -6   3    1.03    0.37
  -1  -6   3    1.58    0.25
  -1  -6   3    1.46    0.30
  -1  -6   3    1.71    0.37
  -1  -6   3    1.70    0.41
  -1  -6   3    1.59    0.31
  -1  -6   3    0.64    0.48
  -1  -6   3    1.55    0.43
  -1  -6   3    1.91    0.28
  -1  -6   3    1.46    0.46
  -1  -6   3    1.41    0.44
  -1  -6   3    2.05    0.45
  -1  -6   3    1.51    0.32
  -1  -6   3    1.16    0.23
  -1  -6   3    1.59    0.26
   0   6  -3   79.48    5.18
   0   6  -3   80.76    5.42
   0   6  -3   82.11    5.26
   0   6  -3   73.77    5.12
   0   6  -3   77.76    5.19
   0   6  -3   78.38    5.20
   0  -6   3   86.51    5.34
   0  -6   3   85.42    5.16
   0  -6   3   76.77    5.16
   0  -6   3   85.38    5.21
   0  -6   3   74.70    4.99
   0  -6   3   87.64    5.22
   0  -6   3   79.68    5.23
   0  -6   3   80.06    5.15
   0  -6   3   78.59    5.19
   0  -6   3   79.58    5.24
   0  -6   3   85.99    5.16
   0  -6   3   92.34    5.17
   0  -6   3   81.90    5.21
   0  -6   3   89.45    5.35
  -1   6  -3    2.23    0.56
  -1   6  -3    3.11    0.62
  -1   6  -3    2.53    0.31
  -1   6  -3    3.15    0.63
  -1   6  -3    2.67    0.45
  -1   6  -3    2.75    0.57
  -1   6  -3    1.99    0.44
  -1   6  -3    2.63    0.61
   1  -6   3    2.54    0.70
   1  -6   3    2.47    0.62
   1  -6   3    2.91    0.64
   1  -6   3    3.07    0.69
   1  -6   3    2.30    0.60
   1  -6   3    2.54    0.53
   1  -6   3    2.49    0.61
   1  -6   3    2.59    0.64
   1  -6   3    3.96    0.70
   1  -6   3    3.71    0.62
   1  -6   3    2.56    0.54
   1  -6   3    2.36    0.61
   1  -6   3    2.71    0.58
  -2   6  -3   13.14    1.40
  -2   6  -3   13.80    1.34
  -2   6  -3   13.96    1.35
  -2   6  -3   11.23    1.38
  -2   6  -3   11.30    1.14
  -2   6  -3   13.07    1.46
   2  -6   3   12.75    1.39
   2  -6   3   12.94    1.26
   2  -6   3   11.09    1.41
   2  -6   3   11.02    1.32
   2  -6   3   10.06    1.39
   2  -6   3   15.07    1.62
   2  -6   3   13.16    1.33
   2  -6   3   13.05    1.47
   2  -6   3   10.06    1.54
  -3   6  -3    4.51    1.09
  -3   6  -3    4.64    1.09
  -3   6  -3    5.31    1.12
  -3   6  -3    3.97    1.01
  -3   6  -3    4.77    1.38
  -3   6  -3    4.43    0.95
   3  -6   3    4.12    1.17
   3  -6   3    3.63    1.16
   3  -6   3    6.07    1.22
   3  -6   3    5.42    1.36
   3  -6   3    5.54    1.30
  -4   6  -3    0.49    0.83
  -4   6  -3    0.20    0.97
   4  -6   3    0.33    1.39
  -5  -5   3    0.93    0.97
  -5  -5   3    1.07    0.84
  -4  -5   3    5.04    1.32
  -4  -5   3    8.18    1.16
  -4  -5   3    6.70    1.02
  -4  -5   3    5.68    1.03
  -4  -5   3    5.27    1.37
  -3  -5   3   24.50    2.49
  -3  -5   3   27.21    2.77
  -3  -5   3   30.08    2.68
  -3  -5   3   29.32    2.17
  -3  -5   3   28.77    2.58
  -3  -5   3   32.26    2.13
  -3  -5   3   29.31    2.12
  -2  -5   3   13.56    0.99
  -2  -5   3   12.21    0.85
  -2  -5   3   11.19    0.98
  -2  -5   3   15.75    1.28
  -2  -5   3   11.93    1.00
  -2  -5   3   11.72    1.47
  -2  -5   3   11.75    1.22
  -2  -5   3   11.52    1.33
  -2  -5   3   11.10    1.32
  -2  -5   3   14.49    1.45
  -2  -5   3   12.76    1.07
  -2  -5   3   10.25    1.18
  -2  -5   3   12.19    1.08
  -2  -5   3   14.66    1.47
   1   5  -3   82.06    5.52
   1   5  -3   80.94    5.21
  -1  -5   3   88.20    5.28
  -1  -5   3   85.10    5.22
  -1  -5   3   85.67    5.25
  -1  -5   3   84.68    5.41
  -1  -5   3   80.50    5.21
  -1  -5   3   93.55    5.21
  -1  -5   3   91.28    5.49
  -1  -5   3   77.64    5.42
  -1  -5   3   86.90    5.42
  -1  -5   3   80.94    5.19
  -1  -5   3   78.03    5.33
  -1  -5   3   81.51    5.33
  -1  -5   3   90.66    5.66
  -1  -5   3   85.37    5.26
   0   5  -3   25.02    1.75
   0   5  -3   25.94    1.81
   0   5  -3   24.92    1.79
   0   5  -3   24.33    1.76
   0   5  -3   22.54    1.73
   0   5  -3   24.91    1.71
   0  -5   3   25.96    1.84
   0  -5   3   22.80    1.74
   0  -5   3   24.41    1.70
   0  -5   3   25.48    1.76
   0  -5   3   23.31    1.68
   0  -5   3   26.00    1.83
   0  -5   3   25.53    1.72
   0  -5   3   22.99    1.76
   0  -5   3   26.36    1.73
   0  -5   3   24.25    1.75
   0  -5   3   21.76    1.71
   0  -5   3   25.31    1.70
   0  -5   3   25.95    1.76
  -1   5  -3  132.55    8.13
  -1   5  -3  136.04    8.17
  -1   5  -3  117.71    7.98
  -1   5  -3  133.78    8.16
  -1   5  -3  124.57    8.04
  -1   5  -3  132.69    8.17
  -1   5  -3  126.20    8.19
  -1   5  -3  132.21    7.99
  -1   5  -3  132.78    8.14
  -1   5  -3  131.43    7.88
  -1   5  -3  136.82    8.14
   1  -5   3  115.95    8.13
   1  -5   3  127.57    8.06
   1  -5   3  128.81    8.12
   1  -5   3  121.19    8.16
   1  -5   3  125.46    8.06
   1  -5   3  122.05    8.12
   1  -5   3  124.93    8.12
   1  -5   3  127.17    8.13
   1  -5   3  134.48    8.22
   1  -5   3  135.29    8.13
   1  -5   3  135.31    8.30
   1  -5   3  129.05    8.08
   1  -5   3  113.17    8.13
  -2   5  -3   63.07    4.19
  -2   5  -3   69.91    4.30
  -2   5  -3   58.43    4.12
  -2   5  -3   67.24    4.29
  -2   5  -3   60.51    4.02
  -2   5  -3   50.58    4.88
  -2   5  -3   64.79    4.39
  -2   5  -3   71.52    4.43
  -2   5  -3   59.63    4.44
  -2   5  -3   60.09    4.12
  -2   5  -3   63.84    4.34
  -2   5  -3   66.26    4.34
  -2   5  -3   63.39    4.44
   2  -5   3   63.53    4.21
   2  -5   3   58.78    4.38
   2  -5   3   68.56    4.39
   2  -5   3   59.89    4.24
   2  -5   3   65.57    4.39
   2  -5   3   58.81    4.33
   2  -5   3   56.27    4.53
   2  -5   3   60.32    4.25
   2  -5   3   62.65    4.40
   2  -5   3   62.00    4.50
  -3   5  -3    5.80    1.24
  -3   5  -3    5.40    1.17
  -3   5  -3    5.84    1.20
  -3   5  -3    6.19    1.07
  -3   5  -3    3.88    1.31
  -3   5  -3    6.14    1.28
  -3   5  -3    4.40    0.92
  -3   5  -3    4.47    0.99
  -3   5  -3    6.19    1.11
   3  -5   3    6.92    1.42
   3  -5   3    5.80    1.14
   3  -5   3    7.97    1.35
   3  -5   3    6.12    1.39
   3  -5   3    5.35    1.43
  -4   5  -3    2.73    1.17
   4  -5   3    2.17    1.58
  -5  -4   3    1.08    0.89
  -5  -4   3    2.07    1.02
  -4  -4   3    0.40    0.95
  -4  -4   3    0.89    0.63
  -4  -4   3   -0.39    0.76
  -4  -4   3    0.70    0.60
  -4  -4   3    0.36    0.60
  -3  -4   3    7.96    0.83
  -3  -4   3   10.94    1.44
  -3  -4   3    8.08    0.98
  -3  -4   3    9.87    0.96
  -3  -4   3    8.90    1.03
  -3  -4   3   10.90    1.46
  -3  -4   3    8.15    1.32
  -3  -4   3    7.53    0.95
  -3  -4   3    6.13    1.21
   2   4  -3    7.90    0.94
  -2  -4   3    5.73    0.97
  -2  -4   3    6.77    0.68
  -2  -4   3    5.82    0.59
  -2  -4   3    6.53    0.92
  -2  -4   3    6.44    1.13
  -2  -4   3    7.08    0.56
  -2  -4   3    4.81    0.80
  -2  -4   3    6.79    0.89
  -2  -4   3    6.02    0.70
  -2  -4   3    7.51    0.71
  -2  -4   3    6.20    0.68
  -2  -4   3    8.01    0.75
  -2  -4   3    7.05    1.07
  -2  -4   3    6.19    1.04
   1   4  -3   40.66    2.80
  -1  -4   3   42.94    2.56
  -1  -4   3   39.85    2.55
  -1  -4   3   41.27    2.50
  -1  -4   3   38.75    2.70
  -1  -4   3   37.35    2.55
  -1  -4   3   38.92    2.71
  -1  -4   3   39.04    2.56
  -1  -4   3   42.35    2.67
  -1  -4   3   37.07    2.41
  -1  -4   3   41.67    2.69
  -1  -4   3   34.61    2.46
  -1  -4   3   41.07    2.88
  -1  -4   3   43.21    2.53
  -1  -4   3   37.99    2.51
  -1  -4   3   36.50    2.58
  -1  -4   3   41.96    2.74
   0   4  -3  770.11   50.13
   0   4  -3  850.73   50.16
   0   4  -3  750.62   50.08
   0   4  -3  852.81   50.15
   0   4  -3  891.85   50.14
   0   4  -3  795.45   50.10
   0   4  -3  836.69   50.14
   0  -4   3  849.84   50.18
   0  -4   3  809.07   50.07
   0  -4   3  821.03   50.12
   0  -4   3  762.15   50.02
   0  -4   3  839.69   50.12
   0  -4   3  802.08   50.11
   0  -4   3  779.76   50.13
   0  -4   3  827.87   50.13
   0  -4   3  789.49   50.09
   0  -4   3  891.99   50.12
   0  -4   3  848.94   50.06
   0  -4   3  872.13   50.09
   0  -4   3  874.12   50.20
   0  -4   3  846.41   50.19
   0  -4   3  826.23   50.26
  -1   4  -3   44.53    3.00
  -1   4  -3   43.72    3.02
  -1   4  -3   49.68    3.22
  -1   4  -3   47.19    3.03
  -1   4  -3   47.82    3.16
  -1   4  -3   45.10    3.00
  -1   4  -3   48.55    3.16
  -1   4  -3   48.19    3.10
  -1   4  -3   43.35    3.09
  -1   4  -3   45.04    2.92
  -1   4  -3   43.47    3.11
  -1   4  -3   46.44    3.15
   1  -4   3   44.65    3.15
   1  -4   3   45.45    3.17
   1  -4   3   43.25    3.15
   1  -4   3   45.89    3.12
   1  -4   3   51.30    3.16
   1  -4   3   45.06    3.11
   1  -4   3   40.91    3.13
   1  -4   3   43.53    3.06
   1  -4   3   47.40    3.11
   1  -4   3   45.94    3.07
   1  -4   3   47.62    3.06
   1  -4   3   45.64    3.14
   1  -4   3   44.90    3.23
  -2   4  -3    1.97    0.52
  -2   4  -3    3.65    0.93
  -2   4  -3    2.65    0.60
  -2   4  -3    1.64    0.61
  -2   4  -3    2.47    0.68
  -2   4  -3    1.82    0.57
  -2   4  -3    1.68    0.64
  -2   4  -3    2.64    0.59
  -2   4  -3    2.48    0.62
  -2   4  -3    2.55    0.71
  -2   4  -3    2.51    0.51
  -2   4  -3    2.75    0.74
  -2   4  -3    2.77    0.62
   2  -4   3    2.67    0.47
   2  -4   3    2.64    0.82
   2  -4   3    3.99    0.79
   2  -4   3    2.65    0.64
   2  -4   3    1.88    0.59
   2  -4   3    1.50    0.65
   2  -4   3    2.95    0.73
   2  -4   3    2.51    0.63
   2  -4   3    2.71    0.85
   2  -4   3    2.05    0.57
   2  -4   3    1.89    0.68
  -3   4  -3   25.69    2.22
  -3   4  -3   26.34    2.42
  -3   4  -3   27.07    2.29
  -3   4  -3   24.16    2.06
  -3   4  -3   29.38    2.31
  -3   4  -3   27.35    2.39
  -3   4  -3   26.11    2.68
  -3   4  -3   26.57    2.46
  -3   4  -3   25.78    2.16
  -3   4  -3   22.84    2.14
   3  -4   3   24.30    2.61
   3  -4   3   27.29    2.36
   3  -4   3   24.25    2.63
   3  -4   3   29.79    2.56
   3  -4   3   21.46    2.34
  -4   4  -3   15.13    2.03
  -4   4  -3   13.66    2.58
  -4   4  -3   13.16    1.94
  -4   4  -3   13.60    1.98
   4  -4   3   13.58    2.51
  -5  -3   3   10.70    1.71
  -5  -3   3    9.20    1.65
  -4  -3   3    7.20    1.60
  -4  -3   3    5.85    1.07
  -4  -3   3    5.52    1.07
  -4  -3   3    4.05    1.00
  -4  -3   3    3.90    1.21
  -4  -3   3    5.10    1.02
  -3  -3   3   15.09    1.69
  -3  -3   3   13.31    1.14
  -3  -3   3   10.58    1.12
  -3  -3   3   12.97    1.55
  -3  -3   3   15.51    1.27
  -3  -3   3   12.94    1.34
  -3  -3   3   12.45    1.59
  -3  -3   3   15.19    1.32
  -3  -3   3   12.60    1.72
  -3  -3   3   12.54    1.27
   2   3  -3    9.30    1.00
  -2  -3   3    7.22    0.69
  -2  -3   3    7.51    0.70
  -2  -3   3    7.36    0.79
  -2  -3   3    8.23    1.05
  -2  -3   3    7.04    0.85
  -2  -3   3    8.99    1.11
  -2  -3   3    8.06    0.89
  -2  -3   3    8.38    0.95
  -2  -3   3    6.83    0.96
  -2  -3   3    9.16    0.75
  -2  -3   3    8.11    0.83
  -2  -3   3    8.09    0.78
  -2  -3   3    8.57    1.16
  -2  -3   3    9.70    0.84
   1   3  -3  359.68   22.90
   1   3  -3  378.77   22.92
  -1  -3   3  381.83   22.72
  -1  -3   3  379.26   22.72
  -1  -3   3  367.72   22.86
  -1  -3   3  378.60   22.67
  -1  -3   3  353.22   22.68
  -1  -3   3  368.99   22.65
  -1  -3   3  385.53   22.90
  -1  -3   3  409.69   22.72
  -1  -3   3  395.53   22.86
  -1  -3   3  376.42   22.97
  -1  -3   3  332.01   22.63
  -1  -3   3  357.11   22.81
  -1  -3   3  367.77   22.62
  -1  -3   3  372.96   22.68
  -1  -3   3  383.74   22.76
  -1  -3   3  375.44   22.80
   0   3  -3  613.95   36.40
   0   3  -3  578.88   36.36
   0   3  -3  616.08   36.41
   0   3  -3  620.20   36.34
   0   3  -3  629.25   36.37
   0   3  -3  616.95   36.38
   0   3  -3  543.03   36.34
   0   3  -3  554.44   36.38
   0  -3   3  635.04   36.43
   0  -3   3  608.00   36.37
   0  -3   3  610.59   36.27
   0  -3   3  620.27   36.37
   0  -3   3  617.29   36.36
   0  -3   3  587.72   36.48
   0  -3   3  563.80   36.38
   0  -3   3  598.36   36.33
   0  -3   3  552.95   36.34
   0  -3   3  602.03   36.36
   0  -3   3  613.12   36.39
   0  -3   3  603.57   36.39
   0  -3   3  613.21   36.42
   0  -3   3  582.69   36.33
  -1   3  -3   53.56    3.53
  -1   3  -3   53.81    3.52
  -1   3  -3   54.88    3.49
  -1   3  -3   52.80    3.45
  -1   3  -3   47.07    3.54
  -1   3  -3   52.16    3.53
  -1   3  -3   49.37    3.40
  -1   3  -3   48.01    3.42
  -1   3  -3   51.42    3.42
  -1   3  -3   54.47    3.43
  -1   3  -3   53.90    3.36
  -1   3  -3   54.98    3.41
  -1   3  -3   55.73    3.54
   1  -3   3   51.98    3.48
   1  -3   3   55.07    3.43
   1  -3   3   47.35    3.45
   1  -3   3   52.81    3.56
   1  -3   3   53.19    3.51
   1  -3   3   54.34    3.52
   1  -3   3   56.57    3.41
   1  -3   3   56.09    3.66
   1  -3   3   54.75    3.46
   1  -3   3   51.53    3.69
   1  -3   3   49.69    3.51
   1  -3   3   52.32    3.64
   1  -3   3   52.08    3.53
   1  -3   3   56.42    3.51
   1  -3   3   47.39    3.51
   1  -3   3   52.09    3.49
  -2   3  -3   29.55    2.19
  -2   3  -3   29.65    2.10
  -2   3  -3   27.79    2.18
  -2   3  -3   29.12    2.08
  -2   3  -3   23.68    2.25
  -2   3  -3   26.39    2.10
  -2   3  -3   32.74    2.24
  -2   3  -3   24.95    1.99
  -2   3  -3   29.27    2.04
  -2   3  -3   27.71    1.98
  -2   3  -3   25.86    2.01
  -2   3  -3   28.34    2.25
  -2   3  -3   28.26    2.04
  -2   3  -3   26.59    1.96
   2  -3   3   26.52    2.17
   2  -3   3   29.77    2.24
   2  -3   3   21.66    1.97
   2  -3   3   26.70    1.81
   2  -3   3   24.90    2.11
   2  -3   3   25.49    2.10
   2  -3   3   24.44    2.26
   2  -3   3   26.06    2.18
   2  -3   3   26.48    2.36
   2  -3   3   27.05    2.07
   2  -3   3   25.57    2.01
  -3   3  -3    0.52    0.48
  -3   3  -3    0.86    0.52
  -3   3  -3   -0.15    0.45
  -3   3  -3    0.17    0.70
  -3   3  -3    0.15    0.52
  -3   3  -3    0.40    0.51
  -3   3  -3    0.91    0.53
  -3   3  -3    1.27    0.74
  -3   3  -3    0.76    0.65
  -3   3  -3    0.31    0.47
  -3   3  -3    0.25    0.45
  -3   3  -3    1.26    0.64
  -3   3  -3   -0.12    0.45
   3  -3   3   -0.05    0.56
   3  -3   3    0.63    0.74
   3  -3   3    0.63    0.68
   3  -3   3    1.24    0.95
  -4   3  -3   10.25    1.69
  -4   3  -3    8.10    1.49
  -4   3  -3    7.85    2.01
  -4   3  -3    7.28    1.27
  -4   3  -3    7.87    1.51
   4  -3   3    6.59    1.94
  -5   3  -3    4.61    2.02
  -5   3  -3    6.03    1.94
  -5  -2   3    2.83    1.13
  -5  -2   3    2.72    1.07
  -4  -2   3    7.26    1.18
  -4  -2   3    4.62    1.32
  -4  -2   3    5.31    1.30
  -4  -2   3    6.50    1.11
  -4  -2   3    5.48    1.06
  -4  -2   3    5.97    1.20
   3   2  -3    0.16    0.65
  -3  -2   3   -0.67    0.63
  -3  -2   3    0.10    0.50
  -3  -2   3    0.34    0.66
  -3  -2   3   -0.41    0.64
  -3  -2   3   -0.40    0.41
  -3  -2   3    0.68    0.78
  -3  -2   3   -0.17    0.54
  -3  -2   3    0.38    0.39
  -3  -2   3    0.18    0.41
  -3  -2   3    0.27    0.44
   2   2  -3    8.02    0.72
   2   2  -3    6.36    0.94
   2   2  -3    6.36    0.94
  -2  -2   3    5.58    0.58
  -2  -2   3    7.00    1.03
  -2  -2   3    7.26    0.78
  -2  -2   3    7.51    0.81
  -2  -2   3    8.33    1.01
  -2  -2   3    8.30    0.85
  -2  -2   3    6.78    0.72
  -2  -2   3    6.75    0.70
  -2  -2   3    5.84    0.92
  -2  -2   3    7.47    0.89
  -2  -2   3    9.29    1.17
  -2  -2   3    7.97    0.74
  -2  -2   3    6.66    0.88
  -2  -2   3    7.33    0.76
  -2  -2   3    5.92    0.81
   1   2  -3  394.96   22.72
   1   2  -3  385.60   22.73
   1   2  -3  355.44   22.88
   1   2  -3  388.44   22.71
   1   2  -3  367.34   22.89
  -1  -2   3  386.23   22.86
  -1  -2   3  376.95   22.70
  -1  -2   3  411.81   22.74
  -1  -2   3  353.76   22.70
  -1  -2   3  350.01   22.59
  -1  -2   3  371.51   22.71
  -1  -2   3  383.58   22.83
  -1  -2   3  382.64   22.70
  -1  -2   3  388.20   22.71
  -1  -2   3  368.98   22.73
  -1  -2   3  360.00   22.72
  -1  -2   3  380.94   22.87
  -1  -2   3  325.23   22.61
  -1  -2   3  384.35   22.95
  -1  -2   3  358.44   22.66
   0   2  -3  220.65   12.92
   0   2  -3  200.24   12.93
   0   2  -3  220.07   12.75
   0   2  -3  210.84   12.88
   0   2  -3  222.66   12.89
   0   2  -3  192.37   12.73
   0   2  -3  200.85   12.99
   0   2  -3  212.98   12.87
   0   2  -3  218.02   12.88
   0   2  -3  202.33   12.89
   0  -2   3  216.57   12.91
   0  -2   3  205.49   12.86
   0  -2   3  214.54   12.88
   0  -2   3  216.79   12.92
   0  -2   3  200.26   12.88
   0  -2   3  210.43   12.86
   0  -2   3  204.20   12.87
   0  -2   3  221.29   12.89
   0  -2   3  202.60   12.97
   0  -2   3  199.59   12.87
   0  -2   3  217.85   13.09
   0  -2   3  213.07   12.76
   0  -2   3  216.66   12.93
  -1   2  -3  114.01    6.88
  -1   2  -3  102.19    6.94
  -1   2  -3  117.78    7.07
  -1   2  -3  106.35    6.96
  -1   2  -3  112.87    6.90
  -1   2  -3  117.33    7.04
  -1   2  -3  111.04    6.91
  -1   2  -3  110.18    6.98
  -1   2  -3  113.94    7.04
  -1   2  -3  110.40    7.00
  -1   2  -3  120.13    7.02
  -1   2  -3  104.17    6.90
  -1   2  -3  110.20    6.95
  -1   2  -3  106.27    6.94
   1  -2   3  112.31    6.98
   1  -2   3  106.43    6.96
   1  -2   3  106.17    6.94
   1  -2   3  110.03    6.88
   1  -2   3  117.11    7.14
   1  -2   3  110.98    7.00
   1  -2   3  100.85    7.01
   1  -2   3  113.42    7.13
   1  -2   3  117.68    7.07
   1  -2   3  117.73    6.89
   1  -2   3  111.71    7.01
   1  -2   3  116.46    7.00
   1  -2   3  109.47    6.99
   1  -2   3  107.74    7.03
   1  -2   3  104.10    7.00
  -2   2  -3    1.44    0.46
  -2   2  -3    1.21    0.53
  -2   2  -3    1.19    0.41
  -2   2  -3    1.88    0.54
  -2   2  -3    0.73    0.49
  -2   2  -3    1.42    0.44
  -2   2  -3    1.47    0.54
  -2   2  -3    1.32    0.51
  -2   2  -3    1.26    0.42
  -2   2  -3    1.41    0.43
  -2   2  -3    1.68    0.45
  -2   2  -3    2.38    0.72
  -2   2  -3    1.39    0.47
  -2   2  -3    1.41    0.61
  -2   2  -3    1.33    0.48
   2  -2   3    2.21    0.59
   2  -2   3    1.54    0.56
   2  -2   3    0.23    0.62
   2  -2   3    0.95    0.54
   2  -2   3    1.29    0.46
   2  -2   3    1.25    0.45
   2  -2   3    1.41    0.58
   2  -2   3    2.02    0.63
   2  -2   3    1.54    0.55
   2  -2   3    0.28    0.47
  -3   2  -3    7.83    1.01
  -3   2  -3    6.86    1.23
  -3   2  -3    6.25    0.98
  -3   2  -3    5.71    1.09
  -3   2  -3    6.22    1.12
  -3   2  -3    5.97    1.21
  -3   2  -3    6.38    0.99
  -3   2  -3    6.26    0.98
  -3   2  -3    6.88    0.97
  -3   2  -3    6.31    0.98
  -3   2  -3    5.52    1.08
  -3   2  -3    6.79    1.11
   3  -2   3    7.63    1.20
   3  -2   3    8.15    1.21
   3  -2   3    8.52    1.54
  -4   2  -3   10.86    1.44
  -4   2  -3   10.30    1.71
  -4   2  -3   10.27    1.80
  -4   2  -3   13.32    1.91
  -4   2  -3   11.16    1.50
  -5   2  -3    2.23    1.75
  -5   2  -3    4.55    1.81
  -5  -1   3    2.78    1.12
  -5  -1   3    0.62    1.20
  -5  -1   3    1.11    0.95
  -4  -1   3   13.02    1.98
  -4  -1   3   12.69    1.54
  -4  -1   3   13.12    1.57
  -4  -1   3   13.38    1.70
  -4  -1   3    9.37    1.68
  -4  -1   3   12.03    1.54
   3   1  -3   13.36    1.60
  -3  -1   3   14.31    1.39
  -3  -1   3   13.51    1.25
  -3  -1   3    9.13    1.49
  -3  -1   3   11.38    1.24
  -3  -1   3   10.34    1.52
  -3  -1   3   10.76    1.46
  -3  -1   3   12.91    1.24
  -3  -1   3   11.72    1.62
  -3  -1   3   12.89    1.27
  -3  -1   3   11.19    1.47
  -3  -1   3   11.36    1.25
   2   1  -3   55.88    4.08
   2   1  -3   57.38    3.90
   2   1  -3   61.27    4.08
   2   1  -3   59.70    4.14
  -2  -1   3   62.54    3.95
  -2  -1   3   60.39    4.19
  -2  -1   3   68.86    4.23
  -2  -1   3   65.39    4.04
  -2  -1   3   64.52    3.98
  -2  -1   3   57.48    3.80
  -2  -1   3   56.21    3.87
  -2  -1   3   59.94    4.22
  -2  -1   3   67.44    3.95
  -2  -1   3   63.24    4.19
  -2  -1   3   54.68    4.10
  -2  -1   3   59.62    4.09
  -2  -1   3   59.15    3.98
  -2  -1   3   63.70    4.28
  -2  -1   3   61.71    3.94
  -2  -1   3   52.58    3.95
   1   1  -3  113.83    7.34
   1   1  -3  121.91    7.35
   1   1  -3  112.67    7.20
   1   1  -3  113.95    7.38
   1   1  -3  114.77    7.26
   1   1  -3  124.83    7.20
   1   1  -3  105.00    7.16
   1   1  -3  110.37    7.21
   1   1  -3  106.89    7.18
  -1  -1   3  121.14    7.22
  -1  -1   3  112.93    7.21
  -1  -1   3  122.76    7.32
  -1  -1   3  112.53    7.19
  -1  -1   3  121.44    7.33
  -1  -1   3  118.86    7.19
  -1  -1   3  122.58    7.42
  -1  -1   3  112.38    7.18
  -1  -1   3  116.77    7.23
  -1  -1   3  117.24    7.35
  -1  -1   3  118.01    7.30
  -1  -1   3  114.93    7.15
  -1  -1   3  117.20    7.21
  -1  -1   3  120.99    7.19
  -1  -1   3  115.57    7.29
   0   1  -3  384.42   22.21
   0   1  -3  344.20   22.17
   0   1  -3  394.39   22.20
   0   1  -3  325.82   22.12
   0   1  -3  361.04   22.18
   0   1  -3  387.24   22.17
   0   1  -3  348.93   22.16
   0   1  -3  383.58   22.21
   0   1  -3  357.98   22.15
   0   1  -3  367.55   22.07
   0   1  -3  394.64   22.07
   0   1  -3  379.28   22.16
   0  -1   3  373.99   22.18
   0  -1   3  371.57   22.33
   0  -1   3  359.84   22.19
   0  -1   3  343.98   22.31
   0  -1   3  326.52   22.07
   0  -1   3  341.89   22.15
   0  -1   3  371.10   22.19
   0  -1   3  390.96   22.21
   0  -1   3  374.93   22.18
   0  -1   3  355.02   22.15
   0  -1   3  359.08   22.11
   0  -1   3  348.75   22.19
   0  -1   3  359.33   22.14
   0  -1   3  366.56   22.16
  -1   1  -3  195.79   11.37
  -1   1  -3  189.65   11.31
  -1   1  -3  174.69   11.30
  -1   1  -3  195.98   11.28
  -1   1  -3  172.33   11.25
  -1   1  -3  193.13   11.42
  -1   1  -3  175.74   11.29
  -1   1  -3  170.61   11.24
  -1   1  -3  188.55   11.19
  -1   1  -3  179.57   11.32
  -1   1  -3  196.46   11.34
  -1   1  -3  173.64   11.20
  -1   1  -3  192.21   11.38
  -1   1  -3  170.13   11.32
   1  -1   3  187.72   11.33
   1  -1   3  183.10   11.19
   1  -1   3  176.26   11.31
   1  -1   3  187.93   11.32
   1  -1   3  162.01   11.26
   1  -1   3  184.74   11.20
   1  -1   3  167.56   11.33
   1  -1   3  172.19   11.38
   1  -1   3  195.06   11.49
   1  -1   3  181.10   11.26
   1  -1   3  191.52   11.34
   1  -1   3  178.24   11.38
   1  -1   3  193.25   11.47
   1  -1   3  197.22   11.43
  -2   1  -3   15.46    1.52
  -2   1  -3   13.59    1.21
  -2   1  -3   14.84    1.36
  -2   1  -3   12.77    1.16
  -2   1  -3   14.55    1.42
  -2   1  -3   16.06    1.38
  -2   1  -3   16.61    1.28
  -2   1  -3   14.62    1.17
  -2   1  -3   15.40    1.31
  -2   1  -3   12.57    1.23
  -2   1  -3   14.43    1.19
  -2   1  -3   17.31    1.41
  -2   1  -3   16.93    1.37
  -2   1  -3   11.40    1.51
  -2   1  -3   16.90    1.50
   2  -1   3   14.24    1.39
   2  -1   3   14.15    1.41
   2  -1   3   13.78    1.29
   2  -1   3   15.81    1.35
   2  -1   3   15.40    1.29
   2  -1   3   15.23    1.35
   2  -1   3   16.41    1.61
   2  -1   3   13.88    1.36
  -3   1  -3    0.29    0.65
  -3   1  -3    0.30    0.43
  -3   1  -3    0.12    0.41
  -3   1  -3    0.34    0.54
  -3   1  -3    0.07    0.43
  -3   1  -3    0.71    0.53
  -3   1  -3    1.24    0.60
  -3   1  -3    1.18    0.60
  -3   1  -3   -0.06    0.52
  -3   1  -3    0.07    0.54
  -3   1  -3   -0.10    0.58
   3  -1   3   -0.05    0.71
  -4   1  -3   15.75    1.84
  -4   1  -3   20.38    1.92
  -4   1  -3   21.53    2.19
  -4   1  -3   20.82    2.33
  -4   1  -3   16.73    2.11
  -4   1  -3   17.32    1.85
  -5   1  -3   -1.63    1.34
  -5   1  -3    0.29    0.92
  -5   1  -3    0.54    1.52
  -5   0   3   -0.42    0.86
  -5   0   3    0.69    0.95
  -5   0   3    1.50    1.22
   4   0  -3    8.54    1.92
  -4   0   3    8.06    1.36
  -4   0   3   11.73    1.71
  -4   0   3   10.14    1.70
  -4   0   3    7.23    1.24
  -4   0   3    9.83    1.38
  -4   0   3    9.16    1.67
   3   0  -3   30.62    2.68
  -3   0   3   29.09    2.30
  -3   0   3   29.04    2.59
  -3   0   3   26.66    2.51
  -3   0   3   32.24    2.48
  -3   0   3   26.47    2.60
  -3   0   3   32.57    2.39
  -3   0   3   30.41    2.65
  -3   0   3   32.19    2.33
  -3   0   3   30.41    2.32
  -3   0   3   25.71    2.31
  -3   0   3   29.24    2.74
   2   0  -3    8.08    0.89
   2   0  -3    9.05    1.07
   2   0  -3    7.75    1.04
   2   0  -3    7.36    0.86
   2   0  -3    8.28    1.03
   2   0  -3    6.94    0.81
   2   0  -3    6.45    0.99
  -2   0   3    7.44    0.56
  -2   0   3    8.49    1.00
  -2   0   3    8.06    0.88
  -2   0   3    8.83    0.89
  -2   0   3    9.66    1.01
  -2   0   3    9.47    0.87
  -2   0   3    9.21    1.15
  -2   0   3    9.74    1.11
  -2   0   3    8.88    0.89
  -2   0   3    8.56    0.93
  -2   0   3    9.70    0.94
  -2   0   3    9.59    1.21
  -2   0   3    7.50    0.90
  -2   0   3    9.32    1.02
  -2   0   3    7.55    0.99
   1   0  -3  621.33   35.76
   1   0  -3  564.48   35.76
   1   0  -3  564.39   35.91
   1   0  -3  598.92   35.83
   1   0  -3  612.61   35.88
   1   0  -3  599.03   35.79
   1   0  -3  578.73   35.87
   1   0  -3  554.40   35.63
   1   0  -3  569.11   35.75
  -1   0   3  597.91   35.87
  -1   0   3  605.95   35.81
  -1   0   3  622.59   35.76
  -1   0   3  601.95   35.78
  -1   0   3  604.46   35.83
  -1   0   3  524.54   35.75
  -1   0   3  544.38   35.61
  -1   0   3  589.50   35.77
  -1   0   3  611.38   35.89
  -1   0   3  559.25   35.77
  -1   0   3  607.87   35.83
  -1   0   3  558.12   35.67
  -1   0   3  610.48   35.95
  -1   0   3  625.77   35.86
  -1   0   3  616.19   35.76
   0   0  -3   31.16    1.90
   0   0  -3   30.26    1.93
   0   0  -3   29.71    1.91
   0   0  -3   27.98    1.89
   0   0  -3   26.92    1.90
   0   0  -3   27.33    1.87
   0   0  -3   29.38    2.04
   0   0  -3   27.35    1.90
   0   0  -3   25.19    1.84
   0   0  -3   27.81    1.87
   0   0  -3   28.02    1.83
   0   0  -3   26.33    1.86
   0   0  -3   26.35    1.85
   0   0  -3   28.34    1.83
   0   0   3   28.64    1.89
   0   0   3   26.88    1.90
   0   0   3   29.31    1.87
   0   0   3   26.31    1.89
   0   0   3   26.38    1.90
   0   0   3   28.73    2.05
   0   0   3   30.11    1.92
   0   0   3   30.02    1.90
   0   0   3   28.41    1.91
   0   0   3   29.17    1.81
   0   0   3   27.27    1.90
   0   0   3   27.21    1.87
  -1   0  -3   16.36    1.31
  -1   0  -3   18.05    1.38
  -1   0  -3   17.13    1.35
  -1   0  -3   18.18    1.28
  -1   0  -3   18.86    1.43
  -1   0  -3   18.54    1.39
  -1   0  -3   17.27    1.30
  -1   0  -3   18.25    1.16
  -1   0  -3   18.92    1.40
  -1   0  -3   19.19    1.35
  -1   0  -3   16.71    1.29
  -1   0  -3   15.82    1.26
  -1   0  -3   17.29    1.31
  -1   0  -3   17.71    1.35
  -1   0  -3   15.93    1.17
  -1   0  -3   16.44    1.44
   1   0   3   15.96    1.18
   1   0   3   18.70    1.34
   1   0   3   15.04    1.37
   1   0   3   18.08    1.24
   1   0   3   19.13    1.36
   1   0   3   17.12    1.18
   1   0   3   16.24    1.32
   1   0   3   17.56    1.44
   1   0   3   17.43    1.48
   1   0   3   16.96    1.32
  -2   0  -3    1.16    0.53
  -2   0  -3    1.32    0.35
  -2   0  -3    0.33    0.38
  -2   0  -3    1.50    0.57
  -2   0  -3    0.28    0.50
  -2   0  -3    0.94    0.39
  -2   0  -3    1.17    0.45
  -2   0  -3    0.99    0.36
  -2   0  -3    0.92    0.39
  -2   0  -3    1.05    0.34
  -2   0  -3    0.29    0.43
  -2   0  -3    1.24    0.54
  -2   0  -3    0.79    0.32
  -2   0  -3    1.32    0.50
  -2   0  -3    0.94    0.38
   2   0   3    1.16    0.54
   2   0   3    1.30    0.50
   2   0   3    0.67    0.45
   2   0   3    0.84    0.43
   2   0   3    0.93    0.64
   2   0   3    0.42    0.42
   2   0   3    0.19    0.40
  -3   0  -3    4.92    0.85
  -3   0  -3    5.69    1.05
  -3   0  -3    5.48    0.95
  -3   0  -3    4.52    0.91
  -3   0  -3    4.28    1.00
  -3   0  -3    4.96    1.08
  -3   0  -3    5.82    0.84
  -3   0  -3    3.85    0.77
  -3   0  -3    4.06    0.83
  -3   0  -3    4.97    1.10
  -4   0  -3    3.29    0.88
  -4   0  -3    0.90    0.90
  -4   0  -3    2.29    0.84
  -4   0  -3    4.01    1.31
  -4   0  -3    1.53    0.72
  -4   0  -3    2.04    0.83
  -5   0  -3    5.96    2.34
  -5   0  -3    4.63    1.75
  -5   0  -3    3.47    1.28
  -5   0  -3    5.67    1.30
  -5   1   3    1.92    1.18
  -5   1   3    1.52    1.25
  -5   1   3    0.19    0.95
   4  -1  -3   11.64    2.12
  -4   1   3   12.78    1.74
  -4   1   3    8.88    1.72
  -4   1   3    9.44    1.67
  -4   1   3    9.22    1.47
  -4   1   3   11.14    1.47
  -4   1   3   10.48    1.45
   3  -1  -3   11.72    1.59
   3  -1  -3   12.32    1.51
  -3   1   3   11.08    1.30
  -3   1   3   10.30    1.29
  -3   1   3   13.56    1.56
  -3   1   3   10.62    1.49
  -3   1   3   10.11    1.53
  -3   1   3   12.24    1.62
  -3   1   3   11.86    1.26
  -3   1   3   12.64    1.44
  -3   1   3   12.83    1.61
  -3   1   3   11.89    1.26
  -3   1   3   10.02    1.28
   2  -1  -3   59.17    4.00
   2  -1  -3   57.56    4.21
   2  -1  -3   57.15    4.15
   2  -1  -3   61.53    4.22
   2  -1  -3   56.38    4.18
   2  -1  -3   58.08    4.04
   2  -1  -3   63.11    4.04
   2  -1  -3   65.95    4.18
  -2   1   3   57.39    4.03
  -2   1   3   63.44    4.22
  -2   1   3   61.63    4.04
  -2   1   3   62.53    4.24
  -2   1   3   60.92    4.30
  -2   1   3   63.12    4.02
  -2   1   3   57.53    4.10
  -2   1   3   58.58    4.02
  -2   1   3   59.43    3.99
  -2   1   3   66.15    4.25
  -2   1   3   58.98    4.10
  -2   1   3   60.99    4.16
  -2   1   3   60.67    4.03
  -2   1   3   63.96    4.22
   1  -1  -3  120.90    7.20
   1  -1  -3  115.81    7.22
   1  -1  -3  111.48    7.22
   1  -1  -3  113.98    7.07
   1  -1  -3  109.92    7.28
   1  -1  -3  114.43    7.20
   1  -1  -3  113.10    7.16
   1  -1  -3  121.87    7.16
   1  -1  -3  119.65    7.19
   1  -1  -3  109.76    7.15
   1  -1  -3  111.88    7.21
  -1   1   3  120.37    7.26
  -1   1   3  115.37    7.21
  -1   1   3  117.62    7.23
  -1   1   3  115.49    7.16
  -1   1   3  111.55    7.18
  -1   1   3  107.15    7.15
  -1   1   3  115.13    7.19
  -1   1   3  115.83    7.17
  -1   1   3  108.08    7.15
  -1   1   3  122.44    7.21
  -1   1   3  109.88    7.26
  -1   1   3  117.68    7.16
  -1   1   3  122.67    7.33
  -1   1   3  117.08    7.21
  -1   1   3  100.77    7.03
  -1   1   3  117.82    7.14
   0  -1  -3  365.86   22.30
   0  -1  -3  343.99   22.31
   0  -1  -3  358.50   22.27
   0  -1  -3  374.09   22.32
   0  -1  -3  354.57   22.30
   0  -1  -3  322.32   22.27
   0  -1  -3  364.88   22.27
   0  -1  -3  347.73   22.27
   0  -1  -3  388.09   22.31
   0  -1  -3  377.67   22.46
   0  -1  -3  382.53   22.35
   0  -1  -3  377.07   22.28
   0  -1  -3  376.96   22.30
   0  -1  -3  382.93   22.32
   0   1   3  377.29   22.33
   0   1   3  393.25   22.29
   0   1   3  363.35   22.31
   0   1   3  390.55   22.33
   0   1   3  355.23   22.46
   0   1   3  322.52   22.28
   0   1   3  359.81   22.25
   0   1   3  356.80   22.33
   0   1   3  378.52   22.47
   0   1   3  354.00   22.25
   0   1   3  386.39   22.33
   0   1   3  374.75   22.32
   0   1   3  366.83   22.30
  -1  -1  -3  194.08   11.34
  -1  -1  -3  187.53   11.69
  -1  -1  -3  183.42   11.54
  -1  -1  -3  176.44   11.50
  -1  -1  -3  192.62   11.52
  -1  -1  -3  164.71   11.47
  -1  -1  -3  198.45   11.58
  -1  -1  -3  197.72   11.57
  -1  -1  -3  187.16   11.47
  -1  -1  -3  187.59   11.52
  -1  -1  -3  187.40   11.65
  -1  -1  -3  191.82   11.58
  -1  -1  -3  192.29   11.47
  -1  -1  -3  181.57   11.59
   1   1   3  190.50   11.37
   1   1   3  184.88   11.41
   1   1   3  171.83   11.57
   1   1   3  196.96   11.53
   1   1   3  167.30   11.36
   1   1   3  188.46   11.53
   1   1   3  188.89   11.70
   1   1   3  197.14   11.57
   1   1   3  189.96   11.66
  -2  -1  -3   16.48    1.37
  -2  -1  -3   15.44    1.39
  -2  -1  -3   15.27    1.16
  -2  -1  -3   14.58    1.09
  -2  -1  -3   13.22    1.25
  -2  -1  -3   12.88    1.44
  -2  -1  -3   13.14    1.33
  -2  -1  -3   13.81    1.35
  -2  -1  -3   18.02    1.46
  -2  -1  -3   15.85    1.31
  -2  -1  -3   15.84    1.22
  -2  -1  -3   14.45    1.36
  -2  -1  -3   13.39    1.10
  -2  -1  -3   15.37    1.18
  -2  -1  -3   15.73    1.22
   2   1   3   14.51    1.32
   2   1   3   13.20    1.22
   2   1   3   12.44    1.34
   2   1   3   15.80    1.30
   2   1   3   13.45    1.34
  -3  -1  -3    0.08    0.42
  -3  -1  -3    0.31    0.52
  -3  -1  -3    0.44    0.54
  -3  -1  -3    0.53    0.44
  -3  -1  -3    0.83    0.65
  -3  -1  -3    0.15    0.37
  -3  -1  -3   -0.15    0.35
  -3  -1  -3   -0.33    0.52
  -3  -1  -3    1.26    0.69
  -3  -1  -3    0.24    0.66
  -4  -1  -3   21.44    2.27
  -4  -1  -3   18.72    2.10
  -4  -1  -3   21.21    2.28
  -4  -1  -3   21.64    2.00
  -4  -1  -3   17.94    1.90
  -4  -1  -3   18.74    1.87
  -5  -1  -3    1.77    1.50
  -5  -1  -3   -0.21    0.94
  -5  -1  -3    1.91    0.97
  -5  -1  -3   -0.47    1.49
  -5   2   3    1.80    1.30
  -5   2   3    3.30    1.16
  -5   2   3    1.96    1.12
   4  -2  -3    5.30    1.60
  -4   2   3    5.85    1.45
  -4   2   3    5.49    1.17
  -4   2   3    5.50    1.35
  -4   2   3    5.89    1.19
  -4   2   3    4.75    1.08
  -4   2   3    6.51    1.45
   3  -2  -3    0.10    0.70
   3  -2  -3   -0.12    0.69
   3  -2  -3   -0.11    0.47
  -3   2   3   -0.35    0.48
  -3   2   3    0.75    0.59
  -3   2   3   -0.03    0.66
  -3   2   3    0.49    0.53
  -3   2   3    0.53    0.61
  -3   2   3    0.13    0.53
  -3   2   3   -0.09    0.46
  -3   2   3    0.98    0.73
  -3   2   3    0.95    0.62
  -3   2   3    0.22    0.65
   2  -2  -3    6.53    0.85
   2  -2  -3    7.01    1.07
   2  -2  -3    8.40    0.89
   2  -2  -3    6.18    1.03
   2  -2  -3    6.99    0.81
   2  -2  -3    5.97    0.91
   2  -2  -3    7.67    1.02
   2  -2  -3    7.39    0.92
  -2   2   3    6.09    0.83
  -2   2   3    6.20    1.01
  -2   2   3    7.81    0.89
  -2   2   3    5.40    0.83
  -2   2   3    7.24    0.90
  -2   2   3    6.56    0.98
  -2   2   3    6.79    0.84
  -2   2   3    7.49    1.00
  -2   2   3    5.85    0.95
  -2   2   3    8.05    0.91
  -2   2   3    8.23    0.93
  -2   2   3    7.26    0.93
  -2   2   3    5.06    0.99
  -2   2   3    7.63    0.98
   1  -2  -3  374.20   22.65
   1  -2  -3  388.51   22.63
   1  -2  -3  383.80   22.71
   1  -2  -3  354.68   22.63
   1  -2  -3  356.60   22.79
   1  -2  -3  358.86   22.57
   1  -2  -3  386.08   22.66
   1  -2  -3  372.51   22.66
   1  -2  -3  369.66   22.69
   1  -2  -3  374.62   22.58
   1  -2  -3  343.63   22.73
   1  -2  -3  362.65   22.64
   1  -2  -3  357.02   22.65
   1  -2  -3  350.37   22.67
  -1   2   3  361.47   22.63
  -1   2   3  382.88   22.76
  -1   2   3  326.59   22.61
  -1   2   3  356.55   22.65
  -1   2   3  347.94   22.70
  -1   2   3  375.04   22.68
  -1   2   3  389.79   22.69
  -1   2   3  370.70   22.63
  -1   2   3  363.63   22.68
  -1   2   3  405.30   22.64
  -1   2   3  392.95   22.63
  -1   2   3  407.83   22.67
  -1   2   3  375.32   22.69
  -1   2   3  384.33   22.69
   0  -2  -3  205.21   12.79
   0  -2  -3  214.21   12.77
   0  -2  -3  223.03   12.85
   0  -2  -3  220.09   12.81
   0  -2  -3  202.71   12.80
   0  -2  -3  201.72   12.77
   0  -2  -3  224.78   12.84
   0  -2  -3  208.57   12.80
   0  -2  -3  209.77   12.98
   0  -2  -3  202.35   12.80
   0  -2  -3  179.12   12.77
   0  -2  -3  193.90   12.72
   0  -2  -3  200.01   12.81
   0  -2  -3  213.09   12.80
   0   2   3  210.56   12.83
   0   2   3  220.15   12.77
   0   2   3  228.15   12.81
   0   2   3  187.10   12.72
   0   2   3  210.21   12.73
   0   2   3  199.45   12.82
   0   2   3  219.86   13.00
   0   2   3  222.73   12.82
   0   2   3  196.67   12.89
   0   2   3  224.07   12.83
   0   2   3  204.54   12.71
   0   2   3  213.80   12.84
  -1  -2  -3  107.88    7.14
  -1  -2  -3  120.96    7.00
  -1  -2  -3  100.28    6.97
  -1  -2  -3  111.45    7.03
  -1  -2  -3  104.98    6.93
  -1  -2  -3  113.79    7.11
  -1  -2  -3  115.74    7.05
  -1  -2  -3  119.81    6.95
  -1  -2  -3  116.76    7.24
  -1  -2  -3  119.15    7.06
  -1  -2  -3  100.66    6.95
  -1  -2  -3  111.02    7.06
  -1  -2  -3  108.44    6.98
   1   2   3  118.73    7.00
   1   2   3  114.45    6.99
   1   2   3  109.53    7.10
   1   2   3  108.60    6.99
   1   2   3  116.93    7.23
   1   2   3  112.18    6.92
  -2  -2  -3    1.15    0.38
  -2  -2  -3    2.24    0.53
  -2  -2  -3    1.74    0.32
  -2  -2  -3    1.09    0.56
  -2  -2  -3    1.23    0.58
  -2  -2  -3    0.52    0.40
  -2  -2  -3    1.30    0.39
  -2  -2  -3    1.64    0.55
  -2  -2  -3    1.44    0.33
  -2  -2  -3    1.62    0.33
  -2  -2  -3    0.84    0.43
  -2  -2  -3    1.06    0.57
  -2  -2  -3    1.67    0.59
  -2  -2  -3    1.75    0.40
  -2  -2  -3    1.65    0.49
   2   2   3    0.81    0.56
   2   2   3    0.72    0.36
   2   2   3    1.72    0.48
   2   2   3    1.22    0.54
  -3  -2  -3    7.40    1.27
  -3  -2  -3    7.22    1.06
  -3  -2  -3    6.23    1.10
  -3  -2  -3    7.87    0.99
  -3  -2  -3    7.10    0.92
  -3  -2  -3    5.51    1.11
  -3  -2  -3    7.07    0.92
  -3  -2  -3    4.48    1.09
  -3  -2  -3    8.84    0.95
  -3  -2  -3    6.79    1.12
  -4  -2  -3   11.08    1.91
  -4  -2  -3    7.64    1.38
  -4  -2  -3   10.39    1.68
  -4  -2  -3   10.58    1.45
  -4  -2  -3   10.60    1.39
  -4  -2  -3   12.44    1.40
  -5  -2  -3    3.00    1.65
  -5  -2  -3    4.53    1.23
  -5  -2  -3    4.24    1.20
  -5  -2  -3    2.23    1.94
   5  -3  -3    4.24    1.87
  -5   3   3    7.14    1.84
  -5   3   3    7.44    1.51
   4  -3  -3    3.52    1.49
   4  -3  -3    6.62    1.69
  -4   3   3    5.12    1.17
  -4   3   3    5.52    1.45
  -4   3   3    5.75    1.40
  -4   3   3    4.34    1.05
  -4   3   3    5.59    1.41
   3  -3  -3   12.58    1.65
   3  -3  -3   11.24    1.70
   3  -3  -3   12.21    1.56
   3  -3  -3   11.34    1.50
   3  -3  -3   12.93    1.43
  -3   3   3   14.02    1.64
  -3   3   3   10.16    1.34
  -3   3   3   11.28    1.56
  -3   3   3   15.18    1.49
  -3   3   3   14.40    1.70
  -3   3   3   13.45    1.45
  -3   3   3   11.50    1.46
  -3   3   3   16.33    1.49
  -3   3   3   12.60    1.56
  -3   3   3   14.32    1.65
   2  -3  -3    8.73    0.99
   2  -3  -3    8.11    1.11
   2  -3  -3   10.62    1.03
   2  -3  -3    8.10    0.75
   2  -3  -3    7.53    1.02
   2  -3  -3    8.80    1.17
   2  -3  -3    8.82    1.13
   2  -3  -3    8.82    1.01
  -2   3   3    8.38    1.02
  -2   3   3    8.09    1.01
  -2   3   3    8.73    1.11
  -2   3   3    9.99    0.99
  -2   3   3    8.50    1.13
  -2   3   3    9.04    0.99
  -2   3   3    6.60    0.86
  -2   3   3    8.48    1.01
  -2   3   3    8.34    1.18
  -2   3   3    6.65    0.94
  -2   3   3    8.03    1.15
  -2   3   3    6.68    0.97
  -2   3   3    7.31    0.94
  -2   3   3    6.83    1.09
   1  -3  -3  375.86   22.84
   1  -3  -3  387.34   22.91
   1  -3  -3  363.43   22.84
   1  -3  -3  375.94   22.84
   1  -3  -3  366.95   22.91
   1  -3  -3  370.70   22.87
   1  -3  -3  388.78   22.82
   1  -3  -3  347.86   22.79
   1  -3  -3  384.16   22.81
   1  -3  -3  360.69   22.79
   1  -3  -3  342.62   22.91
   1  -3  -3  356.08   22.75
   1  -3  -3  364.00   22.89
  -1   3   3  378.65   22.84
  -1   3   3  390.72   22.87
  -1   3   3  365.00   22.85
  -1   3   3  382.52   22.81
  -1   3   3  401.92   22.77
  -1   3   3  365.48   22.89
  -1   3   3  354.46   22.81
  -1   3   3  386.35   22.78
  -1   3   3  375.15   22.80
  -1   3   3  378.63   22.86
  -1   3   3  394.79   22.92
  -1   3   3  387.22   22.94
  -1   3   3  356.60   22.88
   0  -3  -3  537.51   36.45
   0  -3  -3  637.27   36.55
   0  -3  -3  592.91   36.46
   0  -3  -3  580.08   36.51
   0  -3  -3  577.15   36.48
   0  -3  -3  606.36   36.46
   0  -3  -3  601.28   36.45
   0  -3  -3  622.85   36.47
   0  -3  -3  566.88   36.47
   0  -3  -3  632.79   36.71
   0  -3  -3  617.60   36.51
   0  -3  -3  593.87   36.45
   0  -3  -3  561.14   36.45
   0  -3  -3  624.79   36.48
   0   3   3  632.90   36.44
   0   3   3  629.10   36.47
   0   3   3  596.64   36.51
   0   3   3  577.58   36.41
   0   3   3  616.92   36.40
   0   3   3  619.39   36.47
   0   3   3  562.36   36.36
   0   3   3  608.00   36.53
   0   3   3  571.09   36.60
   0   3   3  629.30   36.72
   0   3   3  626.01   36.38
  -1  -3  -3   56.19    3.85
  -1  -3  -3   49.91    3.51
  -1  -3  -3   57.87    3.62
  -1  -3  -3   56.39    3.51
  -1  -3  -3   56.97    3.67
  -1  -3  -3   57.85    3.65
  -1  -3  -3   49.89    3.54
  -1  -3  -3   55.52    3.60
  -1  -3  -3   54.13    3.55
  -1  -3  -3   59.43    3.66
  -1  -3  -3   61.10    3.58
  -1  -3  -3   53.86    3.49
  -1  -3  -3   52.31    3.65
  -1  -3  -3   54.97    3.78
   1   3   3   51.05    3.81
   1   3   3   60.86    3.57
   1   3   3   52.85    3.54
   1   3   3   53.30    3.72
  -2  -3  -3   28.64    2.06
  -2  -3  -3   23.36    2.21
  -2  -3  -3   26.53    2.20
  -2  -3  -3   27.40    2.18
  -2  -3  -3   24.59    1.81
  -2  -3  -3   25.37    1.93
  -2  -3  -3   26.63    2.07
  -2  -3  -3   30.68    1.91
  -2  -3  -3   28.90    1.98
  -2  -3  -3   26.58    2.09
  -2  -3  -3   30.04    1.90
  -2  -3  -3   27.42    2.14
   2   3   3   23.76    2.13
   2   3   3   24.13    2.05
   2   3   3   23.50    1.92
  -3  -3  -3    0.10    0.55
  -3  -3  -3    0.12    0.42
  -3  -3  -3    0.12    0.47
  -3  -3  -3    0.42    0.47
  -3  -3  -3    0.28    0.73
  -3  -3  -3    0.88    0.55
  -3  -3  -3    0.54    0.69
  -3  -3  -3    0.15    0.44
  -3  -3  -3    0.43    0.40
  -3  -3  -3    1.16    0.47
  -4  -3  -3   10.17    1.83
  -4  -3  -3    4.81    1.17
  -4  -3  -3    5.58    1.01
  -4  -3  -3    5.84    1.10
  -4  -3  -3    6.75    1.17
  -4  -3  -3    4.90    1.01
  -5  -3  -3    7.26    2.11
  -5  -3  -3    8.24    1.46
  -5  -3  -3    6.14    1.38
   5  -4  -3   -0.64    1.68
  -5   4   3    1.16    1.37
   4  -4  -3    0.19    1.00
   4  -4  -3    1.44    1.17
  -4   4   3    0.31    0.93
  -4   4   3    0.25    0.96
  -4   4   3    0.37    1.00
  -4   4   3    0.77    0.81
   3  -4  -3    8.99    1.63
   3  -4  -3    9.98    1.38
   3  -4  -3    9.50    1.34
   3  -4  -3   10.13    1.66
   3  -4  -3    9.37    1.34
  -3   4   3    7.88    1.27
  -3   4   3    8.54    1.22
  -3   4   3   12.28    1.54
  -3   4   3    7.95    1.23
  -3   4   3    7.89    1.25
  -3   4   3    9.98    1.23
  -3   4   3    9.00    1.55
  -3   4   3    9.71    1.31
  -3   4   3   10.76    1.50
  -3   4   3    7.68    1.38
   2  -4  -3    6.15    1.07
   2  -4  -3    7.03    0.93
   2  -4  -3    5.26    0.99
   2  -4  -3    5.69    0.74
   2  -4  -3    7.21    0.86
   2  -4  -3    6.87    0.89
   2  -4  -3    6.98    1.10
   2  -4  -3    5.50    0.93
  -2   4   3    8.42    0.94
  -2   4   3    7.23    1.04
  -2   4   3    5.21    0.77
  -2   4   3    7.79    0.94
  -2   4   3    6.60    1.04
  -2   4   3    8.18    1.15
  -2   4   3    5.82    1.00
  -2   4   3    7.36    1.04
  -2   4   3    6.39    0.94
  -2   4   3    5.95    0.91
  -2   4   3    6.97    0.97
  -2   4   3    5.15    0.91
  -2   4   3    7.24    0.91
   1  -4  -3   40.20    2.66
   1  -4  -3   39.28    2.76
   1  -4  -3   39.12    2.78
   1  -4  -3   40.04    2.84
   1  -4  -3   36.70    2.66
   1  -4  -3   39.66    2.67
   1  -4  -3   40.30    2.75
   1  -4  -3   38.87    2.75
   1  -4  -3   44.05    2.76
   1  -4  -3   39.74    2.86
   1  -4  -3   43.21    2.86
   1  -4  -3   37.78    2.64
   1  -4  -3   41.09    2.83
  -1   4   3   42.11    2.72
  -1   4   3   38.53    2.79
  -1   4   3   43.45    2.79
  -1   4   3   39.82    2.83
  -1   4   3   33.71    2.68
  -1   4   3   37.62    2.72
  -1   4   3   37.57    2.68
  -1   4   3   39.92    2.80
  -1   4   3   36.30    2.75
  -1   4   3   42.41    2.75
  -1   4   3   39.34    2.61
  -1   4   3   39.38    2.77
  -1   4   3   41.12    2.62
  -1   4   3   41.62    2.87
   0  -4  -3  818.19   49.68
   0  -4  -3  849.11   49.60
   0  -4  -3  795.34   49.67
   0  -4  -3  817.25   49.61
   0  -4  -3  862.98   49.71
   0  -4  -3  850.30   49.90
   0  -4  -3  777.95   49.59
   0  -4  -3  764.72   49.61
   0  -4  -3  815.17   49.52
   0  -4  -3  797.27   49.57
   0  -4  -3  802.91   49.57
   0  -4  -3  815.85   49.60
   0  -4  -3  781.50   49.58
   0  -4  -3  773.62   49.56
   0  -4  -3  704.90   49.58
   0  -4  -3  848.25   49.64
   0   4   3  833.07   49.53
   0   4   3  857.43   49.51
   0   4   3  850.03   49.91
   0   4   3  854.02   49.70
   0   4   3  893.91   49.60
   0   4   3  823.83   49.78
   0   4   3  787.91   49.65
   0   4   3  800.65   49.55
   0   4   3  875.96   49.61
  -1  -4  -3   44.46    3.19
  -1  -4  -3   50.47    3.25
  -1  -4  -3   44.23    3.04
  -1  -4  -3   48.84    3.17
  -1  -4  -3   47.58    3.01
  -1  -4  -3   49.67    3.08
  -1  -4  -3   47.63    3.11
  -1  -4  -3   50.39    3.08
  -1  -4  -3   48.40    3.03
  -1  -4  -3   42.70    3.32
  -1  -4  -3   46.61    3.42
  -1  -4  -3   44.64    3.07
  -1  -4  -3   47.04    3.16
   1   4   3   48.10    3.30
   1   4   3   46.08    3.05
   1   4   3   46.79    3.06
   1   4   3   46.40    3.42
  -2  -4  -3    3.08    0.53
  -2  -4  -3    2.76    0.67
  -2  -4  -3    2.33    0.44
  -2  -4  -3    2.00    0.42
  -2  -4  -3    2.32    0.67
  -2  -4  -3    2.83    0.66
  -2  -4  -3    2.69    0.85
  -2  -4  -3    2.40    0.65
  -2  -4  -3    3.09    0.54
  -2  -4  -3    1.79    0.73
  -2  -4  -3    2.17    0.56
  -2  -4  -3    2.04    0.37
   2   4   3    3.46    0.89
   2   4   3    2.77    0.70
  -3  -4  -3   27.27    2.15
  -3  -4  -3   35.05    2.66
  -3  -4  -3   26.77    2.08
  -3  -4  -3   28.85    2.05
  -3  -4  -3   23.83    2.30
  -3  -4  -3   25.64    2.29
  -3  -4  -3   24.24    2.34
  -3  -4  -3   26.89    2.40
  -3  -4  -3   29.70    2.13
  -4  -4  -3   17.35    2.16
  -4  -4  -3   12.06    1.48
  -4  -4  -3   15.67    1.52
  -4  -4  -3   11.52    1.52
  -4  -4  -3   14.21    1.94
  -4  -4  -3   12.43    1.50
  -5  -4  -3    6.59    2.49
  -5  -4  -3    8.95    2.21
  -5  -4  -3    4.99    1.23
  -5  -4  -3    6.45    1.37
   5  -5  -3    0.51    1.67
  -5   5   3   -0.73    1.02
   4  -5  -3    6.92    1.91
   4  -5  -3    8.68    1.93
  -4   5   3    8.70    1.72
  -4   5   3    6.90    1.64
  -4   5   3    5.12    1.53
   3  -5  -3   27.90    2.48
   3  -5  -3   28.47    2.62
   3  -5  -3   27.42    2.67
   3  -5  -3   27.69    2.78
   3  -5  -3   26.70    2.50
  -3   5   3   24.55    2.40
  -3   5   3   32.38    2.71
  -3   5   3   34.45    2.78
  -3   5   3   25.30    2.52
  -3   5   3   29.38    2.61
  -3   5   3   25.06    2.39
   2  -5  -3   12.35    1.35
   2  -5  -3   11.10    1.34
   2  -5  -3   13.35    1.42
   2  -5  -3   13.80    1.55
   2  -5  -3   11.37    1.44
   2  -5  -3   13.29    1.41
   2  -5  -3   12.47    1.26
  -2   5   3   11.79    1.34
  -2   5   3   13.74    1.40
  -2   5   3   12.32    1.15
  -2   5   3   13.01    1.54
  -2   5   3   16.20    1.48
  -2   5   3   15.09    1.54
  -2   5   3   10.55    1.34
  -2   5   3   11.68    1.22
  -2   5   3   13.58    1.24
   1  -5  -3   79.66    5.62
   1  -5  -3   79.12    5.33
   1  -5  -3   86.73    5.52
   1  -5  -3   90.50    5.57
   1  -5  -3   83.65    5.61
   1  -5  -3   84.87    5.48
   1  -5  -3   87.52    5.59
   1  -5  -3   85.36    5.64
   1  -5  -3   79.24    5.41
   1  -5  -3   91.17    5.59
   1  -5  -3   82.75    5.50
   1  -5  -3   93.79    5.44
  -1   5   3   86.72    5.48
  -1   5   3   90.21    5.53
  -1   5   3   73.62    5.26
  -1   5   3   90.04    5.52
  -1   5   3   87.94    5.32
  -1   5   3   81.22    5.52
  -1   5   3   80.59    5.63
  -1   5   3   86.35    5.58
  -1   5   3   83.49    5.43
  -1   5   3   84.44    5.56
  -1   5   3   84.61    5.56
  -1   5   3   90.61    5.49
   0  -5  -3   25.68    1.72
   0  -5  -3   23.84    1.73
   0  -5  -3   24.33    2.03
   0  -5  -3   26.80    1.88
   0  -5  -3   24.72    1.70
   0  -5  -3   22.40    1.77
   0  -5  -3   25.78    1.90
   0  -5  -3   24.52    1.87
   0  -5  -3   23.76    1.77
   0  -5  -3   26.61    1.89
   0  -5  -3   23.66    1.68
   0  -5  -3   24.95    1.74
   0  -5  -3   22.94    1.72
   0  -5  -3   25.84    1.77
   0  -5  -3   25.82    1.70
   0  -5  -3   25.69    1.80
   0   5   3   25.27    1.74
   0   5   3   20.10    1.69
   0   5   3   24.23    1.81
   0   5   3   25.47    2.12
   0   5   3   26.57    2.01
   0   5   3   24.92    1.70
   0   5   3   24.12    1.77
   0   5   3   25.32    1.69
   0   5   3   25.72    1.66
  -1  -5  -3  141.51    7.92
  -1  -5  -3  136.31    8.03
  -1  -5  -3  122.32    7.77
  -1  -5  -3  130.16    7.84
  -1  -5  -3  115.16    7.74
  -1  -5  -3  128.26    8.32
  -1  -5  -3  131.06    7.85
  -1  -5  -3  143.02    7.99
  -1  -5  -3  110.08    7.85
  -1  -5  -3  126.59    7.91
  -1  -5  -3  123.35    8.02
  -1  -5  -3  123.79    7.90
  -1  -5  -3  141.93    8.13
  -1  -5  -3  124.67    7.73
  -1  -5  -3  121.02    7.77
  -1  -5  -3  128.33    8.26
  -1  -5  -3  127.06    7.98
  -1  -5  -3  129.26    7.89
   1   5   3  123.81    7.88
   1   5   3  128.99    8.18
   1   5   3  125.64    8.34
  -2  -5  -3   67.83    4.18
  -2  -5  -3   60.11    4.63
  -2  -5  -3   58.86    4.41
  -2  -5  -3   64.73    4.43
  -2  -5  -3   70.01    4.26
  -2  -5  -3   73.21    4.21
  -2  -5  -3   70.78    4.47
  -2  -5  -3   60.22    4.08
  -2  -5  -3   65.47    4.53
  -2  -5  -3   64.07    4.22
  -2  -5  -3   69.64    4.34
   2   5   3   56.35    4.51
  -3  -5  -3    4.67    1.09
  -3  -5  -3    5.02    0.73
  -3  -5  -3    4.85    0.80
  -3  -5  -3    6.50    1.20
  -3  -5  -3    6.46    0.99
  -3  -5  -3    6.51    0.84
  -3  -5  -3    4.25    1.02
  -3  -5  -3    5.53    1.20
  -3  -5  -3    5.00    0.76
  -4  -5  -3    3.52    1.17
  -4  -5  -3    2.29    0.79
  -4  -5  -3    2.98    0.81
  -4  -5  -3    3.52    1.31
  -4  -5  -3    2.73    0.77
  -5  -5  -3    7.72    2.58
  -5  -5  -3    8.18    1.47
  -5  -5  -3    8.15    1.46
  -5  -5  -3    9.65    2.30
   5  -6  -3    3.34    1.98
  -5   6   3    2.09    1.45
   4  -6  -3   11.39    2.27
   4  -6  -3   15.70    2.44
  -4   6   3   11.86    2.10
  -4   6   3    9.30    1.88
  -4   6   3   12.62    2.08
   3  -6  -3   14.17    1.86
   3  -6  -3   11.25    1.68
   3  -6  -3    7.26    1.50
   3  -6  -3   10.86    1.55
   3  -6  -3   11.06    1.59
   3  -6  -3   12.67    1.94
  -3   6   3   13.92    1.76
  -3   6   3   11.29    1.68
  -3   6   3    9.17    1.52
  -3   6   3   12.41    1.69
  -3   6   3   14.21    1.72
   2  -6  -3   31.51    2.66
   2  -6  -3   28.45    2.52
   2  -6  -3   30.20    2.57
   2  -6  -3   34.51    2.60
   2  -6  -3   35.26    2.75
   2  -6  -3   29.25    2.52
   2  -6  -3   33.79    2.52
  -2   6   3   33.11    2.65
  -2   6   3   31.23    2.53
  -2   6   3   31.90    2.63
  -2   6   3   29.51    2.45
  -2   6   3   31.47    2.64
  -2   6   3   33.92    2.59
  -2   6   3   30.18    2.31
   1  -6  -3    1.73    0.56
   1  -6  -3    1.59    0.54
   1  -6  -3    1.96    0.58
   1  -6  -3    1.83    0.54
   1  -6  -3    2.02    0.59
   1  -6  -3    1.55    0.50
   1  -6  -3    2.10    0.65
   1  -6  -3    2.05    0.68
   1  -6  -3    1.92    0.44
   1  -6  -3    1.07    0.31
   1  -6  -3    1.29    0.55
   1  -6  -3    1.61    0.43
  -1   6   3    1.28    0.48
  -1   6   3    1.74    0.26
  -1   6   3    1.95    0.60
  -1   6   3    1.12    0.51
  -1   6   3    2.37    0.71
  -1   6   3    1.24    0.50
  -1   6   3    2.57    0.60
  -1   6   3    2.01    0.47
  -1   6   3    2.15    0.56
  -1   6   3    1.31    0.31
  -1   6   3    1.68    0.42
   0  -6  -3   89.33    5.53
   0  -6  -3   91.65    5.38
   0  -6  -3   90.25    5.37
   0  -6  -3   94.00    5.35
   0  -6  -3   78.28    5.42
   0  -6  -3   92.17    5.55
   0  -6  -3   84.09    5.34
   0  -6  -3   88.40    5.43
   0  -6  -3   80.82    5.38
   0  -6  -3   87.01    5.52
   0  -6  -3   71.87    5.37
   0  -6  -3   79.95    5.27
   0  -6  -3   91.69    5.61
   0  -6  -3   79.91    5.31
   0  -6  -3   78.28    5.72
   0  -6  -3   81.50    5.29
   0   6   3   77.35    5.41
   0   6   3   83.64    5.34
   0   6   3   86.86    5.91
   0   6   3   85.57    5.29
   0   6   3   76.76    5.35
   0   6   3   85.19    5.39
   0   6   3   89.45    5.38
   0   6   3   89.01    5.83
  -1  -6  -3    3.07    0.45
  -1  -6  -3    2.47    0.45
  -1  -6  -3    2.44    0.32
  -1  -6  -3    2.46    0.43
  -1  -6  -3    2.45    0.83
  -1  -6  -3    3.00    0.65
  -1  -6  -3    2.58    0.55
  -1  -6  -3    2.76    0.39
  -1  -6  -3    2.67    0.41
  -1  -6  -3    2.74    0.56
  -1  -6  -3    3.86    0.52
  -1  -6  -3    3.01    0.42
  -1  -6  -3    3.61    0.81
  -1  -6  -3    2.88    0.52
  -1  -6  -3    3.09    0.54
   1   6   3    3.31    0.47
   1   6   3    1.75    0.80
  -2  -6  -3   13.13    1.03
  -2  -6  -3   11.62    1.32
  -2  -6  -3   12.21    1.29
  -2  -6  -3    9.04    1.45
  -2  -6  -3   14.28    1.18
  -2  -6  -3   11.47    1.03
  -2  -6  -3   11.12    1.28
  -2  -6  -3   11.47    0.89
  -2  -6  -3   12.17    1.29
  -2  -6  -3   12.51    1.23
  -2  -6  -3   12.40    1.06
  -2  -6  -3   15.31    1.03
   2   6   3   11.66    1.41
  -3  -6  -3    5.66    0.73
  -3  -6  -3    4.47    1.06
  -3  -6  -3    8.55    1.29
  -3  -6  -3    5.98    1.15
  -3  -6  -3    5.44    0.75
  -3  -6  -3    5.02    0.78
  -3  -6  -3    3.98    0.71
  -3  -6  -3    6.10    1.22
  -4  -6  -3    0.15    0.61
  -4  -6  -3   -0.08    0.51
  -4  -6  -3    2.74    1.13
  -4  -6  -3    0.15    1.01
  -4  -6  -3    1.05    0.62
  -5  -6  -3    0.83    2.20
  -5  -6  -3    2.86    1.69
  -5  -6  -3    3.63    1.18
   4  -7  -3   -0.20    1.21
   4  -7  -3    0.73    1.16
  -4   7   3    0.29    1.03
  -4   7   3   -0.62    0.95
  -4   7   3   -0.16    1.01
   3  -7  -3    7.84    1.70
   3  -7  -3   10.02    1.70
   3  -7  -3    8.61    1.67
   3  -7  -3    9.78    1.77
   3  -7  -3    8.53    1.49
   3  -7  -3    7.52    1.76
  -3   7   3   10.57    1.41
  -3   7   3   10.14    1.68
  -3   7   3    9.83    1.68
  -3   7   3    7.58    1.46
   2  -7  -3   24.63    2.00
   2  -7  -3   23.31    2.10
   2  -7  -3   24.08    2.19
   2  -7  -3   20.20    2.06
   2  -7  -3   23.38    1.97
   2  -7  -3   20.31    2.23
   2  -7  -3   20.84    2.12
  -2   7   3   18.50    1.80
  -2   7   3   21.97    2.05
  -2   7   3   20.88    2.08
  -2   7   3   20.44    1.88
  -2   7   3   17.75    2.03
  -2   7   3   20.17    1.93
   1  -7  -3    8.22    1.06
   1  -7  -3    7.88    1.03
   1  -7  -3    8.79    0.92
   1  -7  -3    8.29    1.09
   1  -7  -3    8.28    0.95
   1  -7  -3    9.13    1.06
   1  -7  -3    7.88    1.28
   1  -7  -3    8.71    0.92
   1  -7  -3    6.26    0.97
   1  -7  -3    7.05    0.90
   1  -7  -3    8.10    1.07
   1  -7  -3    8.38    1.02
  -1   7   3    9.08    1.01
  -1   7   3    6.79    0.94
  -1   7   3   11.03    1.16
  -1   7   3    9.41    1.08
  -1   7   3    8.19    1.08
  -1   7   3    8.20    0.99
   0  -7  -3   52.01    3.60
   0  -7  -3   54.66    3.70
   0  -7  -3   52.12    3.49
   0  -7  -3   54.15    3.43
   0  -7  -3   46.17    3.83
   0  -7  -3   47.29    3.29
   0  -7  -3   56.71    3.43
   0  -7  -3   52.60    3.47
   0  -7  -3   48.97    3.36
   0  -7  -3   54.68    3.39
   0  -7  -3   55.79    3.65
   0  -7  -3   50.96    3.38
   0  -7  -3   49.93    3.39
   0  -7  -3   59.91    3.70
   0   7   3   47.79    3.42
   0   7   3   52.00    3.41
   0   7   3   50.89    3.79
   0   7   3   47.62    3.33
   0   7   3   51.90    3.42
  -1  -7  -3   22.78    1.58
  -1  -7  -3   20.25    1.57
  -1  -7  -3   23.73    1.52
  -1  -7  -3   20.73    1.53
  -1  -7  -3   22.65    1.52
  -1  -7  -3   20.92    1.81
  -1  -7  -3   23.85    2.09
  -1  -7  -3   24.48    1.83
  -1  -7  -3   24.39    1.67
  -1  -7  -3   21.17    1.67
  -1  -7  -3   19.95    1.61
  -1  -7  -3   19.87    2.06
  -1  -7  -3   18.89    1.64
  -1  -7  -3   18.29    1.40
  -1  -7  -3   19.78    1.63
   1   7   3   21.56    2.01
  -2  -7  -3   30.23    2.50
  -2  -7  -3   34.94    2.22
  -2  -7  -3   32.26    2.51
  -2  -7  -3   36.71    2.26
  -2  -7  -3   30.50    2.63
  -2  -7  -3   30.32    2.23
  -2  -7  -3   30.90    2.55
   2   7   3   31.27    2.73
  -3  -7  -3    0.58    0.39
  -3  -7  -3    0.89    0.77
  -3  -7  -3    1.41    0.84
  -3  -7  -3    0.28    0.34
  -3  -7  -3    0.46    0.74
  -3  -7  -3   -0.10    0.36
  -3  -7  -3    1.38    0.73
  -4  -7  -3    3.13    0.81
  -4  -7  -3    2.03    1.27
  -4  -7  -3    4.25    0.82
  -4  -7  -3    4.65    0.92
  -4  -7  -3    3.06    1.33
  -5  -7  -3    4.73    1.17
  -5  -7  -3    0.73    2.12
   4  -8  -3    1.66    1.47
  -4   8   3    1.42    1.32
  -4   8   3    1.16    1.35
   3  -8  -3    0.80    0.99
   3  -8  -3    0.27    0.88
   3  -8  -3    0.38    0.87
   3  -8  -3   -0.54    0.86
   3  -8  -3    0.42    0.87
  -3   8   3   -0.25    0.81
  -3   8   3    2.22    0.97
  -3   8   3    0.11    0.93
  -3   8   3    0.29    0.82
   2  -8  -3    1.34    0.84
   2  -8  -3    1.05    0.67
   2  -8  -3    0.71    0.66
   2  -8  -3    1.02    0.67
   2  -8  -3    0.78    0.84
   2  -8  -3    1.77    0.74
  -2   8   3    1.26    0.60
  -2   8   3    0.83    0.64
  -2   8   3    0.78    0.74
  -2   8   3    2.63    0.83
  -2   8   3    0.75    0.66
   1  -8  -3  113.57    7.59
   1  -8  -3  101.41    7.55
   1  -8  -3  130.06    7.86
   1  -8  -3  111.46    7.64
   1  -8  -3  126.08    7.86
   1  -8  -3  127.17    7.57
   1  -8  -3  116.29    7.55
   1  -8  -3  120.04    7.55
   1  -8  -3  115.92    7.68
   1  -8  -3  118.33    7.78
   1  -8  -3  131.06    7.94
   1  -8  -3  101.53    7.87
  -1   8   3  114.85    7.59
  -1   8   3  124.99    7.63
  -1   8   3  121.55    7.66
  -1   8   3  125.66    7.73
  -1   8   3  110.42    7.69
   0  -8  -3   45.42    3.31
   0  -8  -3   44.21    3.04
   0  -8  -3   44.52    3.26
   0  -8  -3   50.12    3.34
   0  -8  -3   47.02    3.15
   0  -8  -3   45.50    3.01
   0  -8  -3   45.84    3.00
   0  -8  -3   45.84    3.12
   0  -8  -3   46.08    3.04
   0  -8  -3   47.00    3.07
   0  -8  -3   46.04    3.04
   0  -8  -3   38.08    3.45
   0  -8  -3   44.07    3.31
   0   8   3   42.56    2.99
   0   8   3   42.53    3.09
   0   8   3   43.03    3.06
   0   8   3   48.52    3.49
  -1  -8  -3    5.41    0.89
  -1  -8  -3    5.14    0.92
  -1  -8  -3    4.27    0.52
  -1  -8  -3    6.48    0.76
  -1  -8  -3    7.10    0.71
  -1  -8  -3    4.35    0.61
  -1  -8  -3    5.76    0.63
  -1  -8  -3    5.85    0.76
  -1  -8  -3    4.59    0.93
   1   8   3    6.03    1.27
  -2  -8  -3   29.80    2.04
  -2  -8  -3   31.07    2.01
  -2  -8  -3   27.93    2.01
  -2  -8  -3   27.24    2.31
  -2  -8  -3   24.41    2.25
  -2  -8  -3   29.72    2.10
  -2  -8  -3   26.41    2.32
  -2  -8  -3   32.10    2.50
  -3  -8  -3    1.92    0.43
  -3  -8  -3    0.80    0.83
  -3  -8  -3    3.64    1.88
  -3  -8  -3    1.30    0.44
  -3  -8  -3    2.37    0.97
  -3  -8  -3    1.56    0.50
  -3  -8  -3    1.58    0.83
  -4  -8  -3    1.93    0.85
  -4  -8  -3    4.51    0.88
  -4  -8  -3    4.82    0.84
  -4  -8  -3    3.51    1.31
  -5  -8  -3    0.33    0.83
  -5  -8  -3   -0.29    1.93
   4  -9  -3    7.43    2.20
  -4   9   3   12.00    2.16
   3  -9  -3    2.29    1.09
   3  -9  -3    2.45    1.41
   3  -9  -3    3.65    1.30
   3  -9  -3    2.04    1.13
  -3   9   3    3.37    1.16
  -3   9   3    2.48    1.23
  -3   9   3    5.29    1.46
   2  -9  -3   46.07    4.03
   2  -9  -3   49.16    4.02
   2  -9  -3   50.11    3.86
   2  -9  -3   51.43    4.13
   2  -9  -3   56.39    4.02
   2  -9  -3   57.76    4.36
  -2   9   3   44.36    3.77
  -2   9   3   49.49    3.98
  -2   9   3   49.58    3.83
  -2   9   3   56.20    3.91
  -2   9   3   58.60    4.07
   1  -9  -3  111.91    7.58
   1  -9  -3  113.76    7.27
   1  -9  -3  121.73    7.38
   1  -9  -3  105.97    7.49
   1  -9  -3  119.36    7.59
   1  -9  -3  104.24    7.37
   1  -9  -3  117.46    7.31
   1  -9  -3  116.68    7.46
   1  -9  -3  127.26    7.77
   1  -9  -3  107.76    7.25
  -1   9   3   98.49    7.27
  -1   9   3  113.19    7.37
  -1   9   3  114.51    7.45
  -1   9   3  110.66    7.37
   0  -9  -3   36.19    2.42
   0  -9  -3   36.52    2.74
   0  -9  -3   35.89    2.44
   0  -9  -3   37.31    2.76
   0  -9  -3   33.90    2.67
   0  -9  -3   31.05    2.68
   0  -9  -3   36.86    2.45
   0  -9  -3   33.49    2.78
   0  -9  -3   33.09    2.55
   0  -9  -3   31.75    2.41
   0  -9  -3   34.80    2.55
   0   9   3   30.35    2.53
  -1  -9  -3   77.41    5.30
  -1  -9  -3   83.36    5.26
  -1  -9  -3   89.59    5.64
  -1  -9  -3   74.50    5.10
  -1  -9  -3   83.30    5.20
  -1  -9  -3   79.14    5.61
  -1  -9  -3   86.75    5.33
  -1  -9  -3   83.62    5.21
  -1  -9  -3   79.12    5.55
  -2  -9  -3    8.60    0.89
  -2  -9  -3    8.59    0.82
  -2  -9  -3    8.22    1.19
  -2  -9  -3    7.85    0.83
  -2  -9  -3    9.10    1.40
  -2  -9  -3    8.95    1.15
  -3  -9  -3    9.97    1.10
  -3  -9  -3   10.76    0.98
  -3  -9  -3   11.14    1.55
  -3  -9  -3   10.71    1.08
  -3  -9  -3   11.62    1.62
  -4  -9  -3   17.25    3.02
  -4  -9  -3   17.98    2.39
  -4  -9  -3   16.20    1.65
  -4  -9  -3   18.42    1.65
  -5  -9  -3    0.52    1.92
  -5  -9  -3    1.80    0.94
   4 -10  -3    5.49    2.01
  -4  10   3    6.07    1.84
   3 -10  -3    3.93    1.74
   3 -10  -3    1.88    1.20
   3 -10  -3    1.79    1.17
  -3  10   3    4.55    1.37
  -3  10   3    4.23    1.29
  -3  10   3    3.80    1.34
   2 -10  -3    5.75    1.48
   2 -10  -3    8.15    1.39
   2 -10  -3    6.84    1.60
   2 -10  -3    6.24    1.44
   2 -10  -3    6.39    1.29
  -2  10   3    6.71    1.37
  -2  10   3    4.86    1.12
  -2  10   3    5.46    1.17
   1 -10  -3    2.62    0.72
   1 -10  -3    1.39    0.57
   1 -10  -3    2.73    0.69
   1 -10  -3    2.45    0.76
   1 -10  -3    0.14    0.64
   1 -10  -3    1.98    0.80
   1 -10  -3    2.17    0.67
   1 -10  -3    1.61    0.91
   1 -10  -3    2.63    0.82
   1 -10  -3    2.45    0.73
   1 -10  -3    3.59    1.04
  -1  10   3    1.18    0.67
  -1  10   3    2.73    0.79
   0 -10  -3   55.67    3.70
   0 -10  -3   53.18    3.90
   0 -10  -3   53.89    3.54
   0 -10  -3   55.85    3.99
   0 -10  -3   49.63    3.84
   0 -10  -3   53.08    3.67
   0 -10  -3   47.85    3.77
   0 -10  -3   48.18    3.51
   0 -10  -3   50.37    3.52
   0 -10  -3   52.75    3.54
  -1 -10  -3   20.20    1.40
  -1 -10  -3   17.67    1.88
  -1 -10  -3   19.28    1.58
  -1 -10  -3   14.87    1.38
  -1 -10  -3   16.85    1.48
  -1 -10  -3   19.74    1.83
  -1 -10  -3   18.60    1.85
  -1 -10  -3   19.15    1.48
  -2 -10  -3    1.17    0.39
  -2 -10  -3    1.73    0.88
  -2 -10  -3    0.30    0.66
  -2 -10  -3    1.49    0.41
  -2 -10  -3    0.77    0.81
  -2 -10  -3    1.44    0.68
  -3 -10  -3   26.22    2.02
  -3 -10  -3   26.23    2.02
  -3 -10  -3   26.01    1.90
  -3 -10  -3   28.75    4.83
  -4 -10  -3    8.90    2.67
  -4 -10  -3    8.34    1.15
  -4 -10  -3    8.27    1.88
  -4 -10  -3    8.08    1.14
  -5 -10  -3    0.73    1.88
  -5 -10  -3    2.07    0.83
   4 -11  -3   14.10    2.96
  -4  11   3   19.66    2.76
   3 -11  -3   21.90    3.08
   3 -11  -3   21.96    2.95
   3 -11  -3   26.00    2.74
  -3  11   3   18.15    2.42
  -3  11   3   23.48    2.73
   2 -11  -3    0.35    1.07
   2 -11  -3   -0.13    0.86
   2 -11  -3   -0.02    0.69
   2 -11  -3   -0.12    0.95
   2 -11  -3   -0.96    0.86
  -2  11   3    0.47    0.83
  -2  11   3    1.23    0.85
  -2  11   3    0.36    0.86
   1 -11  -3    7.95    1.46
   1 -11  -3    8.67    1.21
   1 -11  -3    9.88    1.61
   1 -11  -3    7.74    1.20
   1 -11  -3    6.33    1.06
   1 -11  -3    5.67    1.17
   1 -11  -3    5.74    1.28
   1 -11  -3    9.16    1.12
   1 -11  -3    6.20    1.22
   1 -11  -3    7.00    1.44
   1 -11  -3    7.26    1.14
  -1  11   3    7.99    1.28
  -1  11   3   11.04    1.46
   0 -11  -3   25.84    2.36
   0 -11  -3   27.68    2.09
   0 -11  -3   30.21    2.30
   0 -11  -3   29.00    2.11
   0 -11  -3   25.55    2.36
   0 -11  -3   30.21    2.14
   0 -11  -3   21.71    2.01
   0 -11  -3   25.70    2.49
   0 -11  -3   27.18    2.44
   0  11   3   25.86    2.30
  -1 -11  -3    8.81    0.92
  -1 -11  -3    6.95    0.95
  -1 -11  -3    8.38    0.87
  -1 -11  -3    9.14    1.49
  -1 -11  -3    8.77    1.25
  -1 -11  -3    8.73    1.48
  -1 -11  -3    8.44    1.21
  -1 -11  -3    7.48    0.86
  -2 -11  -3    0.98    0.43
  -2 -11  -3    1.70    0.91
  -2 -11  -3    0.63    0.40
  -2 -11  -3    0.63    0.32
  -2 -11  -3    0.53    0.82
  -2 -11  -3    0.47    0.83
  -3 -11  -3   10.57    1.98
  -3 -11  -3   10.25    1.14
  -3 -11  -3   10.63    1.04
  -3 -11  -3   11.80    1.16
  -4 -11  -3    5.23    0.92
  -4 -11  -3    4.98    0.91
   3 -12  -3    5.48    1.60
   3 -12  -3    2.11    1.63
  -3  12   3    5.97    1.74
   2 -12  -3    1.42    1.19
   2 -12  -3    0.67    0.96
   2 -12  -3    0.49    1.15
  -2  12   3    1.59    1.03
  -2  12   3   -0.04    0.81
   1 -12  -3   11.58    1.66
   1 -12  -3   12.01    1.64
   1 -12  -3    8.59    1.73
   1 -12  -3   10.73    1.82
   1 -12  -3    8.31    1.53
   1 -12  -3   13.01    2.03
   1 -12  -3   14.34    1.49
   1 -12  -3   10.76    1.36
   1 -12  -3    8.15    1.33
  -1  12   3    9.66    1.58
  -1  12   3   12.01    1.59
   0 -12  -3   38.22    2.55
   0 -12  -3   34.36    2.93
   0 -12  -3   35.53    2.55
   0 -12  -3   39.78    3.12
   0 -12  -3   25.26    2.80
   0 -12  -3   32.86    2.50
   0 -12  -3   27.08    2.40
   0 -12  -3   28.55    2.71
   0 -12  -3   33.25    2.66
  -1 -12  -3    1.17    0.79
  -1 -12  -3    1.48    0.48
  -1 -12  -3    0.83    0.43
  -1 -12  -3    1.36    0.49
  -1 -12  -3    2.93    0.96
  -1 -12  -3    0.86    0.64
  -1 -12  -3    1.17    0.75
  -2 -12  -3   23.09    1.81
  -2 -12  -3   23.13    1.75
  -2 -12  -3   21.80    2.49
  -2 -12  -3   24.64    1.88
  -3 -12  -3   20.28    1.62
  -3 -12  -3   20.41    1.76
  -3 -12  -3   20.70    1.72
  -4 -12  -3    3.67    0.80
   3 -13  -3   14.56    2.95
  -3  13   3   23.22    2.76
   2 -13  -3    5.85    1.55
   2 -13  -3    7.04    1.95
   2 -13  -3    7.42    1.88
  -2  13   3    7.91    1.61
  -2  13   3    7.14    1.64
   1 -13  -3   13.52    1.61
   1 -13  -3   14.85    1.80
   1 -13  -3   15.72    2.18
   1 -13  -3   14.60    2.16
   1 -13  -3   10.15    1.67
   1 -13  -3    8.63    1.74
   1 -13  -3   14.75    1.65
   1 -13  -3   18.97    1.77
  -1  13   3   12.46    1.86
   0 -13  -3    9.60    1.69
   0 -13  -3    6.31    1.17
   0 -13  -3    9.17    1.21
   0 -13  -3    6.49    1.09
   0 -13  -3    6.79    1.12
   0 -13  -3    7.76    1.67
   0 -13  -3    7.37    1.51
   0 -13  -3    9.29    1.50
  -1 -13  -3   13.10    1.83
  -1 -13  -3   10.81    1.19
  -1 -13  -3    9.82    1.19
  -1 -13  -3   13.59    1.86
  -1 -13  -3   10.49    1.20
  -1 -13  -3    9.97    2.38
  -2 -13  -3    1.32    0.52
  -2 -13  -3    1.21    0.50
  -2 -13  -3    0.04    0.99
  -2 -13  -3    0.34    1.10
  -2 -13  -3    1.74    0.60
  -3 -13  -3   11.25    1.24
  -3 -13  -3   10.91    1.16
  -4 -13  -3    0.87    0.61
   3 -14  -3    3.84    2.01
  -3  14   3    1.85    1.47
   2 -14  -3    9.80    2.02
   2 -14  -3   14.20    2.64
  -2  14   3   11.57    2.22
   1 -14  -3    8.50    1.42
   1 -14  -3    7.48    1.47
   1 -14  -3   10.09    1.49
   1 -14  -3    7.22    1.37
   1 -14  -3    9.27    2.05
   1 -14  -3    9.86    2.03
  -1  14   3   10.30    1.91
   0 -14  -3   10.69    1.53
   0 -14  -3   13.67    1.51
   0 -14  -3   10.02    1.80
   0 -14  -3   12.11    2.08
   0 -14  -3   11.59    1.48
   0 -14  -3   11.90    1.50
  -1 -14  -3   33.42    3.35
  -1 -14  -3   36.73    2.75
  -1 -14  -3   39.13    2.77
  -1 -14  -3   31.66    3.26
  -2 -14  -3   17.11    2.34
  -2 -14  -3   14.36    1.47
  -2 -14  -3   17.96    1.57
  -3 -14  -3    7.86    1.03
  -3 -14  -3    4.82    0.87
  -3 -14  -3    3.76    1.77
  -4 -14  -3    3.15    0.75
   2 -15  -3    6.40    1.98
  -2  15   3    3.32    1.64
   1 -15  -3    4.08    1.24
   1 -15  -3    4.94    1.17
   1 -15  -3    4.66    1.73
   1 -15  -3    6.91    1.63
   1 -15  -3    5.69    1.32
  -1  15   3    2.24    1.37
   0 -15  -3    2.71    1.09
   0 -15  -3    4.92    1.48
   0 -15  -3    4.85    1.52
   0 -15  -3    6.36    1.22
   0 -15  -3    4.97    1.11
   0 -15  -3    5.19    1.08
  -1 -15  -3   14.38    1.45
  -1 -15  -3   10.33    1.36
  -1 -15  -3   10.68    2.08
  -1 -15  -3   10.06    1.40
  -2 -15  -3   16.97    1.61
  -2 -15  -3   19.02    2.54
  -2 -15  -3   14.57    1.58
  -3 -15  -3    1.39    0.59
   2 -16  -3    1.89    1.54
  -2  16   3    0.08    1.61
   1 -16  -3    4.27    1.32
   1 -16  -3    5.27    1.33
   1 -16  -3    8.64    2.28
   0 -16  -3   -1.39    1.14
   0 -16  -3    1.67    0.87
   0 -16  -3    2.11    0.94
  -1 -16  -3    5.27    1.04
  -1 -16  -3    5.29    1.11
  -1 -16  -3    4.87    1.55
  -2 -16  -3    5.70    1.02
  -2 -16  -3    1.65    1.42
  -2 -16  -3    6.08    1.06
  -3 -16  -3    0.67    0.62
   1 -17  -3    1.50    1.68
   1 -17  -3    0.39    1.17
   1 -17  -3    1.59    1.04
   0 -17  -3    3.14    1.72
   0 -17  -3    4.63    1.25
   0 -17  -3    4.23    1.19
  -1 -17  -3    0.95    0.90
  -1 -17  -3    0.00    0.69
  -1 -17  -3    3.10    1.61
  -2 -17  -3   22.23    2.06
  -3 -17  -3    0.47    0.66
   1 -18  -3    1.96    1.03
   0 -18  -3   -0.06    0.93
  -1 -18  -3    2.50    1.06
  -2 -18  -3    0.41    0.77
   1 -19  -3    0.11    1.01
   0 -19  -3    1.54    1.13
  -1 -19  -3    0.15    0.95
  -1 -19   4    4.38    1.16
   0 -19   4    3.36    1.17
   1 -19   4    0.66    1.12
   1 -19   4    0.92    1.49
  -2 -18   4    2.28    0.69
  -1 -18   4    0.15    0.86
   0 -18   4    7.60    1.53
   1 -18   4    1.00    1.06
  -2 -17   4    0.42    0.55
  -1 -17   4    3.22    2.04
  -1 -17   4    2.36    0.88
  -1 -17   4    0.83    0.72
   0 -17   4    0.69    0.90
   0 -17   4    0.57    0.98
   0 -17   4   -0.41    1.37
   1 -17   4    7.99    1.53
   1 -17   4    3.89    1.57
   1 -17   4    3.02    2.01
  -2 -16   4   12.57    1.41
  -2 -16   4   15.00    1.39
  -1 -16   4   -0.02    0.62
  -1 -16   4    0.22    1.39
  -1 -16   4    0.18    0.65
   0 -16   4   -0.12    0.80
   0 -16   4   -0.67    0.72
   0 -16   4   -0.33    1.54
   1 -16   4    1.12    1.55
   1 -16   4    3.34    1.23
   1 -16   4    3.04    1.14
   2 -16   4    9.41    2.19
  -2 -15   4    5.55    0.81
  -2 -15   4    6.87    0.96
  -2 -15   4    2.43    1.78
  -1 -15   4    0.51    0.58
  -1 -15   4   -1.68    1.10
  -1 -15   4    0.12    0.55
  -1 -15   4    0.32    0.58
   0 -15   4   10.50    1.45
   0 -15   4    8.35    1.35
   0 -15   4   10.05    2.14
   0 -15   4    6.91    1.31
   1 -15   4   20.08    2.19
   1 -15   4   19.35    2.18
   1 -15   4   16.64    2.80
   1 -15   4   16.30    2.21
   1 -15   4   20.42    2.26
   2 -15   4    8.72    2.07
  -2 -14   4    8.55    1.99
  -2 -14   4    8.72    1.00
  -2 -14   4    7.15    0.88
  -1 -14   4    0.22    0.51
  -1 -14   4    0.04    1.01
  -1 -14   4    0.16    0.47
  -1 -14   4   -0.41    0.45
   0 -14   4    2.70    0.86
   0 -14   4    5.04    1.61
   0 -14   4    3.20    0.87
   0 -14   4    3.62    0.93
   1 -14   4   20.40    2.16
   1 -14   4   22.28    2.22
   1 -14   4   20.37    2.15
   1 -14   4   16.57    2.02
   1 -14   4   19.00    2.66
   2 -14   4    0.09    1.13
   2 -14   4    0.50    1.35
  -3  14  -4   14.05    2.65
  -3 -13   4    6.03    0.73
  -2 -13   4    1.21    0.46
  -2 -13   4    0.17    0.94
  -2 -13   4    0.21    0.38
  -1 -13   4    6.42    0.97
  -1 -13   4    8.26    1.02
  -1 -13   4    7.30    0.95
  -1 -13   4    7.65    1.71
   0 -13   4   54.10    3.81
   0 -13   4   55.24    3.75
   0 -13   4   41.85    4.06
   0 -13   4   54.19    3.79
   1 -13   4   15.33    2.33
   1 -13   4   13.05    1.70
   1 -13   4   19.43    1.89
   1 -13   4   13.30    1.67
   1 -13   4   12.24    1.71
  -2  13  -4    1.34    1.13
   2 -13   4    0.49    1.11
   2 -13   4   -1.48    1.13
   2 -13   4    1.30    1.08
  -3  13  -4    7.64    1.84
  -3 -12   4    8.10    0.82
  -2 -12   4    1.47    0.44
  -2 -12   4    2.15    0.46
  -2 -12   4    2.27    1.20
  -1 -12   4    4.20    0.67
  -1 -12   4    3.39    0.66
  -1 -12   4    2.80    1.01
  -1 -12   4    3.68    1.04
  -1 -12   4    3.25    0.58
   0 -12   4   19.66    1.70
   0 -12   4   17.56    1.66
   0 -12   4   15.08    1.76
   0 -12   4   18.23    1.65
   0 -12   4   19.52    2.06
   0 -12   4   19.07    1.63
   0 -12   4   12.19    1.82
   0 -12   4   16.24    2.04
   1 -12   4    1.96    0.81
   1 -12   4    1.88    0.99
   1 -12   4    1.38    1.05
   1 -12   4    1.76    1.07
   1 -12   4    0.87    0.88
   1 -12   4    1.27    0.77
   1 -12   4    1.03    0.77
   1 -12   4    2.41    0.88
  -2  12  -4    1.34    1.08
   2 -12   4    3.77    1.31
   2 -12   4    2.94    1.41
   2 -12   4    4.65    1.24
  -3  12  -4    1.99    1.33
  -4 -11   4    1.78    0.56
  -3 -11   4    5.44    0.67
  -3 -11   4    5.36    0.66
  -2 -11   4    0.60    1.04
  -2 -11   4    2.67    0.44
  -2 -11   4    4.11    1.18
  -2 -11   4    1.57    0.99
  -2 -11   4    3.06    1.07
  -2 -11   4    1.91    0.43
  -1 -11   4   10.90    1.53
  -1 -11   4   12.48    1.66
  -1 -11   4   11.16    0.99
  -1 -11   4   15.11    1.18
  -1 -11   4   10.59    1.08
   0 -11   4    6.19    0.97
   0 -11   4    7.28    1.23
   0 -11   4    8.02    1.02
   0 -11   4    6.08    1.00
   0 -11   4    7.42    1.31
   0 -11   4    5.65    1.15
   0 -11   4    6.80    1.26
   0 -11   4    8.51    0.97
  -1  11  -4   18.88    2.08
   1 -11   4   18.20    1.89
   1 -11   4   18.97    2.20
   1 -11   4   21.15    2.23
   1 -11   4   21.97    1.91
   1 -11   4   18.90    1.83
   1 -11   4   21.19    1.87
   1 -11   4   14.40    1.89
  -2  11  -4   34.51    3.21
   2 -11   4   33.11    3.10
   2 -11   4   35.04    3.19
   2 -11   4   35.78    3.10
   2 -11   4   33.99    3.18
  -3  11  -4   36.66    3.70
   3 -11   4   40.99    3.65
  -5 -10   4    1.13    0.71
  -4 -10   4    7.04    0.96
  -3 -10   4    5.84    0.72
  -3 -10   4    4.94    0.67
  -3 -10   4    3.39    1.24
  -2 -10   4    2.22    0.43
  -2 -10   4    0.92    0.83
  -2 -10   4    2.03    0.36
  -2 -10   4    2.00    0.87
  -2 -10   4    1.58    0.95
  -2 -10   4    2.16    0.88
  -1 -10   4    9.46    0.90
  -1 -10   4   10.04    0.93
  -1 -10   4   10.20    1.41
  -1 -10   4   10.87    1.44
  -1 -10   4    8.38    0.76
  -1 -10   4    8.51    0.94
   0 -10   4   24.41    1.92
   0 -10   4   25.53    2.07
   0 -10   4   23.77    1.84
   0 -10   4   19.69    1.86
   0 -10   4   25.02    1.95
   0 -10   4   23.75    2.14
   0 -10   4   27.46    2.28
   0 -10   4   26.16    1.93
   0 -10   4   20.21    2.09
  -1  10  -4    1.35    0.76
   1 -10   4    0.42    0.55
   1 -10   4    1.68    0.71
   1 -10   4    1.00    0.82
   1 -10   4    1.35    0.72
   1 -10   4    2.04    0.72
   1 -10   4    0.98    0.87
   1 -10   4   -0.13    0.51
   1 -10   4    0.39    0.71
   1 -10   4    0.67    0.68
  -2  10  -4   14.20    1.77
  -2  10  -4   11.86    1.61
   2 -10   4    8.41    1.50
   2 -10   4   13.23    1.70
   2 -10   4   11.73    2.08
   2 -10   4   13.74    1.74
   2 -10   4   10.63    1.85
   2 -10   4   11.98    1.64
   2 -10   4    9.18    1.64
  -3  10  -4    2.34    1.15
   3 -10   4    2.53    1.22
   3 -10   4    2.19    1.28
   3 -10   4    0.96    1.33
  -4  10  -4    2.01    1.28
   4 -10   4    4.94    1.96
  -5  -9   4   12.25    1.58
  -4  -9   4    8.42    1.11
  -3  -9   4    1.99    1.17
  -3  -9   4    2.20    0.49
  -3  -9   4    2.16    0.48
  -2  -9   4   15.11    1.14
  -2  -9   4   13.63    1.94
  -2  -9   4   10.53    1.56
  -2  -9   4   14.45    1.68
  -2  -9   4   14.00    1.50
  -2  -9   4   15.16    1.05
  -1  -9   4  105.49    6.90
  -1  -9   4  108.06    6.49
  -1  -9   4  101.68    6.79
  -1  -9   4  109.26    6.46
  -1  -9   4   98.99    6.46
  -1  -9   4  100.98    6.50
  -1  -9   4   93.54    6.70
   0  -9   4   43.13    2.88
   0  -9   4   40.43    3.09
   0  -9   4   40.13    2.80
   0  -9   4   42.39    2.87
   0  -9   4   40.47    2.90
   0  -9   4   40.35    3.09
   0  -9   4   41.74    3.10
   0  -9   4   36.07    2.94
   0  -9   4   41.58    2.91
  -1   9  -4   39.83    2.99
   1  -9   4   35.11    2.79
   1  -9   4   36.37    2.85
   1  -9   4   34.47    2.65
   1  -9   4   32.19    2.96
   1  -9   4   35.61    2.92
   1  -9   4   34.98    2.67
   1  -9   4   34.45    2.69
   1  -9   4   36.52    2.77
   1  -9   4   35.43    2.83
  -2   9  -4    5.65    1.19
  -2   9  -4    8.03    1.37
   2  -9   4   10.38    1.70
   2  -9   4    7.07    1.34
   2  -9   4    6.07    1.24
   2  -9   4    5.79    1.32
   2  -9   4    8.01    1.33
   2  -9   4    8.88    1.68
   2  -9   4    6.21    1.33
  -3   9  -4    4.74    1.39
  -3   9  -4    6.01    1.33
  -3   9  -4    5.47    1.37
   3  -9   4    6.14    1.52
   3  -9   4    4.68    1.53
   3  -9   4    4.33    1.36
  -4   9  -4    0.14    1.19
   4  -9   4    2.46    1.81
  -5  -8   4    1.81    0.93
  -4  -8   4    3.30    0.79
  -4  -8   4    3.39    1.07
  -3  -8   4    1.92    1.15
  -3  -8   4    1.88    0.46
  -3  -8   4    1.00    0.95
  -3  -8   4    1.17    0.47
  -3  -8   4    1.46    1.06
  -2  -8   4   22.64    1.55
  -2  -8   4   22.14    2.06
  -2  -8   4   25.69    1.58
  -2  -8   4   21.40    1.94
  -2  -8   4   27.12    1.72
  -2  -8   4   22.45    2.10
  -2  -8   4   23.45    1.57
  -2  -8   4   22.91    2.30
  -1  -8   4   66.70    4.08
  -1  -8   4   62.87    3.98
  -1  -8   4   64.91    4.42
  -1  -8   4   69.03    4.03
  -1  -8   4   57.87    4.18
  -1  -8   4   62.31    4.60
  -1  -8   4   62.24    4.30
  -1  -8   4   62.27    4.03
  -1  -8   4   59.01    3.94
  -1  -8   4   57.42    4.17
   0  -8   4   37.18    2.67
   0  -8   4   35.85    2.59
   0  -8   4   34.87    2.73
   0  -8   4   34.53    2.53
   0  -8   4   36.11    2.49
   0  -8   4   38.86    2.88
   0  -8   4   37.30    2.77
   0  -8   4   35.17    2.75
   0  -8   4   35.61    2.55
   0  -8   4   39.24    2.63
  -1   8  -4   66.01    4.52
  -1   8  -4   64.09    4.42
  -1   8  -4   57.66    4.35
   1  -8   4   60.13    4.57
   1  -8   4   59.81    4.36
   1  -8   4   65.85    4.43
   1  -8   4   64.34    4.28
   1  -8   4   61.59    4.29
   1  -8   4   68.87    4.29
   1  -8   4   52.74    4.34
   1  -8   4   66.83    4.39
   1  -8   4   65.00    4.57
  -2   8  -4   12.93    1.61
  -2   8  -4   15.74    1.59
  -2   8  -4   12.56    1.52
  -2   8  -4   13.64    1.74
  -2   8  -4   13.75    1.61
   2  -8   4   13.00    1.37
   2  -8   4   11.41    1.53
   2  -8   4   14.33    1.72
   2  -8   4   13.75    1.91
   2  -8   4   15.60    1.72
   2  -8   4   10.40    1.54
   2  -8   4   13.19    1.60
   2  -8   4   14.22    1.70
   2  -8   4   12.94    1.61
  -3   8  -4    6.01    1.39
  -3   8  -4    7.38    1.42
  -3   8  -4    8.08    1.44
   3  -8   4    8.81    1.64
   3  -8   4    5.29    1.36
   3  -8   4    8.63    1.71
   4  -8   4   12.35    2.74
  -5  -7   4   13.32    1.80
  -4  -7   4   11.03    1.37
  -4  -7   4   11.37    1.37
  -4  -7   4   13.31    2.29
  -3  -7   4    6.20    1.53
  -3  -7   4    5.68    1.37
  -3  -7   4    7.15    1.44
  -3  -7   4    6.68    0.86
  -2  -7   4   13.38    1.38
  -2  -7   4   15.92    1.13
  -2  -7   4   12.02    1.39
  -2  -7   4   13.54    1.04
  -2  -7   4   13.68    0.98
  -2  -7   4   15.58    1.09
  -2  -7   4   12.75    1.62
  -2  -7   4   11.28    1.71
  -2  -7   4   13.13    1.29
   1   7  -4   27.49    2.82
  -1  -7   4   32.40    2.45
  -1  -7   4   28.96    2.37
  -1  -7   4   33.62    2.59
  -1  -7   4   30.81    2.26
  -1  -7   4   32.12    2.54
  -1  -7   4   35.18    2.28
  -1  -7   4   33.28    2.19
  -1  -7   4   34.70    2.21
  -1  -7   4   36.30    2.80
  -1  -7   4   35.24    2.18
  -1  -7   4   33.79    2.25
  -1  -7   4   30.89    2.34
   0   7  -4    8.14    0.91
   0   7  -4    8.49    0.92
   0  -7   4    9.50    0.95
   0  -7   4    7.78    0.98
   0  -7   4    8.71    0.89
   0  -7   4    7.09    0.88
   0  -7   4    8.88    1.06
   0  -7   4    8.76    0.84
   0  -7   4    8.17    0.88
   0  -7   4    7.94    0.97
   0  -7   4    7.10    0.95
   0  -7   4   11.27    1.26
   0  -7   4    8.79    0.86
   0  -7   4    9.23    0.88
  -1   7  -4   84.31    5.53
  -1   7  -4   85.22    5.26
  -1   7  -4   70.66    5.36
  -1   7  -4   84.55    5.58
  -1   7  -4   76.28    5.46
   1  -7   4   79.08    5.46
   1  -7   4   84.48    5.47
   1  -7   4   83.62    5.37
   1  -7   4   84.06    5.44
   1  -7   4   78.15    6.11
   1  -7   4   81.55    5.39
   1  -7   4   81.54    5.49
   1  -7   4   82.21    5.38
   1  -7   4   84.57    5.71
   1  -7   4   80.27    5.48
   1  -7   4   90.28    5.68
   1  -7   4   80.02    5.40
  -2   7  -4   30.45    2.64
  -2   7  -4   36.94    2.74
  -2   7  -4   34.07    2.62
  -2   7  -4   34.32    2.69
  -2   7  -4   30.80    2.69
   2  -7   4   34.59    3.04
   2  -7   4   31.55    2.66
   2  -7   4   28.10    2.52
   2  -7   4   35.47    2.90
   2  -7   4   30.09    2.68
   2  -7   4   30.10    2.40
   2  -7   4   33.23    2.74
   2  -7   4   29.56    2.66
   2  -7   4   37.00    2.74
  -3   7  -4    2.79    0.96
  -3   7  -4    2.15    0.83
  -3   7  -4    3.87    1.09
  -3   7  -4    1.38    0.95
   3  -7   4    1.22    0.89
   3  -7   4    4.71    1.50
   3  -7   4    4.17    1.24
   3  -7   4    6.59    1.48
  -4   7  -4   -0.60    0.89
   4  -7   4   -0.35    1.56
  -5  -6   4    2.09    1.06
  -4  -6   4    3.79    0.85
  -4  -6   4    5.02    1.41
  -4  -6   4    2.72    0.85
  -4  -6   4    3.42    1.43
  -4  -6   4    2.87    0.81
  -3  -6   4    2.10    0.98
  -3  -6   4    0.02    0.78
  -3  -6   4    0.27    0.85
  -3  -6   4    0.96    0.94
  -3  -6   4    0.64    0.45
  -2  -6   4   48.56    3.42
  -2  -6   4   42.54    3.15
  -2  -6   4   43.76    2.74
  -2  -6   4   39.32    2.94
  -2  -6   4   44.50    2.84
  -2  -6   4   42.66    2.85
  -2  -6   4   38.53    3.36
   1   6  -4   68.22    4.88
   1   6  -4   62.77    5.39
  -1  -6   4   75.26    4.56
  -1  -6   4   72.14    4.80
  -1  -6   4   79.08    4.61
  -1  -6   4   70.68    4.78
  -1  -6   4   69.68    4.89
  -1  -6   4   72.50    4.64
  -1  -6   4   69.36    4.68
  -1  -6   4   79.55    5.12
  -1  -6   4   76.89    4.90
  -1  -6   4   66.70    4.64
  -1  -6   4   71.08    4.80
  -1  -6   4   70.34    4.59
  -1  -6   4   83.81    4.67
   0   6  -4   41.16    3.05
   0   6  -4   43.11    3.01
   0   6  -4   46.91    3.07
   0   6  -4   45.65    3.07
   0  -6   4   47.36    3.02
   0  -6   4   43.44    3.02
   0  -6   4   45.55    2.96
   0  -6   4   49.24    3.18
   0  -6   4   44.90    3.15
   0  -6   4   45.96    3.05
   0  -6   4   45.89    3.01
   0  -6   4   46.16    3.05
   0  -6   4   44.17    3.09
   0  -6   4   40.59    2.94
   0  -6   4   40.80    3.06
   0  -6   4   46.70    3.18
   0  -6   4   47.80    3.08
   0  -6   4   49.42    3.29
  -1   6  -4   46.74    3.13
  -1   6  -4   41.47    3.01
  -1   6  -4   47.14    3.13
  -1   6  -4   41.31    2.75
  -1   6  -4   40.46    3.06
  -1   6  -4   41.82    2.89
  -1   6  -4   41.19    2.92
   1  -6   4   45.13    3.23
   1  -6   4   41.24    3.06
   1  -6   4   40.38    3.00
   1  -6   4   42.69    3.07
   1  -6   4   44.35    3.01
   1  -6   4   46.47    3.11
   1  -6   4   47.70    3.09
   1  -6   4   39.10    2.94
   1  -6   4   44.98    3.02
   1  -6   4   40.28    3.05
   1  -6   4   45.84    3.22
   1  -6   4   39.11    2.97
   1  -6   4   37.85    3.02
   1  -6   4   43.78    2.98
  -2   6  -4   56.58    3.63
  -2   6  -4   46.64    3.34
  -2   6  -4   46.17    3.47
  -2   6  -4   46.79    3.57
  -2   6  -4   50.50    3.62
  -2   6  -4   47.49    3.56
   2  -6   4   49.52    3.59
   2  -6   4   46.74    3.86
   2  -6   4   52.28    3.67
   2  -6   4   48.27    3.90
   2  -6   4   51.99    3.50
   2  -6   4   49.33    3.56
   2  -6   4   47.90    3.61
   2  -6   4   43.14    3.54
   2  -6   4   47.61    3.70
   2  -6   4   43.29    3.31
  -3   6  -4    8.01    1.49
  -3   6  -4    7.61    1.26
  -3   6  -4    6.75    1.36
  -3   6  -4    8.06    1.37
   3  -6   4    8.38    1.58
   3  -6   4    7.05    1.36
   3  -6   4    9.00    1.74
   3  -6   4    6.60    1.57
  -4   6  -4   12.78    2.14
   4  -6   4   15.12    2.67
  -5  -5   4    0.92    0.97
  -5  -5   4    0.97    0.91
  -4  -5   4    5.17    1.56
  -4  -5   4    4.02    0.99
  -4  -5   4    4.24    0.93
  -4  -5   4    4.52    0.91
  -4  -5   4    2.75    1.25
  -3  -5   4   19.83    2.27
  -3  -5   4   15.29    1.94
  -3  -5   4   19.55    2.10
  -3  -5   4   20.36    1.47
  -3  -5   4   18.95    2.08
  -3  -5   4   20.73    1.67
  -3  -5   4   19.97    1.60
  -3  -5   4   21.42    2.23
  -3  -5   4   17.56    1.61
  -2  -5   4   16.83    1.93
  -2  -5   4   17.77    1.77
  -2  -5   4   17.07    1.99
  -2  -5   4   15.00    1.46
  -2  -5   4   18.35    1.68
  -2  -5   4   18.78    1.35
  -2  -5   4   21.59    1.52
  -2  -5   4   21.99    1.49
  -2  -5   4   22.45    1.68
  -2  -5   4   21.21    1.38
  -2  -5   4   18.61    1.87
   1   5  -4   69.55    5.00
   1   5  -4   73.37    5.01
  -1  -5   4   72.00    4.71
  -1  -5   4   80.92    4.76
  -1  -5   4   75.68    4.91
  -1  -5   4   79.31    5.15
  -1  -5   4   77.13    4.90
  -1  -5   4   81.35    4.71
  -1  -5   4   74.95    4.94
  -1  -5   4   78.67    4.74
  -1  -5   4   69.02    4.94
  -1  -5   4   69.87    4.75
  -1  -5   4   75.02    4.79
  -1  -5   4   68.81    4.78
  -1  -5   4   82.77    4.80
  -1  -5   4   73.90    5.00
   0   5  -4    3.86    0.67
   0   5  -4    6.17    0.73
   0   5  -4    5.08    0.61
   0   5  -4    4.70    0.72
   0   5  -4    5.51    0.70
   0   5  -4    5.27    0.69
   0   5  -4    5.90    0.74
   0  -5   4    6.79    0.68
   0  -5   4    4.70    0.71
   0  -5   4    6.68    0.70
   0  -5   4    5.91    0.74
   0  -5   4    5.27    0.81
   0  -5   4    5.27    0.68
   0  -5   4    5.98    0.74
   0  -5   4    5.64    0.56
   0  -5   4    6.83    0.70
   0  -5   4    6.63    0.72
   0  -5   4    5.66    0.57
   0  -5   4    5.99    0.65
   0  -5   4    5.39    0.79
   0  -5   4    7.16    0.77
  -1   5  -4    7.10    1.01
  -1   5  -4    6.98    0.87
  -1   5  -4    6.91    0.79
  -1   5  -4    7.31    0.68
  -1   5  -4    8.16    0.97
  -1   5  -4    6.26    0.91
  -1   5  -4    7.05    0.94
  -1   5  -4    5.24    0.75
  -1   5  -4    6.56    0.73
  -1   5  -4    6.38    0.77
  -1   5  -4    5.73    0.90
   1  -5   4    7.57    1.01
   1  -5   4    7.68    0.84
   1  -5   4    5.24    0.77
   1  -5   4    6.90    0.92
   1  -5   4    5.95    0.89
   1  -5   4    5.91    1.02
   1  -5   4    6.67    0.92
   1  -5   4    8.28    1.19
   1  -5   4    5.78    0.83
   1  -5   4    7.90    0.86
   1  -5   4    5.68    0.89
   1  -5   4    7.23    0.84
   1  -5   4    6.02    0.87
   1  -5   4    6.56    0.88
  -2   5  -4   68.72    4.50
  -2   5  -4   72.35    4.58
  -2   5  -4   63.08    4.26
  -2   5  -4   64.62    4.40
  -2   5  -4   73.25    4.66
  -2   5  -4   71.78    4.65
  -2   5  -4   60.99    4.41
  -2   5  -4   59.59    4.71
  -2   5  -4   63.15    4.68
  -2   5  -4   65.28    4.62
   2  -5   4   65.42    4.57
   2  -5   4   72.85    4.71
   2  -5   4   70.19    4.78
   2  -5   4   70.07    4.89
   2  -5   4   63.09    4.59
   2  -5   4   65.25    4.57
   2  -5   4   65.58    4.62
   2  -5   4   61.60    4.46
   2  -5   4   65.22    4.49
   2  -5   4   61.31    4.55
  -3   5  -4    5.46    1.03
  -3   5  -4    4.65    1.22
  -3   5  -4    3.78    0.88
  -3   5  -4    4.90    0.99
  -3   5  -4    3.75    1.20
  -3   5  -4    4.62    0.97
  -3   5  -4    3.76    1.08
   3  -5   4    4.38    1.41
   3  -5   4    6.77    1.48
   3  -5   4    3.83    1.14
   3  -5   4    3.08    0.97
  -4   5  -4    2.98    1.26
   4  -5   4    3.99    1.77
  -5  -4   4    1.80    1.05
  -5  -4   4    3.66    1.11
  -4  -4   4    1.25    1.01
  -4  -4   4    1.44    0.76
  -4  -4   4    0.96    0.64
  -4  -4   4    1.69    0.73
  -4  -4   4   -0.22    0.91
  -3  -4   4   21.06    1.72
  -3  -4   4   18.80    2.10
  -3  -4   4   18.64    2.17
  -3  -4   4   18.63    1.62
  -3  -4   4   16.69    1.48
  -3  -4   4   20.25    1.62
  -3  -4   4   15.79    1.96
  -3  -4   4   20.62    1.65
  -3  -4   4   19.15    1.92
  -2  -4   4    1.33    0.40
  -2  -4   4    1.36    0.71
  -2  -4   4    1.47    0.36
  -2  -4   4    1.07    0.52
  -2  -4   4    1.81    0.67
  -2  -4   4    1.15    0.38
  -2  -4   4    1.28    0.42
  -2  -4   4    0.98    0.42
  -2  -4   4    1.76    0.77
  -2  -4   4    1.76    0.38
   1   4  -4   39.24    2.94
   1   4  -4   38.21    2.91
   1   4  -4   39.19    2.69
  -1  -4   4   41.26    2.75
  -1  -4   4   41.73    2.66
  -1  -4   4   41.66    2.80
  -1  -4   4   41.93    2.74
  -1  -4   4   42.93    2.70
  -1  -4   4   41.27    2.61
  -1  -4   4   38.68    2.68
  -1  -4   4   42.41    2.89
  -1  -4   4   44.45    2.71
  -1  -4   4   40.96    2.90
  -1  -4   4   38.25    2.63
  -1  -4   4   42.60    3.04
  -1  -4   4   42.82    2.74
  -1  -4   4   42.30    2.84
  -1  -4   4   42.22    2.89
   0   4  -4  293.35   17.71
   0   4  -4  288.81   17.71
   0   4  -4  282.03   17.70
   0   4  -4  289.73   17.75
   0   4  -4  279.98   17.75
   0   4  -4  288.62   17.74
   0   4  -4  281.43   17.67
   0   4  -4  290.01   17.66
   0  -4   4  297.24   17.68
   0  -4   4  305.84   17.79
   0  -4   4  291.63   17.70
   0  -4   4  286.75   17.54
   0  -4   4  304.00   17.67
   0  -4   4  292.09   17.70
   0  -4   4  293.81   17.78
   0  -4   4  285.19   17.69
   0  -4   4  299.85   17.88
   0  -4   4  282.88   17.72
   0  -4   4  280.75   17.73
   0  -4   4  267.44   17.72
   0  -4   4  282.70   17.70
  -1   4  -4    7.66    0.81
  -1   4  -4    7.92    0.86
  -1   4  -4    7.19    0.73
  -1   4  -4    7.04    0.79
  -1   4  -4    7.23    0.87
  -1   4  -4    7.29    0.88
  -1   4  -4    6.41    0.88
  -1   4  -4    6.49    0.75
  -1   4  -4    7.97    0.72
  -1   4  -4    7.08    0.92
  -1   4  -4    7.31    0.90
   1  -4   4    8.21    0.87
   1  -4   4    7.66    0.91
   1  -4   4    7.51    0.94
   1  -4   4    8.24    0.92
   1  -4   4    6.43    0.81
   1  -4   4    7.26    0.87
   1  -4   4    8.36    0.88
   1  -4   4    6.19    1.05
   1  -4   4    8.38    0.93
   1  -4   4    7.30    0.92
   1  -4   4    6.95    0.79
   1  -4   4    7.83    0.94
   1  -4   4    5.74    0.82
   1  -4   4    7.52    0.93
  -2   4  -4   37.75    2.68
  -2   4  -4   39.83    2.71
  -2   4  -4   38.72    2.73
  -2   4  -4   39.09    2.84
  -2   4  -4   34.00    2.87
  -2   4  -4   33.84    3.01
  -2   4  -4   36.59    2.55
  -2   4  -4   34.44    2.90
  -2   4  -4   37.92    2.87
  -2   4  -4   35.63    2.69
  -2   4  -4   31.57    2.77
   2  -4   4   37.39    2.95
   2  -4   4   38.61    2.89
   2  -4   4   40.46    2.85
   2  -4   4   38.28    2.78
   2  -4   4   33.22    2.64
   2  -4   4   32.29    2.75
   2  -4   4   40.45    2.90
   2  -4   4   32.20    2.77
   2  -4   4   39.56    3.11
   2  -4   4   39.52    2.75
  -3   4  -4    4.93    1.05
  -3   4  -4    1.81    0.92
  -3   4  -4    4.45    0.94
  -3   4  -4    5.38    0.90
  -3   4  -4    3.80    1.40
  -3   4  -4    4.53    1.13
  -3   4  -4    5.15    0.92
  -3   4  -4    5.74    1.13
   3  -4   4    3.86    1.29
   3  -4   4    3.36    1.00
   3  -4   4    3.23    1.20
   3  -4   4    4.19    1.13
  -4   4  -4   10.37    1.83
  -4   4  -4   15.14    2.73
  -4   4  -4   10.70    1.87
  -4   4  -4   12.39    1.91
   4  -4   4   15.63    2.60
  -5  -3   4    0.93    0.91
  -5  -3   4    1.37    1.03
  -4  -3   4   -0.03    0.94
  -4  -3   4    0.02    0.56
  -4  -3   4   -0.01    0.67
  -4  -3   4    1.08    0.78
  -4  -3   4    1.05    0.72
  -4  -3   4    0.86    0.89
  -3  -3   4   62.53    4.28
  -3  -3   4   60.81    4.69
  -3  -3   4   56.95    4.75
  -3  -3   4   61.97    4.61
  -3  -3   4   59.81    4.63
  -3  -3   4   63.54    4.27
  -3  -3   4   63.64    4.16
  -3  -3   4   70.93    4.34
  -3  -3   4   61.02    4.34
   2   3  -4   54.46    4.32
   2   3  -4   48.66    3.54
  -2  -3   4   48.92    3.56
  -2  -3   4   59.91    3.48
  -2  -3   4   53.45    3.40
  -2  -3   4   54.29    3.77
  -2  -3   4   53.60    3.62
  -2  -3   4   51.28    3.49
  -2  -3   4   45.58    3.28
  -2  -3   4   48.50    3.51
  -2  -3   4   54.86    3.77
  -2  -3   4   48.67    3.79
  -2  -3   4   48.35    3.65
  -2  -3   4   59.61    3.50
  -2  -3   4   53.15    3.41
   1   3  -4  102.91    6.48
   1   3  -4   97.00    6.45
   1   3  -4   95.29    6.27
  -1  -3   4  100.64    6.34
  -1  -3   4  109.66    6.47
  -1  -3   4  100.11    6.40
  -1  -3   4   99.85    6.29
  -1  -3   4  108.95    6.29
  -1  -3   4  101.38    6.22
  -1  -3   4   98.76    6.12
  -1  -3   4   95.00    6.27
  -1  -3   4   90.82    6.09
  -1  -3   4  103.46    6.42
  -1  -3   4  104.53    6.25
  -1  -3   4   91.15    6.22
  -1  -3   4  105.32    6.24
  -1  -3   4   97.38    6.38
  -1  -3   4  103.75    6.56
   0   3  -4  297.83   19.30
   0   3  -4  325.38   19.31
   0   3  -4  305.42   19.30
   0   3  -4  294.29   19.36
   0   3  -4  310.70   19.34
   0   3  -4  322.98   19.38
   0   3  -4  317.58   19.33
   0  -3   4  307.11   19.32
   0  -3   4  328.33   19.31
   0  -3   4  323.89   19.33
   0  -3   4  302.65   19.30
   0  -3   4  329.49   19.39
   0  -3   4  319.19   19.32
   0  -3   4  301.93   19.63
   0  -3   4  324.99   19.33
   0  -3   4  313.02   19.35
   0  -3   4  315.81   19.12
   0  -3   4  319.46   19.30
   0  -3   4  326.51   19.47
   0  -3   4  324.63   19.62
   0  -3   4  321.59   19.39
  -1   3  -4  314.44   19.59
  -1   3  -4  337.90   19.69
  -1   3  -4  323.69   19.52
  -1   3  -4  287.61   19.53
  -1   3  -4  345.25   19.68
  -1   3  -4  317.60   19.61
  -1   3  -4  326.35   19.53
  -1   3  -4  326.51   19.65
  -1   3  -4  334.15   19.71
  -1   3  -4  320.50   19.72
  -1   3  -4  327.05   19.60
  -1   3  -4  308.52   19.60
   1  -3   4  314.35   19.66
   1  -3   4  328.94   19.55
   1  -3   4  316.21   19.66
   1  -3   4  305.32   19.84
   1  -3   4  320.70   19.72
   1  -3   4  348.94   19.68
   1  -3   4  315.63   19.64
   1  -3   4  322.28   19.79
   1  -3   4  339.41   19.58
   1  -3   4  307.31   19.59
   1  -3   4  316.06   19.61
   1  -3   4  341.09   19.68
   1  -3   4  294.95   19.59
   1  -3   4  289.71   19.62
   1  -3   4  301.44   19.64
  -2   3  -4   14.93    1.32
  -2   3  -4   14.09    1.22
  -2   3  -4   12.78    1.45
  -2   3  -4   14.09    1.52
  -2   3  -4   16.08    1.31
  -2   3  -4   13.25    1.26
  -2   3  -4   14.70    1.29
  -2   3  -4   13.83    1.43
  -2   3  -4   15.56    1.32
  -2   3  -4   16.65    1.41
  -2   3  -4   13.54    1.43
  -2   3  -4   14.98    1.72
  -2   3  -4   12.34    1.50
  -2   3  -4   14.11    1.33
   2  -3   4   16.51    1.47
   2  -3   4   14.57    1.33
   2  -3   4   12.39    1.34
   2  -3   4   12.67    1.33
   2  -3   4    9.94    1.97
   2  -3   4   14.55    1.44
   2  -3   4   16.75    1.65
   2  -3   4   15.12    1.60
   2  -3   4   12.76    1.58
  -3   3  -4   -0.65    0.62
  -3   3  -4    0.63    0.56
  -3   3  -4    0.93    0.68
  -3   3  -4    0.13    0.55
  -3   3  -4   -0.28    0.45
  -3   3  -4    0.41    0.64
  -3   3  -4    0.07    0.58
  -3   3  -4    0.14    0.84
  -3   3  -4    0.72    0.70
   3  -3   4   -0.73    0.57
   3  -3   4    0.08    0.71
   3  -3   4   -0.05    0.78
  -4   3  -4    1.31    1.34
  -4   3  -4    0.76    0.97
  -4   3  -4    0.82    0.90
  -4   3  -4    0.13    0.77
  -5   3  -4    3.00    1.71
  -5   3  -4    3.12    1.78
  -5  -2   4    2.34    1.17
  -5  -2   4    2.19    1.48
  -5  -2   4    3.36    1.20
  -4  -2   4    2.02    1.07
  -4  -2   4    0.62    0.75
  -4  -2   4    1.73    0.77
  -4  -2   4    2.00    0.91
  -4  -2   4    1.59    1.11
  -4  -2   4    1.35    0.82
   3   2  -4   -0.27    6.32
  -3  -2   4   12.29    1.61
  -3  -2   4   15.41    1.75
  -3  -2   4   15.66    1.43
  -3  -2   4   11.59    1.53
  -3  -2   4   11.70    1.18
  -3  -2   4   14.72    1.33
  -3  -2   4   11.19    1.77
  -3  -2   4   13.06    1.33
  -3  -2   4   12.22    1.33
   2   2  -4   63.90    4.97
   2   2  -4   60.29    4.28
   2   2  -4   56.62    4.24
   2   2  -4   63.76    4.13
  -2  -2   4   68.03    4.20
  -2  -2   4   64.64    4.25
  -2  -2   4   59.99    4.36
  -2  -2   4   63.06    4.09
  -2  -2   4   59.84    4.24
  -2  -2   4   64.89    4.55
  -2  -2   4   71.42    4.23
  -2  -2   4   64.83    4.47
  -2  -2   4   72.69    4.51
  -2  -2   4   65.84    4.15
  -2  -2   4   60.28    4.29
   1   2  -4  292.81   16.76
   1   2  -4  282.91   17.06
   1   2  -4  260.59   16.83
   1   2  -4  275.85   17.04
   1   2  -4  291.00   16.86
  -1  -2   4  282.83   17.03
  -1  -2   4  274.72   16.86
  -1  -2   4  288.25   17.01
  -1  -2   4  278.16   17.00
  -1  -2   4  273.94   16.84
  -1  -2   4  271.40   16.89
  -1  -2   4  288.42   16.86
  -1  -2   4  275.60   16.74
  -1  -2   4  284.18   17.12
  -1  -2   4  258.78   16.87
  -1  -2   4  276.74   17.07
  -1  -2   4  256.20   16.93
  -1  -2   4  231.30   16.82
  -1  -2   4  286.61   16.89
  -1  -2   4  280.46   16.86
   0   2  -4  139.82    8.73
   0   2  -4  137.80    8.51
   0   2  -4  153.06    8.48
   0   2  -4  152.39    8.69
   0   2  -4  139.38    8.69
   0   2  -4  136.59    8.71
   0   2  -4  142.80    8.67
   0   2  -4  139.07    8.71
   0   2  -4  135.41    8.66
   0  -2   4  136.16    8.79
   0  -2   4  143.77    8.73
   0  -2   4  142.96    8.63
   0  -2   4  131.63    8.67
   0  -2   4  143.26    8.72
   0  -2   4  134.18    8.66
   0  -2   4  124.76    8.69
   0  -2   4  141.02    8.91
   0  -2   4  146.23    8.67
   0  -2   4  146.73    8.72
   0  -2   4  119.93    8.63
   0  -2   4  140.60    8.66
   0  -2   4  138.22    8.65
   0  -2   4  141.14    8.68
  -1   2  -4   95.14    5.65
  -1   2  -4   87.38    5.57
  -1   2  -4   87.52    5.60
  -1   2  -4   84.65    5.45
  -1   2  -4   90.63    5.52
  -1   2  -4   89.08    5.62
  -1   2  -4   81.61    5.51
  -1   2  -4   82.94    5.56
  -1   2  -4   82.67    5.52
  -1   2  -4   94.30    5.66
  -1   2  -4   89.78    5.68
  -1   2  -4   84.02    5.61
   1  -2   4   86.98    5.75
   1  -2   4   90.03    5.62
   1  -2   4   84.82    5.79
   1  -2   4   87.12    5.47
   1  -2   4   88.33    5.62
   1  -2   4   88.67    5.61
   1  -2   4   85.25    5.56
   1  -2   4   85.56    5.66
   1  -2   4   90.05    5.51
   1  -2   4   84.82    5.62
   1  -2   4   91.79    5.65
   1  -2   4   79.62    5.54
   1  -2   4   90.46    5.64
  -2   2  -4   61.81    4.04
  -2   2  -4   57.33    4.37
  -2   2  -4   55.86    3.90
  -2   2  -4   55.11    4.10
  -2   2  -4   57.36    4.20
  -2   2  -4   54.30    3.86
  -2   2  -4   55.43    3.79
  -2   2  -4   57.54    4.11
  -2   2  -4   59.24    3.92
  -2   2  -4   64.44    4.10
  -2   2  -4   55.63    4.01
  -2   2  -4   57.22    3.84
  -2   2  -4   63.11    4.02
  -2   2  -4   57.58    3.91
   2  -2   4   63.16    4.27
   2  -2   4   55.08    3.86
   2  -2   4   55.68    4.16
   2  -2   4   55.83    4.03
   2  -2   4   60.75    4.02
   2  -2   4   66.25    4.05
   2  -2   4   65.18    4.34
   2  -2   4   54.29    3.99
  -3   2  -4   69.12    5.45
  -3   2  -4   94.70    5.60
  -3   2  -4   75.82    5.23
  -3   2  -4   81.62    5.40
  -3   2  -4   86.92    5.47
  -3   2  -4   70.32    5.18
  -3   2  -4   74.40    5.15
  -3   2  -4   73.81    5.48
  -3   2  -4   66.54    5.13
  -3   2  -4   69.90    5.36
  -3   2  -4   81.01    5.96
   3  -2   4   74.47    5.34
   3  -2   4   90.94    5.91
  -4   2  -4    0.65    0.95
  -4   2  -4    1.59    0.86
  -4   2  -4    0.67    0.94
  -4   2  -4   -0.21    0.81
  -4   2  -4    1.58    1.53
  -4   2  -4    0.79    0.76
  -5   2  -4   -1.36    1.41
  -5   2  -4    1.55    1.36
  -5  -1   4    6.45    1.48
  -5  -1   4    5.88    1.40
  -5  -1   4    6.70    1.73
  -4  -1   4    5.40    1.47
  -4  -1   4    6.32    1.21
  -4  -1   4    8.47    1.60
  -4  -1   4    5.91    1.20
  -4  -1   4    7.20    1.29
  -4  -1   4    6.70    1.38
   3   1  -4   -2.40    5.62
   3   1  -4    1.71    0.83
  -3  -1   4    2.33    0.98
  -3  -1   4    2.30    0.92
  -3  -1   4    1.85    0.62
  -3  -1   4    2.09    0.62
  -3  -1   4    1.31    0.66
  -3  -1   4    2.20    0.67
  -3  -1   4    1.23    0.62
  -3  -1   4    0.65    0.73
  -3  -1   4    2.29    0.63
  -3  -1   4    2.37    0.62
   2   1  -4   11.09    1.08
   2   1  -4   10.62    1.51
   2   1  -4    8.98    1.11
   2   1  -4    8.51    1.10
   2   1  -4   11.13    0.99
  -2  -1   4   10.90    1.04
  -2  -1   4    9.92    1.00
  -2  -1   4   10.63    1.11
  -2  -1   4   11.32    1.02
  -2  -1   4   10.39    1.06
  -2  -1   4   11.56    1.12
  -2  -1   4   12.63    1.41
  -2  -1   4    9.81    1.16
  -2  -1   4   11.56    1.08
  -2  -1   4   12.52    1.15
  -2  -1   4   12.15    1.32
  -2  -1   4   10.24    1.21
  -2  -1   4    9.06    1.05
  -2  -1   4   13.50    1.36
   1   1  -4   28.09    2.07
   1   1  -4   24.20    1.92
   1   1  -4   29.41    1.91
   1   1  -4   23.26    1.80
   1   1  -4   26.53    1.94
   1   1  -4   24.71    2.04
   1   1  -4   23.86    1.88
   1   1  -4   27.61    1.85
   1   1  -4   24.27    2.34
  -1  -1   4   30.37    2.08
  -1  -1   4   30.51    1.98
  -1  -1   4   26.14    1.92
  -1  -1   4   26.90    1.92
  -1  -1   4   27.13    2.07
  -1  -1   4   27.16    1.99
  -1  -1   4   28.07    1.88
  -1  -1   4   30.31    2.18
  -1  -1   4   26.35    1.97
  -1  -1   4   31.21    2.10
  -1  -1   4   30.01    1.95
  -1  -1   4   29.46    1.94
  -1  -1   4   29.59    2.09
  -1  -1   4   28.72    1.91
   0   1  -4  206.94   12.18
   0   1  -4  197.13   12.19
   0   1  -4  193.06   12.20
   0   1  -4  206.96   12.18
   0   1  -4  192.46   12.22
   0   1  -4  209.59   12.23
   0   1  -4  203.29   12.17
   0   1  -4  194.38   12.06
   0   1  -4  209.07   12.06
   0  -1   4  187.40   12.23
   0  -1   4  199.10   12.21
   0  -1   4  201.58   12.21
   0  -1   4  208.82   12.23
   0  -1   4  202.36   12.41
   0  -1   4  201.16   12.20
   0  -1   4  188.93   12.27
   0  -1   4  207.19   12.22
   0  -1   4  201.49   12.18
   0  -1   4  168.38   12.06
   0  -1   4  203.30   12.19
   0  -1   4  199.93   12.10
   0  -1   4  202.50   12.17
   0  -1   4  176.76   12.19
   0  -1   4  185.50   12.17
  -1   1  -4   11.79    1.12
  -1   1  -4   10.53    0.88
  -1   1  -4   12.64    1.03
  -1   1  -4   12.00    1.14
  -1   1  -4   10.10    1.00
  -1   1  -4   12.20    1.06
  -1   1  -4   12.41    1.08
  -1   1  -4   11.97    0.99
  -1   1  -4   12.75    1.10
  -1   1  -4   12.15    1.03
  -1   1  -4   14.00    1.12
  -1   1  -4   12.09    1.00
   1  -1   4   10.33    1.03
   1  -1   4   12.10    1.09
   1  -1   4   10.99    0.88
   1  -1   4   11.64    1.08
   1  -1   4   10.60    1.14
   1  -1   4   11.37    1.09
   1  -1   4   12.05    1.07
   1  -1   4   11.86    1.28
   1  -1   4   12.55    0.99
   1  -1   4   12.11    0.99
   1  -1   4   12.33    1.10
  -2   1  -4   25.54    2.04
  -2   1  -4   24.53    1.88
  -2   1  -4   29.24    2.16
  -2   1  -4   26.02    1.98
  -2   1  -4   26.41    2.15
  -2   1  -4   25.07    2.18
  -2   1  -4   26.09    1.99
  -2   1  -4   30.09    2.23
  -2   1  -4   29.43    2.15
  -2   1  -4   25.86    2.49
  -2   1  -4   26.58    1.87
  -2   1  -4   25.25    2.31
  -2   1  -4   28.90    2.16
  -2   1  -4   28.39    2.02
   2  -1   4   27.01    2.13
   2  -1   4   26.30    1.94
   2  -1   4   27.51    2.11
   2  -1   4   25.04    2.07
   2  -1   4   26.57    2.25
   2  -1   4   28.32    2.36
   2  -1   4   27.66    2.13
  -3   1  -4   17.09    1.69
  -3   1  -4   12.35    1.69
  -3   1  -4   18.54    1.81
  -3   1  -4   20.54    2.02
  -3   1  -4   17.70    1.73
  -3   1  -4   18.57    1.65
  -3   1  -4   19.16    1.83
  -3   1  -4   14.83    1.86
  -3   1  -4   16.51    1.59
  -3   1  -4   18.31    1.60
  -4   1  -4    3.70    1.12
  -4   1  -4    1.83    0.87
  -4   1  -4   -0.23    1.36
  -4   1  -4    0.51    0.67
  -4   1  -4    1.82    1.11
  -4   1  -4    1.04    0.77
  -4   1  -4    2.19    1.18
  -5   1  -4    3.58    1.23
  -5   1  -4    2.13    1.82
  -5   1  -4    3.25    1.66
  -6   1  -4    0.48    5.27
  -5   0   4    1.23    1.34
  -5   0   4   -0.44    0.95
  -5   0   4    0.98    0.98
   4   0  -4   20.98    2.67
  -4   0   4   20.47    2.38
  -4   0   4   22.80    2.52
  -4   0   4   17.16    2.03
  -4   0   4   21.04    2.09
  -4   0   4   20.45    2.10
  -4   0   4   20.61    2.24
   3   0  -4   13.39    1.66
   3   0  -4    2.23    6.08
  -3   0   4   13.24    1.74
  -3   0   4   11.55    1.30
  -3   0   4   14.11    1.43
  -3   0   4   15.07    1.57
  -3   0   4   16.02    1.64
  -3   0   4   13.96    1.45
  -3   0   4   14.26    1.78
  -3   0   4   15.32    1.79
  -3   0   4   14.83    1.45
  -3   0   4   14.30    1.46
   2   0  -4   18.35    1.60
   2   0  -4   17.87    2.07
   2   0  -4   17.62    1.67
   2   0  -4   18.84    1.66
   2   0  -4   18.99    1.52
  -2   0   4   20.16    1.53
  -2   0   4   19.98    1.63
  -2   0   4   19.66    1.64
  -2   0   4   21.41    1.80
  -2   0   4   18.44    1.87
  -2   0   4   20.71    1.54
  -2   0   4   17.89    1.56
  -2   0   4   18.35    1.60
  -2   0   4   19.79    1.56
  -2   0   4   21.32    1.80
  -2   0   4   18.31    1.77
  -2   0   4   18.00    1.61
  -2   0   4   18.34    1.55
  -2   0   4   18.24    1.69
   1   0  -4   94.98    6.00
   1   0  -4   92.88    6.06
   1   0  -4   94.35    5.95
   1   0  -4   90.41    6.06
   1   0  -4   85.25    6.09
   1   0  -4   96.41    6.02
   1   0  -4   87.69    5.88
   1   0  -4   96.81    5.94
   1   0  -4   93.82    5.93
  -1   0   4   99.07    6.16
  -1   0   4   98.28    5.94
  -1   0   4   95.69    6.07
  -1   0   4  100.87    6.07
  -1   0   4   95.20    6.02
  -1   0   4   94.17    5.96
  -1   0   4   82.21    5.94
  -1   0   4   92.89    6.08
  -1   0   4   95.95    6.00
  -1   0   4  101.32    6.08
  -1   0   4   96.65    5.97
  -1   0   4   95.19    5.87
   0   0  -4  684.91   40.61
   0   0  -4  667.70   40.57
   0   0  -4  665.03   40.50
   0   0  -4  688.84   40.77
   0   0  -4  691.69   40.51
   0   0  -4  650.56   40.61
   0   0  -4  679.14   40.59
   0   0  -4  671.17   40.57
   0   0  -4  626.56   40.52
   0   0  -4  614.74   40.57
   0   0   4  692.18   40.54
   0   0   4  633.22   40.57
   0   0   4  593.92   40.59
   0   0   4  702.53   40.60
   0   0   4  676.72   40.80
   0   0   4  691.30   40.62
   0   0   4  683.59   40.61
   0   0   4  651.23   40.59
   0   0   4  656.12   40.47
   0   0   4  719.65   40.60
   0   0   4  692.29   40.57
   0   0   4  643.64   40.66
   0   0   4  688.59   40.62
  -1   0  -4  130.29    8.29
  -1   0  -4  122.69    8.16
  -1   0  -4  117.99    8.20
  -1   0  -4  126.51    8.03
  -1   0  -4  138.80    8.26
  -1   0  -4  137.70    8.25
  -1   0  -4  130.61    8.26
  -1   0  -4  137.17    8.45
  -1   0  -4  136.59    8.29
  -1   0  -4  138.26    8.27
  -1   0  -4  138.68    8.24
  -1   0  -4  130.58    8.29
  -1   0  -4  124.49    8.31
  -1   0  -4  128.37    8.17
   1   0   4  131.00    8.13
   1   0   4  130.54    8.05
   1   0   4  132.50    8.26
   1   0   4  130.28    8.24
   1   0   4  129.26    8.33
   1   0   4  141.40    8.27
   1   0   4  135.07    8.49
   1   0   4  136.52    8.29
   1   0   4  128.75    8.31
   1   0   4  124.77    8.09
  -2   0  -4   65.21    4.34
  -2   0  -4   63.81    4.89
  -2   0  -4   69.81    4.55
  -2   0  -4   66.08    4.37
  -2   0  -4   70.46    4.62
  -2   0  -4   62.33    4.47
  -2   0  -4   64.61    4.55
  -2   0  -4   69.65    4.49
  -2   0  -4   70.45    4.49
  -2   0  -4   65.10    4.72
  -2   0  -4   62.58    4.36
  -2   0  -4   67.57    4.60
   2   0   4   65.81    4.45
   2   0   4   66.05    4.51
   2   0   4   69.33    4.50
   2   0   4   66.17    4.66
   2   0   4   66.94    4.48
  -3   0  -4   15.44    1.86
  -3   0  -4   18.69    1.63
  -3   0  -4   17.09    1.73
  -3   0  -4   18.17    1.85
  -3   0  -4   20.31    1.68
  -3   0  -4   18.46    1.78
  -3   0  -4   18.34    1.97
  -3   0  -4   19.04    1.65
  -3   0  -4   17.87    1.90
  -3   0  -4   17.41    1.78
  -4   0  -4    1.58    0.93
  -4   0  -4    0.62    0.68
  -4   0  -4    1.34    0.76
  -4   0  -4    0.53    0.95
  -4   0  -4    1.40    0.78
  -4   0  -4    1.58    1.10
  -4   0  -4    1.18    1.43
  -5   0  -4    3.05    1.89
  -5   0  -4    4.55    1.27
  -5   0  -4    5.10    1.94
  -5   0  -4    4.96    1.40
  -6   0  -4   -1.38    4.87
  -5   1   4    4.05    1.33
  -5   1   4    5.78    1.64
  -5   1   4    4.74    1.29
   4  -1  -4    9.14    1.86
  -4   1   4    8.23    1.36
  -4   1   4    5.60    1.23
  -4   1   4    6.71    1.60
  -4   1   4    7.95    1.37
  -4   1   4    7.49    1.53
  -4   1   4    8.70    1.75
   3  -1  -4    1.52    0.83
   3  -1  -4    0.56    5.92
   3  -1  -4    2.16    0.85
  -3   1   4    1.55    0.68
  -3   1   4    3.17    0.86
  -3   1   4    2.36    0.69
  -3   1   4    1.60    0.72
  -3   1   4    1.65    0.93
  -3   1   4    0.90    0.63
  -3   1   4    0.80    0.73
  -3   1   4    2.53    0.75
  -3   1   4    1.69    0.67
  -3   1   4    1.74    0.77
   2  -1  -4   10.95    1.27
   2  -1  -4   11.51    1.21
   2  -1  -4   10.19    1.06
   2  -1  -4    9.66    0.97
   2  -1  -4    9.79    1.24
   2  -1  -4   11.15    1.14
   2  -1  -4   10.80    1.22
   2  -1  -4   10.82    1.57
  -2   1   4   10.41    1.28
  -2   1   4   13.36    1.40
  -2   1   4    8.82    1.15
  -2   1   4   12.71    1.26
  -2   1   4   10.11    1.10
  -2   1   4   10.60    1.17
  -2   1   4   13.29    1.13
  -2   1   4   10.44    1.11
  -2   1   4   12.71    1.16
  -2   1   4   10.89    1.06
  -2   1   4   12.02    1.30
  -2   1   4   12.82    1.19
  -2   1   4    9.78    1.12
  -2   1   4   13.05    1.42
   1  -1  -4   27.25    2.01
   1  -1  -4   28.51    2.06
   1  -1  -4   27.17    2.03
   1  -1  -4   28.64    1.99
   1  -1  -4   26.93    2.03
   1  -1  -4   26.09    2.02
   1  -1  -4   26.26    2.14
   1  -1  -4   31.37    2.04
   1  -1  -4   28.46    2.10
   1  -1  -4   28.83    2.01
   1  -1  -4   25.09    1.95
   1  -1  -4   29.27    2.09
   1  -1  -4   28.28    1.84
   1  -1  -4   27.37    2.06
  -1   1   4   30.75    2.21
  -1   1   4   26.87    2.08
  -1   1   4   29.90    2.08
  -1   1   4   29.88    2.03
  -1   1   4   27.76    2.06
  -1   1   4   28.61    1.90
  -1   1   4   30.48    2.04
  -1   1   4   24.58    1.99
  -1   1   4   30.17    2.03
  -1   1   4   28.71    2.10
  -1   1   4   27.10    2.10
  -1   1   4   29.33    2.15
  -1   1   4   25.38    1.99
  -1   1   4   29.47    1.98
   0  -1  -4  200.46   12.14
   0  -1  -4  203.67   12.10
   0  -1  -4  209.80   12.13
   0  -1  -4  201.18   12.13
   0  -1  -4  199.67   12.06
   0  -1  -4  203.97   12.12
   0  -1  -4  192.02   12.11
   0  -1  -4  181.33   12.07
   0  -1  -4  196.06   12.16
   0  -1  -4  180.56   12.12
   0  -1  -4  196.19   12.17
   0  -1  -4  196.91   12.32
   0   1   4  203.97   12.15
   0   1   4  186.62   12.06
   0   1   4  177.59   12.13
   0   1   4  196.23   12.32
   0   1   4  188.52   12.12
   0   1   4  199.52   12.16
   0   1   4  201.64   12.15
   0   1   4  206.61   12.11
   0   1   4  202.59   12.06
   0   1   4  213.37   12.13
   0   1   4  179.38   12.20
   0   1   4  202.57   12.15
  -1  -1  -4   11.62    1.00
  -1  -1  -4   13.17    1.15
  -1  -1  -4   12.60    1.11
  -1  -1  -4   12.28    1.08
  -1  -1  -4   11.56    1.04
  -1  -1  -4   14.39    1.11
  -1  -1  -4   11.17    1.02
  -1  -1  -4   12.05    1.14
  -1  -1  -4   12.17    1.06
  -1  -1  -4   10.52    1.16
  -1  -1  -4   12.00    1.09
  -1  -1  -4   10.78    0.97
  -1  -1  -4   12.72    1.09
  -1  -1  -4   14.18    1.33
   1   1   4   10.95    1.13
   1   1   4   12.77    0.85
   1   1   4   14.37    1.07
   1   1   4   12.00    1.09
   1   1   4   13.55    1.12
   1   1   4   11.83    0.85
   1   1   4   10.66    0.97
   1   1   4   12.95    1.09
   1   1   4   13.34    1.27
   1   1   4   12.23    0.83
  -2  -1  -4   27.00    1.99
  -2  -1  -4   27.28    2.15
  -2  -1  -4   27.09    2.23
  -2  -1  -4   27.11    1.97
  -2  -1  -4   28.87    2.10
  -2  -1  -4   24.98    2.06
  -2  -1  -4   30.15    2.25
  -2  -1  -4   27.78    2.18
  -2  -1  -4   28.15    2.00
  -2  -1  -4   24.62    2.21
  -2  -1  -4   30.98    2.14
  -2  -1  -4   27.03    2.38
   2   1   4   29.96    2.16
   2   1   4   24.36    2.26
   2   1   4   26.30    2.15
   2   1   4   25.91    2.07
   2   1   4   26.04    2.06
  -3  -1  -4   18.88    1.58
  -3  -1  -4   17.04    1.57
  -3  -1  -4   18.12    1.77
  -3  -1  -4   17.47    1.72
  -3  -1  -4   16.31    1.84
  -3  -1  -4   18.96    1.93
  -3  -1  -4   16.17    1.57
  -3  -1  -4   17.27    1.73
  -3  -1  -4   19.93    1.88
  -3  -1  -4   16.51    1.72
  -4  -1  -4    2.12    0.86
  -4  -1  -4    1.46    0.76
  -4  -1  -4    1.53    1.06
  -4  -1  -4    3.24    0.87
  -4  -1  -4    2.25    0.83
  -4  -1  -4   -0.13    1.01
  -5  -1  -4    7.59    2.62
  -5  -1  -4    3.57    1.10
  -5  -1  -4    3.28    1.69
  -5  -1  -4    3.88    1.24
  -5   2   4    1.45    1.30
  -5   2   4    1.51    1.11
  -5   2   4    3.31    1.59
   4  -2  -4    3.36    1.47
  -4   2   4    2.13    0.87
  -4   2   4    1.11    1.07
  -4   2   4    1.33    0.90
  -4   2   4    1.49    0.86
  -4   2   4    1.78    1.04
  -4   2   4    1.99    1.11
   3  -2  -4   12.76    1.68
   3  -2  -4   13.71    1.64
  -3   2   4   11.81    1.37
  -3   2   4   11.34    1.51
  -3   2   4   11.28    1.39
  -3   2   4   13.19    1.41
  -3   2   4   10.42    1.37
  -3   2   4   12.00    1.59
  -3   2   4   12.34    1.63
  -3   2   4   13.75    1.63
  -3   2   4    9.47    1.28
  -3   2   4   12.00    1.82
   2  -2  -4   62.01    4.83
   2  -2  -4   65.33    4.40
   2  -2  -4   68.41    4.54
   2  -2  -4   68.08    4.47
   2  -2  -4   64.15    4.55
   2  -2  -4   62.33    4.50
   2  -2  -4   64.69    4.33
  -2   2   4   63.95    4.37
  -2   2   4   65.56    4.59
  -2   2   4   61.15    4.40
  -2   2   4   58.66    4.30
  -2   2   4   62.81    4.62
  -2   2   4   65.82    4.37
  -2   2   4   69.39    4.42
  -2   2   4   67.39    4.51
  -2   2   4   73.44    4.53
  -2   2   4   65.98    4.53
  -2   2   4   61.36    4.38
  -2   2   4   66.33    4.34
  -2   2   4   63.39    4.36
  -2   2   4   64.97    4.47
   1  -2  -4  258.69   16.85
   1  -2  -4  283.62   16.72
   1  -2  -4  273.38   16.74
   1  -2  -4  273.19   16.78
   1  -2  -4  273.68   16.76
   1  -2  -4  264.93   16.78
   1  -2  -4  280.25   16.83
   1  -2  -4  253.07   16.64
   1  -2  -4  276.86   16.80
   1  -2  -4  278.28   16.75
   1  -2  -4  264.07   16.61
   1  -2  -4  245.31   16.73
   1  -2  -4  284.51   16.76
   1  -2  -4  273.61   16.72
   1  -2  -4  271.93   16.77
  -1   2   4  257.64   16.74
  -1   2   4  278.63   16.80
  -1   2   4  286.64   16.72
  -1   2   4  283.23   16.88
  -1   2   4  275.73   16.75
  -1   2   4  282.96   16.81
  -1   2   4  257.41   16.72
  -1   2   4  277.17   16.84
  -1   2   4  244.06   16.72
  -1   2   4  292.79   16.83
  -1   2   4  289.32   16.80
  -1   2   4  267.37   16.82
  -1   2   4  264.82   16.71
  -1   2   4  289.45   16.74
  -1   2   4  259.89   16.95
   0  -2  -4  134.90    8.73
   0  -2  -4  145.89    8.77
   0  -2  -4  142.66    8.81
   0  -2  -4  138.43    8.84
   0  -2  -4  135.43    8.77
   0  -2  -4  128.41    8.80
   0  -2  -4  145.04    8.78
   0  -2  -4  145.03    8.81
   0  -2  -4  149.29    8.82
   0  -2  -4  140.76    9.02
   0  -2  -4  137.15    8.83
   0  -2  -4  141.76    8.80
   0  -2  -4  150.67    8.81
   0  -2  -4  147.17    8.81
   0   2   4  147.03    8.85
   0   2   4  145.91    8.85
   0   2   4  129.77    8.70
   0   2   4  143.54    8.82
   0   2   4  137.79    8.70
   0   2   4  148.27    8.80
   0   2   4  131.52    8.91
   0   2   4  142.89    8.85
   0   2   4  137.27    9.02
   0   2   4  152.16    8.84
   0   2   4  143.99    8.75
  -1  -2  -4   83.10    5.73
  -1  -2  -4   96.06    5.71
  -1  -2  -4   93.53    5.74
  -1  -2  -4   95.62    5.77
  -1  -2  -4   88.34    5.77
  -1  -2  -4   86.64    5.63
  -1  -2  -4   90.12    5.97
  -1  -2  -4   92.90    5.70
  -1  -2  -4   92.65    5.64
  -1  -2  -4   94.35    5.75
  -1  -2  -4   87.83    5.84
  -1  -2  -4   90.74    5.71
  -1  -2  -4   94.31    5.77
  -1  -2  -4   81.50    5.67
   1   2   4   83.79    5.69
   1   2   4   83.88    5.82
   1   2   4   84.68    5.94
   1   2   4   89.81    5.69
   1   2   4   92.70    5.79
   1   2   4   87.98    5.62
  -2  -2  -4   65.39    4.24
  -2  -2  -4   69.12    4.34
  -2  -2  -4   62.09    4.15
  -2  -2  -4   61.74    4.22
  -2  -2  -4   62.28    4.00
  -2  -2  -4   58.09    4.15
  -2  -2  -4   67.31    4.12
  -2  -2  -4   50.67    4.32
  -2  -2  -4   61.47    4.10
  -2  -2  -4   59.96    3.96
  -2  -2  -4   66.33    4.03
  -2  -2  -4   54.94    4.24
   2   2   4   57.16    4.07
   2   2   4   56.30    4.30
   2   2   4   58.85    4.18
  -3  -2  -4   76.97    5.56
  -3  -2  -4   78.15    5.70
  -3  -2  -4   73.47    5.56
  -3  -2  -4   89.39    5.37
  -3  -2  -4   85.65    5.80
  -3  -2  -4   84.79    5.39
  -3  -2  -4   81.56    5.66
  -3  -2  -4   71.27    5.44
  -3  -2  -4   82.76    5.50
  -4  -2  -4    0.83    0.79
  -4  -2  -4    1.30    0.95
  -4  -2  -4    1.06    0.73
  -4  -2  -4    1.22    0.73
  -4  -2  -4    1.81    1.14
  -4  -2  -4    1.09    0.65
  -5  -2  -4    1.15    1.99
  -5  -2  -4    1.59    1.13
  -5  -2  -4    1.18    0.91
  -5  -2  -4    1.05    1.50
   5  -3  -4   -1.99    1.27
  -5   3   4    1.93    1.38
   4  -3  -4    1.20    1.15
   4  -3  -4    0.28    1.13
  -4   3   4    0.20    0.94
  -4   3   4    0.41    0.90
  -4   3   4   -0.15    0.72
  -4   3   4    0.14    0.92
  -4   3   4    0.33    0.80
   3  -3  -4   71.01    4.72
   3  -3  -4   64.22    4.75
  -3   3   4   66.07    4.67
  -3   3   4   65.52    4.61
  -3   3   4   63.48    4.71
  -3   3   4   61.70    4.36
  -3   3   4   57.48    4.30
  -3   3   4   60.31    4.36
  -3   3   4   68.29    4.66
  -3   3   4   52.55    4.32
  -3   3   4   53.63    4.45
  -3   3   4   58.50    4.35
   2  -3  -4   53.07    3.63
   2  -3  -4   55.49    3.74
   2  -3  -4   51.60    3.83
   2  -3  -4   54.36    3.65
   2  -3  -4   49.66    3.80
   2  -3  -4   46.48    4.02
   2  -3  -4   48.14    3.69
   2  -3  -4   53.46    3.78
   2  -3  -4   54.17    3.54
  -2   3   4   52.40    3.80
  -2   3   4   51.10    3.60
  -2   3   4   52.85    3.80
  -2   3   4   57.74    3.88
  -2   3   4   48.11    3.64
  -2   3   4   56.24    3.96
  -2   3   4   50.24    3.63
  -2   3   4   54.35    3.69
  -2   3   4   61.70    3.84
  -2   3   4   50.02    3.66
  -2   3   4   51.71    3.65
  -2   3   4   51.78    3.63
  -2   3   4   55.83    3.73
   1  -3  -4  101.41    6.35
   1  -3  -4  100.65    6.41
   1  -3  -4   96.59    6.47
   1  -3  -4  107.62    6.42
   1  -3  -4   99.02    6.49
   1  -3  -4   98.32    6.42
   1  -3  -4  100.85    6.38
   1  -3  -4   98.90    6.52
   1  -3  -4   95.09    6.45
   1  -3  -4  103.03    6.44
   1  -3  -4  101.03    6.42
   1  -3  -4   94.49    6.41
   1  -3  -4  100.74    6.35
   1  -3  -4  103.83    6.45
  -1   3   4  104.24    6.38
  -1   3   4  103.55    6.57
  -1   3   4   92.31    6.36
  -1   3   4  102.98    6.54
  -1   3   4  108.88    6.43
  -1   3   4   95.25    6.47
  -1   3   4  106.73    6.45
  -1   3   4   95.87    6.44
  -1   3   4  104.45    6.45
  -1   3   4  104.53    6.51
  -1   3   4   94.11    6.41
  -1   3   4   95.36    6.41
  -1   3   4  107.82    6.51
  -1   3   4  103.81    6.46
   0  -3  -4  322.57   19.34
   0  -3  -4  330.31   19.62
   0  -3  -4  330.88   19.34
   0  -3  -4  332.96   19.40
   0  -3  -4  318.13   19.34
   0  -3  -4  323.97   19.40
   0  -3  -4  311.63   19.34
   0  -3  -4  303.04   19.32
   0  -3  -4  326.29   19.32
   0  -3  -4  304.47   19.36
   0  -3  -4  303.28   19.28
   0  -3  -4  331.26   19.38
   0  -3  -4  312.18   19.34
   0  -3  -4  266.99   19.32
   0   3   4  316.58   19.37
   0   3   4  309.31   19.39
   0   3   4  317.02   19.40
   0   3   4  313.72   19.23
   0   3   4  320.92   19.36
   0   3   4  325.76   19.22
   0   3   4  321.52   19.34
   0   3   4  321.63   19.51
   0   3   4  329.82   19.29
   0   3   4  301.19   19.25
   0   3   4  308.38   19.60
  -1  -3  -4  327.45   20.09
  -1  -3  -4  329.05   20.08
  -1  -3  -4  314.60   20.02
  -1  -3  -4  335.99   20.20
  -1  -3  -4  325.01   20.29
  -1  -3  -4  299.64   20.07
  -1  -3  -4  306.91   20.15
  -1  -3  -4  355.33   20.18
  -1  -3  -4  338.37   20.16
  -1  -3  -4  334.32   20.43
  -1  -3  -4  325.57   20.08
  -1  -3  -4  348.69   20.17
  -1  -3  -4  335.57   20.04
  -1  -3  -4  342.70   20.19
   1   3   4  336.90   20.09
   1   3   4  310.65   20.07
   1   3   4  326.80   20.05
   1   3   4  325.15   20.27
   1   3   4  315.74   20.39
  -2  -3  -4   17.33    1.59
  -2  -3  -4   16.02    1.31
  -2  -3  -4   18.16    1.40
  -2  -3  -4   16.52    1.30
  -2  -3  -4   16.48    1.47
  -2  -3  -4   17.65    1.54
  -2  -3  -4   14.71    1.68
  -2  -3  -4   15.26    1.42
  -2  -3  -4   15.14    1.51
  -2  -3  -4   15.99    1.38
  -2  -3  -4   15.15    1.25
  -2  -3  -4   14.24    1.71
   2   3   4   13.81    1.54
   2   3   4   13.98    1.49
   2   3   4   14.51    1.55
  -3  -3  -4    0.66    0.60
  -3  -3  -4    0.69    0.64
  -3  -3  -4    0.56    0.46
  -3  -3  -4    1.45    0.76
  -3  -3  -4    0.58    0.55
  -3  -3  -4    0.53    0.42
  -3  -3  -4   -0.24    0.60
  -3  -3  -4    0.60    0.54
  -3  -3  -4    0.62    0.65
  -3  -3  -4    0.20    0.43
  -4  -3  -4    1.36    0.73
  -4  -3  -4    2.01    1.00
  -4  -3  -4    1.13    0.73
  -4  -3  -4    1.20    0.76
  -4  -3  -4    0.86    1.10
  -4  -3  -4    0.60    0.62
  -5  -3  -4    7.36    1.47
  -5  -3  -4    5.46    2.39
  -5  -3  -4    8.12    2.25
  -5  -3  -4    6.78    1.45
   5  -4  -4    0.09    1.68
  -5   4   4    3.08    1.42
   4  -4  -4    1.19    1.13
   4  -4  -4    1.35    1.07
  -4   4   4    2.23    1.21
  -4   4   4    0.73    1.11
  -4   4   4    0.83    0.87
  -4   4   4    0.54    1.02
   3  -4  -4   15.92    1.80
   3  -4  -4   20.09    2.19
   3  -4  -4   18.80    2.07
   3  -4  -4   16.87    1.83
  -3   4   4   15.64    1.80
  -3   4   4   17.73    1.82
  -3   4   4   17.03    1.76
  -3   4   4   15.82    1.87
  -3   4   4   20.38    2.07
  -3   4   4   25.44    2.21
  -3   4   4   20.33    1.87
  -3   4   4   18.53    1.93
  -3   4   4   16.13    1.77
  -3   4   4   19.85    2.15
   2  -4  -4    1.94    0.58
   2  -4  -4    0.06    0.50
   2  -4  -4    1.31    0.60
   2  -4  -4    2.02    0.76
   2  -4  -4    2.33    0.74
   2  -4  -4    1.18    0.61
   2  -4  -4    0.59    0.46
  -2   4   4    1.95    0.77
  -2   4   4    1.33    0.64
  -2   4   4    1.03    0.48
  -2   4   4    1.45    0.59
  -2   4   4    0.45    0.64
  -2   4   4    1.41    0.62
  -2   4   4    1.06    0.55
  -2   4   4    1.43    0.68
  -2   4   4    1.41    0.73
  -2   4   4    1.18    0.56
  -2   4   4    0.85    0.53
  -2   4   4    0.97    0.56
  -2   4   4    0.91    0.56
   1  -4  -4   35.62    2.89
   1  -4  -4   44.16    2.89
   1  -4  -4   40.22    2.94
   1  -4  -4   41.99    2.84
   1  -4  -4   41.80    2.86
   1  -4  -4   41.91    2.76
   1  -4  -4   40.18    2.78
   1  -4  -4   40.70    2.91
   1  -4  -4   37.52    2.75
   1  -4  -4   44.49    2.82
   1  -4  -4   45.49    2.96
   1  -4  -4   34.94    2.72
   1  -4  -4   40.81    2.79
   1  -4  -4   41.71    2.80
  -1   4   4   39.78    2.83
  -1   4   4   43.92    2.95
  -1   4   4   39.91    2.91
  -1   4   4   40.58    2.84
  -1   4   4   42.53    2.92
  -1   4   4   39.83    2.69
  -1   4   4   42.07    2.74
  -1   4   4   41.51    2.83
  -1   4   4   39.54    2.87
  -1   4   4   42.02    2.89
  -1   4   4   39.69    2.80
  -1   4   4   32.96    2.76
  -1   4   4   39.65    2.76
  -1   4   4   39.96    2.97
   0  -4  -4  310.80   17.99
   0  -4  -4  246.23   17.95
   0  -4  -4  307.96   18.00
   0  -4  -4  293.21   18.02
   0  -4  -4  289.18   17.94
   0  -4  -4  275.78   17.97
   0  -4  -4  302.16   18.04
   0  -4  -4  310.19   18.07
   0  -4  -4  298.88   18.29
   0  -4  -4  306.38   17.98
   0  -4  -4  292.51   17.97
   0  -4  -4  294.84   17.95
   0  -4  -4  279.21   17.93
   0   4   4  284.69   17.88
   0   4   4  303.41   17.84
   0   4   4  293.21   17.97
   0   4   4  299.84   18.18
   0   4   4  281.61   18.03
   0   4   4  288.98   17.86
   0   4   4  300.79   18.07
   0   4   4  301.44   18.32
  -1  -4  -4    7.61    0.77
  -1  -4  -4    7.66    0.77
  -1  -4  -4    6.65    0.75
  -1  -4  -4    8.77    0.82
  -1  -4  -4    7.31    1.02
  -1  -4  -4    7.46    0.86
  -1  -4  -4    7.25    0.72
  -1  -4  -4    7.94    1.13
  -1  -4  -4    5.64    0.68
  -1  -4  -4    7.30    0.90
  -1  -4  -4    7.57    0.88
  -1  -4  -4    8.51    0.89
  -1  -4  -4    7.40    0.85
   1   4   4    7.52    0.79
   1   4   4    5.86    0.99
   1   4   4    6.86    0.79
   1   4   4    7.04    1.13
   1   4   4    7.97    0.78
  -2  -4  -4   38.87    2.59
  -2  -4  -4   36.75    2.70
  -2  -4  -4   36.52    2.82
  -2  -4  -4   40.16    2.97
  -2  -4  -4   40.56    2.66
  -2  -4  -4   39.56    2.90
  -2  -4  -4   39.47    2.72
  -2  -4  -4   44.44    2.86
  -2  -4  -4   39.92    2.65
  -2  -4  -4   43.34    2.91
  -2  -4  -4   32.37    2.99
  -2  -4  -4   39.37    2.88
   2   4   4   34.32    2.86
   2   4   4   32.77    2.90
  -3  -4  -4    6.22    0.80
  -3  -4  -4    4.86    0.82
  -3  -4  -4    5.04    1.12
  -3  -4  -4    4.83    1.05
  -3  -4  -4    4.53    1.02
  -3  -4  -4    3.48    0.79
  -3  -4  -4    4.36    0.76
  -3  -4  -4    4.70    1.02
  -3  -4  -4    4.76    1.03
  -3  -4  -4    2.67    0.74
  -4  -4  -4   11.72    1.50
  -4  -4  -4   11.14    1.50
  -4  -4  -4   15.35    2.12
  -4  -4  -4   14.32    2.14
  -4  -4  -4   11.82    1.46
  -4  -4  -4   10.98    1.50
  -5  -4  -4    5.88    2.61
  -5  -4  -4    6.68    2.01
  -5  -4  -4    8.12    1.50
  -5  -4  -4    6.83    1.39
   5  -5  -4   -0.93    1.58
  -5   5   4    0.08    1.39
   4  -5  -4    7.42    1.76
   4  -5  -4    3.11    1.47
  -4   5   4    5.52    1.56
  -4   5   4    3.52    1.40
  -4   5   4    4.18    1.50
   3  -5  -4   18.44    1.95
   3  -5  -4   20.69    2.26
   3  -5  -4   19.25    1.96
   3  -5  -4   13.57    1.99
   3  -5  -4   19.83    2.17
  -3   5   4   20.38    2.12
  -3   5   4   18.84    2.11
  -3   5   4   16.57    1.93
  -3   5   4   18.32    2.03
  -3   5   4   19.79    2.08
  -3   5   4   16.28    1.86
   2  -5  -4   19.76    1.89
   2  -5  -4   20.26    1.84
   2  -5  -4   19.32    1.89
   2  -5  -4   20.16    1.75
   2  -5  -4   18.40    1.72
   2  -5  -4   18.77    1.92
  -2   5   4   17.81    1.74
  -2   5   4   16.80    1.68
  -2   5   4   20.70    1.93
  -2   5   4   20.33    1.99
  -2   5   4   21.00    1.82
  -2   5   4   22.38    1.97
  -2   5   4   21.79    1.88
  -2   5   4   16.42    1.75
  -2   5   4   18.40    1.63
  -2   5   4   18.02    1.56
   1  -5  -4   76.94    5.18
   1  -5  -4   80.19    5.08
   1  -5  -4   80.25    5.03
   1  -5  -4   74.15    5.13
   1  -5  -4   78.98    5.11
   1  -5  -4   66.05    4.96
   1  -5  -4   79.38    5.14
   1  -5  -4   72.14    4.91
   1  -5  -4   77.50    5.02
   1  -5  -4   81.93    5.05
   1  -5  -4   73.70    4.90
   1  -5  -4   72.75    4.88
   1  -5  -4   77.09    4.98
   1  -5  -4   76.38    4.93
  -1   5   4   76.07    5.08
  -1   5   4   78.58    5.02
  -1   5   4   72.52    5.19
  -1   5   4   76.09    4.98
  -1   5   4   76.18    5.09
  -1   5   4   84.90    5.01
  -1   5   4   74.54    5.08
  -1   5   4   82.90    5.14
  -1   5   4   70.95    4.98
  -1   5   4   78.95    5.06
  -1   5   4   69.79    4.75
  -1   5   4   77.44    4.86
  -1   5   4   72.61    4.91
   0  -5  -4    6.46    0.79
   0  -5  -4    6.77    0.71
   0  -5  -4    5.90    0.82
   0  -5  -4    6.54    0.67
   0  -5  -4    7.08    0.73
   0  -5  -4    5.48    1.04
   0  -5  -4    7.15    0.81
   0  -5  -4    6.80    0.70
   0  -5  -4    6.27    0.68
   0  -5  -4    7.31    0.73
   0  -5  -4    5.82    0.86
   0  -5  -4    5.16    0.73
   0  -5  -4    6.01    0.72
   0  -5  -4    5.90    0.68
   0  -5  -4    5.82    0.71
   0  -5  -4    5.74    0.91
   0   5   4    7.31    1.09
   0   5   4    5.55    0.59
   0   5   4    5.56    0.77
   0   5   4    6.29    0.63
   0   5   4    6.21    0.72
   0   5   4    6.20    0.83
   0   5   4    6.35    0.87
   0   5   4    6.36    0.59
   0   5   4    6.24    0.68
  -1  -5  -4    5.36    0.72
  -1  -5  -4    7.14    0.84
  -1  -5  -4    6.63    0.69
  -1  -5  -4    7.53    0.75
  -1  -5  -4    6.07    0.71
  -1  -5  -4    6.47    0.83
  -1  -5  -4    6.97    1.04
  -1  -5  -4    7.50    0.92
  -1  -5  -4    6.49    0.63
  -1  -5  -4    5.79    0.78
  -1  -5  -4    6.57    0.81
  -1  -5  -4    8.22    1.11
  -1  -5  -4    6.74    0.82
  -1  -5  -4    7.94    0.70
  -1  -5  -4    6.40    0.67
   1   5   4    5.01    0.71
   1   5   4    5.77    1.01
   1   5   4    7.33    1.18
  -2  -5  -4   71.07    4.61
  -2  -5  -4   64.87    4.61
  -2  -5  -4   58.82    4.86
  -2  -5  -4   67.94    4.76
  -2  -5  -4   74.60    4.53
  -2  -5  -4   72.38    4.44
  -2  -5  -4   67.17    4.67
  -2  -5  -4   66.04    4.48
  -2  -5  -4   74.05    4.46
  -2  -5  -4   64.96    4.35
  -2  -5  -4   70.36    4.70
  -2  -5  -4   70.46    4.75
   2   5   4   60.84    4.76
   2   5   4   70.31    4.78
  -3  -5  -4    5.57    1.12
  -3  -5  -4    4.81    0.85
  -3  -5  -4    4.35    0.75
  -3  -5  -4    4.49    0.79
  -3  -5  -4    4.76    1.05
  -3  -5  -4    4.77    0.81
  -3  -5  -4    3.46    1.00
  -3  -5  -4    4.19    0.71
  -3  -5  -4    4.62    1.15
  -4  -5  -4    3.99    0.98
  -4  -5  -4    1.21    1.10
  -4  -5  -4    3.47    0.86
  -4  -5  -4    1.23    0.79
  -4  -5  -4    1.13    1.10
  -5  -5  -4    0.17    2.10
  -5  -5  -4    1.91    1.09
   4  -6  -4    5.80    1.65
   4  -6  -4    5.82    1.83
  -4   6   4    6.26    1.66
  -4   6   4    2.55    1.37
  -4   6   4    3.80    1.45
   3  -6  -4    1.24    0.94
   3  -6  -4    0.96    0.76
   3  -6  -4    0.21    0.81
   3  -6  -4    0.52    0.83
   3  -6  -4    1.53    1.00
  -3   6   4    1.59    0.90
  -3   6   4    0.43    0.85
  -3   6   4    0.80    0.68
  -3   6   4   -0.23    0.79
   2  -6  -4   39.18    3.39
   2  -6  -4   42.65    3.33
   2  -6  -4   45.97    3.46
   2  -6  -4   47.11    3.55
   2  -6  -4   46.28    3.29
   2  -6  -4   42.89    3.30
  -2   6   4   47.01    3.47
  -2   6   4   40.81    3.29
  -2   6   4   45.04    3.36
  -2   6   4   39.39    3.21
  -2   6   4   51.00    3.48
  -2   6   4   42.87    3.47
   1  -6  -4   83.79    5.15
   1  -6  -4   77.84    5.15
   1  -6  -4   80.87    5.24
   1  -6  -4   72.48    4.93
   1  -6  -4   67.73    5.02
   1  -6  -4   68.06    4.84
   1  -6  -4   75.71    4.93
   1  -6  -4   81.06    5.10
   1  -6  -4   79.34    5.19
   1  -6  -4   80.46    5.04
   1  -6  -4   71.24    5.23
   1  -6  -4   75.70    4.97
  -1   6   4   78.81    5.05
  -1   6   4   78.78    5.16
  -1   6   4   86.41    5.29
  -1   6   4   75.43    5.15
  -1   6   4   73.40    5.28
  -1   6   4   76.02    5.09
  -1   6   4   75.57    5.12
  -1   6   4   74.62    5.01
  -1   6   4   70.54    5.15
  -1   6   4   77.09    5.02
  -1   6   4   74.45    4.93
   0  -6  -4   43.97    2.99
   0  -6  -4   49.08    3.29
   0  -6  -4   38.99    3.04
   0  -6  -4   46.16    3.03
   0  -6  -4   42.22    3.43
   0  -6  -4   46.55    3.19
   0  -6  -4   44.47    2.98
   0  -6  -4   45.00    3.12
   0  -6  -4   46.50    3.05
   0  -6  -4   44.56    3.00
   0  -6  -4   44.83    3.03
   0  -6  -4   50.02    3.11
   0  -6  -4   47.91    3.07
   0  -6  -4   47.15    3.22
   0  -6  -4   45.07    3.17
   0   6   4   46.29    3.06
   0   6   4   37.09    3.05
   0   6   4   46.55    2.98
   0   6   4   46.95    3.40
   0   6   4   49.39    3.39
   0   6   4   45.17    3.14
   0   6   4   44.42    2.95
   0   6   4   41.27    3.06
   0   6   4   46.70    2.92
  -1  -6  -4   49.28    3.02
  -1  -6  -4   40.98    3.32
  -1  -6  -4   43.70    2.94
  -1  -6  -4   44.06    2.84
  -1  -6  -4   42.96    2.97
  -1  -6  -4   37.49    2.77
  -1  -6  -4   39.51    2.75
  -1  -6  -4   47.15    3.01
  -1  -6  -4   47.33    2.85
  -1  -6  -4   48.45    3.37
  -1  -6  -4   42.98    2.88
  -1  -6  -4   42.03    3.08
  -1  -6  -4   43.10    2.87
  -1  -6  -4   34.44    2.89
   1   6   4   39.52    2.85
   1   6   4   42.50    3.22
   1   6   4   40.92    3.25
  -2  -6  -4   43.49    3.45
  -2  -6  -4   45.04    3.25
  -2  -6  -4   46.40    3.27
  -2  -6  -4   53.82    3.27
  -2  -6  -4   48.74    3.61
  -2  -6  -4   42.98    3.86
  -2  -6  -4   54.79    3.27
  -2  -6  -4   49.25    3.57
  -2  -6  -4   43.84    3.39
  -2  -6  -4   53.64    3.56
  -2  -6  -4   49.37    3.17
  -2  -6  -4   48.71    3.41
   2   6   4   47.23    3.69
  -3  -6  -4    8.00    1.01
  -3  -6  -4    9.01    1.46
  -3  -6  -4    6.60    1.38
  -3  -6  -4    7.72    0.95
  -3  -6  -4    5.79    1.20
  -3  -6  -4    7.02    0.99
  -3  -6  -4    8.46    0.92
  -3  -6  -4    6.70    1.23
  -4  -6  -4   16.24    2.96
  -4  -6  -4   16.28    2.27
  -4  -6  -4   15.39    1.72
  -4  -6  -4   16.83    1.70
  -4  -6  -4   11.64    2.13
  -4  -6  -4   17.29    1.69
  -5  -6  -4    0.72    0.99
  -5  -6  -4    0.54    1.90
   4  -7  -4    8.45    2.23
  -4   7   4   11.26    2.13
  -4   7   4   15.94    2.48
   3  -7  -4    4.88    1.25
   3  -7  -4    7.11    1.39
   3  -7  -4    4.74    1.40
   3  -7  -4    6.83    1.65
  -3   7   4    5.05    1.29
  -3   7   4    5.88    1.46
  -3   7   4    5.24    1.29
  -3   7   4    5.95    1.46
   2  -7  -4   10.38    1.40
   2  -7  -4   11.97    1.48
   2  -7  -4   16.37    1.75
   2  -7  -4   13.13    1.71
   2  -7  -4   10.40    1.66
   2  -7  -4   12.63    1.53
  -2   7   4   15.33    1.64
  -2   7   4   11.01    1.86
  -2   7   4   12.86    1.63
  -2   7   4   11.19    1.41
  -2   7   4   12.92    1.51
  -2   7   4   14.20    1.43
   1  -7  -4   35.25    2.69
   1  -7  -4   32.98    2.57
   1  -7  -4   31.06    2.48
   1  -7  -4   36.26    2.76
   1  -7  -4   31.71    2.43
   1  -7  -4   32.78    2.36
   1  -7  -4   34.17    2.69
   1  -7  -4   36.33    2.66
   1  -7  -4   31.05    2.44
   1  -7  -4   38.31    2.48
   1  -7  -4   35.46    2.84
   1  -7  -4   29.18    2.48
  -1   7   4   33.31    2.64
  -1   7   4   35.98    2.65
  -1   7   4   31.51    2.66
  -1   7   4   33.97    2.53
  -1   7   4   32.35    2.56
  -1   7   4   35.51    2.52
  -1   7   4   30.97    2.45
   0  -7  -4    8.14    0.90
   0  -7  -4    9.18    1.02
   0  -7  -4    9.24    1.11
   0  -7  -4    8.40    0.87
   0  -7  -4    9.76    0.93
   0  -7  -4    8.18    0.93
   0  -7  -4    7.56    1.13
   0  -7  -4   10.06    0.93
   0  -7  -4    9.62    1.11
   0  -7  -4    6.75    1.28
   0  -7  -4    8.52    0.83
   0  -7  -4    9.03    0.83
   0  -7  -4    7.85    0.97
   0  -7  -4    9.23    0.90
   0   7   4    8.67    0.79
   0   7   4   10.23    1.22
   0   7   4    9.23    0.93
   0   7   4    8.47    0.86
  -1  -7  -4   80.99    5.20
  -1  -7  -4   76.89    5.26
  -1  -7  -4   85.81    5.21
  -1  -7  -4   83.43    5.31
  -1  -7  -4   68.76    5.24
  -1  -7  -4   74.97    5.21
  -1  -7  -4   87.57    5.48
  -1  -7  -4   86.89    5.18
  -1  -7  -4   83.33    5.16
  -1  -7  -4   80.47    5.28
  -1  -7  -4   78.30    5.08
  -1  -7  -4   83.86    5.47
   1   7   4   78.74    5.64
  -2  -7  -4   34.07    2.68
  -2  -7  -4   39.90    2.43
  -2  -7  -4   35.12    2.43
  -2  -7  -4   29.50    3.00
  -2  -7  -4   32.43    2.61
  -2  -7  -4   32.82    2.68
  -2  -7  -4   35.75    2.41
  -2  -7  -4   32.94    2.53
  -2  -7  -4   31.74    2.30
  -2  -7  -4   35.78    2.83
   2   7   4   35.47    2.94
  -3  -7  -4    3.15    0.99
  -3  -7  -4    2.87    1.00
  -3  -7  -4    3.62    0.63
  -3  -7  -4    2.90    0.67
  -3  -7  -4    2.05    0.77
  -3  -7  -4    2.45    0.60
  -3  -7  -4    2.62    1.08
  -4  -7  -4    1.17    1.69
  -4  -7  -4    0.98    0.61
  -4  -7  -4    0.03    0.58
  -4  -7  -4   -0.93    1.00
  -4  -7  -4   -0.66    0.63
  -5  -7  -4    1.17    0.97
  -5  -7  -4    3.61    2.15
  -6  -7  -4    1.06    4.90
   4  -8  -4    0.61    1.42
  -4   8   4    3.07    1.52
  -4   8   4    3.31    1.43
   3  -8  -4    0.51    1.12
   3  -8  -4    1.57    1.26
   3  -8  -4    1.31    0.98
  -3   8   4    2.56    1.20
  -3   8   4    0.83    0.81
  -3   8   4    4.17    1.22
   2  -8  -4   30.25    2.50
   2  -8  -4   25.53    2.57
   2  -8  -4   26.45    2.36
   2  -8  -4   23.94    2.22
   2  -8  -4   22.90    2.32
   2  -8  -4   23.08    2.32
  -2   8   4   23.31    2.22
  -2   8   4   23.99    2.38
  -2   8   4   25.80    2.29
  -2   8   4   26.50    2.28
  -2   8   4   26.54    2.40
   1  -8  -4   72.58    4.70
   1  -8  -4   48.03    4.86
   1  -8  -4   63.79    4.35
   1  -8  -4   68.16    4.66
   1  -8  -4   65.09    4.37
   1  -8  -4   70.85    4.66
   1  -8  -4   62.66    4.36
   1  -8  -4   68.42    4.53
   1  -8  -4   70.79    4.77
   1  -8  -4   69.97    4.46
   1  -8  -4   65.54    4.52
  -1   8   4   67.67    4.46
  -1   8   4   63.00    4.54
  -1   8   4   71.21    4.56
  -1   8   4   56.07    4.49
  -1   8   4   65.67    4.42
  -1   8   4   53.83    4.35
   0  -8  -4   38.94    2.92
   0  -8  -4   41.94    3.04
   0  -8  -4   35.39    2.68
   0  -8  -4   36.16    2.63
   0  -8  -4   40.84    2.66
   0  -8  -4   41.73    2.78
   0  -8  -4   35.77    2.89
   0  -8  -4   39.14    2.79
   0  -8  -4   37.51    2.67
   0  -8  -4   38.21    2.68
   0  -8  -4   40.19    2.91
   0   8   4   36.84    3.06
   0   8   4   34.86    2.63
  -1  -8  -4   71.58    4.22
  -1  -8  -4   65.07    4.52
  -1  -8  -4   61.57    4.23
  -1  -8  -4   70.88    4.23
  -1  -8  -4   61.10    4.49
  -1  -8  -4   66.42    4.13
  -1  -8  -4   61.17    4.31
  -1  -8  -4   61.85    4.19
  -1  -8  -4   58.49    4.29
  -1  -8  -4   58.92    4.52
   1   8   4   64.15    4.76
  -2  -8  -4   12.76    1.41
  -2  -8  -4   13.32    1.15
  -2  -8  -4   10.92    1.87
  -2  -8  -4   13.26    1.07
  -2  -8  -4   12.98    1.16
  -2  -8  -4   14.37    1.48
  -2  -8  -4   11.66    1.11
  -2  -8  -4   13.49    1.50
  -2  -8  -4   12.06    1.35
   2   8   4   12.32    1.69
  -3  -8  -4    6.75    0.94
  -3  -8  -4    8.47    1.48
  -3  -8  -4    8.43    2.09
  -3  -8  -4    7.64    0.90
  -3  -8  -4    6.75    0.98
  -3  -8  -4    7.38    1.38
  -4  -8  -4   14.62    1.58
  -4  -8  -4   16.06    2.31
  -4  -8  -4   13.48    1.57
  -4  -8  -4   14.88    3.04
  -5  -8  -4   -0.15    1.99
  -5  -8  -4    3.84    1.02
   4  -9  -4   10.67    2.45
  -4   9   4    8.46    2.05
   3  -9  -4    2.64    1.34
   3  -9  -4    3.74    1.50
   3  -9  -4    2.00    0.92
[truncated: 418,589 more chars]
